# Supplementary material for: Enzyme-Constrained Models and Omics Analysis of Streptomyces coelicolor Reveal Metabolic Changes that Enhance Heterologous Production
Source: iScience. 2020 Sep 3;23(9):101525. doi: 10.1016/j.isci.2020.101525 (PMC7501462; doi:10.1016/j.isci.2020.101525)
Supplement: Data S2. Genes Present in the Seven Clusters Identified with K-Means Clustering of the Differentially Expressed Genes, Related to Figure 2, 3, and S7A [file mmc3.xlsx]

## Sheet: Tab 1
Tab 1: Genes present in the 7 clusters identified with K-Means clustering, related to Figure 6 and S7A.
Gene (SCO-number)	Cluster number	Gene annotation
SCO0106	C1	Putative insertion element transposase
SCO0185	C1	Putative geranylgeranyl pyrophosphate synthase
SCO0186	C1	Putative phytoene dehydrogenase (Phytoene desaturase) (Putative secreted protein)
SCO0187	C1	Putative phytoene synthase
SCO0188	C1	Putative methylesterase
SCO0194	C1	RNA polymerase sigma factor
SCO0195	C1	Putative lipoprotein
SCO0196	C1	Uncharacterized protein
SCO0223	C1	Uncharacterized protein
SCO0858	C1	Uncharacterized protein
SCO1522	C1	Pyridoxal 5'-phosphate synthase subunit PdxT (EC 4.3.3.6) (Pdx2) (Pyridoxal 5'-phosphate synthase glutaminase subunit) (EC 3.5.1.2)
SCO1846	C1	Putative membrane protein
SCO1866	C1	L-ectoine synthase (EC 4.2.1.108) (N-acetyldiaminobutyrate dehydratase)
SCO1867	C1	Ectoine dioxygenase (EC 1.14.11.55) (Ectoine hydroxylase)
SCO1988	C1	Uncharacterized protein
SCO2023	C1	Putative membrane protein (Fragment)
SCO2223	C1	Putative tetR-family transcriptional regulator
SCO2224	C1	Uncharacterized protein
SCO2243	C1	Putative TetR-family transcriptional regulator
SCO2269	C1	Uncharacterized protein
SCO2346	C1	Putative hydrolase
SCO2457	C1	Putative lipoprotein
SCO2485	C1	Probable membrane transporter protein
SCO2496	C1	Putative secreted protein
SCO2633	C1	Superoxide dismutase [Fe-Zn] 1 (EC 1.15.1.1) (FeSOD I) (SOD2)
SCO2648	C1	Putative membrane protein
SCO2848	C1	UPF0303 protein SCO2848
SCO2852	C1	Putative membrane protein
SCO2887	C1	Putative membrane protein
SCO2914	C1	Putative amino acid permease
SCO3001	C1	Uncharacterized protein
SCO3125	C1	Peptidyl-tRNA hydrolase (PTH) (EC 3.1.1.29)
SCO3126	C1	Putative membrane protein
SCO3189	C1	Putative membrane protein
SCO3300	C1	Putative secreted serine-rich protein
SCO3508	C1	Putative maturase-related protein
SCO3576	C1	Uncharacterized protein
SCO3643	C1	Uncharacterized protein
SCO3707	C1	Putative lipoprotein
SCO3719	C1	Putative small membrane protein
SCO3732	C1	Putative DEAD-box RNA helicase
SCO3733	C1	Uncharacterized protein
SCO3897	C1	Uncharacterized protein
SCO3973	C1	Putative membrane protein
SCO3993	C1	Uncharacterized protein
SCO4112	C1	Uncharacterized protein
SCO4206	C1	Putative AraC-family transcriptional regulator
SCO4286	C1	Putative solute-binding protein (Putative secreted protein)
SCO4287	C1	Uncharacterized protein
SCO4327	C1	Futalosine hydrolase (FL hydrolase) (EC 3.2.2.26) (Futalosine nucleosidase) (Menaquinone biosynthetic enzyme MqnB)
SCO4448	C1	Uncharacterized protein
SCO4519	C1	Putative integral membrane protein
SCO4549	C1	Putative type IV peptidase
SCO4684	C1	Cold shock protein
SCO4739	C1	Putative lipoprotein
SCO4753	C1	Uncharacterized protein
SCO4825	C1	Putative integral membrane protein
SCO4834	C1	Alkyl hydroperoxide reductase AhpD (EC 1.11.1.15)
SCO4835	C1	Alkyl hydroperoxide reductase AhpD (EC 1.11.1.15)
SCO4965	C1	Transcription elongation factor GreA (Transcript cleavage factor GreA)
SCO5389	C1	Uncharacterized protein
SCO5420	C1	Cholesterol esterase
SCO5421	C1	Putative integral membrane protein
SCO5702	C1	Putative lipoprotein
SCO5740	C1	Putative membrane protein
SCO5741	C1	Putative membrane protein
SCO5813	C1	Uncharacterized protein
SCO5832	C1	Citrate synthase
SCO5921	C1	Cold-shock domain protein
SCO5929	C1	Possible oxidoreductase
SCO6020	C1	Putative transcriptional regulator
SCO6108	C1	Esterase
SCO6125	C1	Putative membrane lipoprotein
SCO6591	C1	Putative secreted protein
SCO6671	C1	Uncharacterized protein
SCO6745	C1	Uncharacterized protein
SCO7154	C1	Ketol-acid reductoisomerase (NADP(+)) 2 (KARI 2) (EC 1.1.1.86) (Acetohydroxy-acid isomeroreductase 2) (AHIR 2) (Alpha-keto-beta-hydroxylacyl reductoisomerase 2) (Ketol-acid reductoisomerase type 1) (Ketol-acid reductoisomerase type I)
SCO7229	C1	Putative membrane protein
SCO7416	C1	Uncharacterized protein
SCO7417	C1	Putative cytochrome P450-family protein
SCO7418	C1	Putative cytochrome P450-family protein
SCO7419	C1	Putative ATP/GTP binding protein
SCO7420	C1	Uncharacterized protein
SCO7421	C1	Uncharacterized protein
SCO7422	C1	Putative sensor histidine-kinase
SCO7430	C1	Uncharacterized protein
SCO7458	C1	Putative membrane protein
SCO7588	C1	Putative oxidoreductase
SCO7754	C1	Putative anti-sigma factor antagonist
SCO0072	C2	Putative secreted protein
SCO0257	C2	Uncharacterized protein
SCO0441	C2	5-oxoprolinase subunit A (5-OPase subunit A) (EC 3.5.2.9) (5-oxoprolinase (ATP-hydrolyzing) subunit A)
SCO0442	C2	Uncharacterized protein
SCO0443	C2	Uncharacterized protein
SCO0477	C2	Uncharacterized protein
SCO0635	C2	Uncharacterized protein
SCO0762	C2	Subtilase-type protease inhibitor
SCO0775	C2	Uncharacterized protein
SCO0805	C2	Putative prolyl aminopeptidase
SCO0838	C2	Uncharacterized protein
SCO0851	C2	Putative PfkB-family carbohydrate kinase
SCO0852	C2	Putative aldolase
SCO0976	C2	Uncharacterized protein
SCO1303	C2	Uncharacterized protein
SCO1563	C2	Putative acetyltransferase
SCO1834	C2	Uncharacterized protein
SCO1837	C2	Uncharacterized protein
SCO1862	C2	Putative integral membrane protein
SCO1955	C2	Putative iron sulphur binding protein
SCO2042	C2	Putative membrane protein
SCO2104	C2	Thiamine-phosphate synthase (TP synthase) (TPS) (EC 2.5.1.3) (Thiamine-phosphate pyrophosphorylase) (TMP pyrophosphorylase) (TMP-PPase)
SCO2199	C2	Putative integral membrane protein
SCO2274	C2	Hemin import ATP-binding protein HmuV (EC 3.6.3.-)
SCO2436	C2	Putative integral membrane protein
SCO2438	C2	Putative secreted protein
SCO2445	C2	Putative acetyl CoA carboxylase (Alpha and beta subunits)
SCO2556	C2	Uncharacterized protein
SCO2741	C2	Putative secreted protein
SCO2827	C2	Uncharacterized protein
SCO2839	C2	Putative lipoprotein
SCO2885	C2	Alkyl hydroperoxide reductase AhpD (EC 1.11.1.15)
SCO3066	C2	Putative regulator of Sig15 (Putative regulator of SigI)
SCO3068	C2	Putative RNA polymerase sigma factor (SigI protein)
SCO3074	C2	Putative integral membrane protein
SCO3177	C2	Putative membrane protein
SCO3418	C2	Putative ABC transporter ATP-binding component
SCO3431	C2	Possible membrane protein
SCO3674	C2	Putative sensor kinase
SCO3749	C2	Putative integral membrane protein
SCO3755	C2	Putative ABC transport system ATP binding protein
SCO3793	C2	Uncharacterized protein
SCO3828	C2	Molybdenum cofactor guanylyltransferase (EC 2.7.7.77)
SCO3861	C2	Putative membrane protein
SCO4063	C2	Putative secreted protein
SCO4250	C2	Uncharacterized protein
SCO4283	C2	Putative sugar kinase
SCO4285	C2	Putative sugar kinase
SCO4306	C2	Uncharacterized protein
SCO4323	C2	Putative hydrolase
SCO4435	C2	Uncharacterized protein
SCO4488	C2	Putative serine/threonine protein kinase
SCO4551	C2	Uncharacterized protein
SCO4590	C2	Uncharacterized protein
SCO4862	C2	Uncharacterized protein
SCO4863	C2	Uncharacterized protein
SCO4960	C2	Putative sigma factor
SCO5102	C2	Putative mutT-like protein
SCO5142	C2	Putative secreted protein
SCO5215	C2	Uncharacterized protein
SCO5222	C2	Epi-isozizaene synthase (EIZS) (EC 4.2.3.37) (Sesquiterpene cyclase) (Sesquiterpene synthase)
SCO5307	C2	Uncharacterized protein
SCO5505	C2	Uncharacterized protein
SCO5536	C2	Uncharacterized protein
SCO5701	C2	Uncharacterized protein
SCO5738	C2	Uncharacterized zinc protease SCO5738 (EC 3.4.24.-)
SCO5742	C2	Putative membrane protein
SCO5788	C2	Uncharacterized protein
SCO5810	C2	Transmembrane efflux protein
SCO6002	C2	Putative membrane protein
SCO6015	C2	Uncharacterized protein
SCO6121	C2	Putative transcriptional regulator
SCO6122	C2	Putative membrane protein
SCO6124	C2	Uncharacterized protein
SCO6132	C2	Uncharacterized protein
SCO6135	C2	Putative membrane protein
SCO6136	C2	Putative transmembrane protein
SCO6156	C2	Putative regulatory protein
SCO6159	C2	Putative gntR family transcriptional regulator
SCO6177	C2	Uncharacterized protein
SCO6194	C2	Putative response regulator
SCO6244	C2	Uncharacterized protein
SCO6266	C2	ScbA protein
SCO6267	C2	Uncharacterized protein
SCO6541	C2	Uncharacterized protein
SCO6695	C2	Putative membrane protein
SCO6715	C2	Transcriptional regulator WhiB
SCO6740	C2	Putative D-amino acid oxidase
SCO6770	C2	Putative DNA-binding protein
SCO6821	C2	Putative transferase
SCO6972	C2	Uncharacterized protein
SCO7039	C2	Putative ABC transport system ATP-binding protein
SCO7040	C2	Glyceraldehyde-3-phosphate dehydrogenase (EC 1.2.1.-)
SCO7065	C2	Uncharacterized protein
SCO7071	C2	Uncharacterized protein
SCO7279	C2	Possible DNA-binding protein
SCO7355	C2	Uncharacterized protein
SCO7356	C2	Oxidoreductase
SCO7361	C2	Putative DNA-binding protein
SCO7560	C2	Putative MutT-family protein
SCO7638	C2	Enolase 2 (EC 4.2.1.11) (2-phospho-D-glycerate hydro-lyase 2) (2-phosphoglycerate dehydratase 2)
SCO7809	C2	Putative TetR-family transcriptional regulator
SCO0256	C3	Putative short chain oxidoreductase
SCO0258	C3	Uncharacterized protein
SCO0920	C3	Putative acyltransferase
SCO0956	C3	Hpothetical protein SCM11.11
SCO0958	C3	Diacylglycerol O-acyltransferase (EC 2.3.1.20)
SCO1290	C3	Putative secreted alkaline phosphatase
SCO1548	C3	Uncharacterized protein
SCO1719	C3	Putative ABC-transporter ATP-binding protein
SCO1755	C3	Uncharacterized protein
SCO1833	C3	Putative membrane protein
SCO2673	C3	Putative membrane protein
SCO2707	C3	Putative transferase
SCO2715	C3	Uncharacterized protein
SCO3747	C3	Putative integral membrane protein
SCO3772	C3	Putative secreted protein
SCO3781	C3	Putative secreted protein
SCO3787	C3	Putative integral membrane protein
SCO4147	C3	Putative integral membrane protein
SCO4425	C3	Sigma-like protein
SCO4572	C3	NADH-quinone oxidoreductase subunit K 2 (EC 7.1.1.-) (NADH dehydrogenase I subunit K 2) (NDH-1 subunit K 2)
SCO4664	C3	Putative integral membrane protein
SCO4779	C3	Serine/threonine protein kinase
SCO4811	C3	Putative integral membrane protein
SCO4818	C3	Uncharacterized protein
SCO6164	C3	Uncharacterized protein
SCO6166	C3	Uncharacterized protein
SCO6167	C3	Proline rich protein (Putative membrane protein)
SCO6689	C3	Uncharacterized protein
SCO7223	C3	Putative monooxygenase
SCO7725	C3	Uncharacterized protein
SCO0224	C4	Uncharacterized protein
SCO0320	C4	Uncharacterized protein
SCO0321	C4	Carboxylic ester hydrolase (EC 3.1.1.-)
SCO0380	C4	Uncharacterized protein
SCO0569	C4	50S ribosomal protein L36 2
SCO0570	C4	50S ribosomal protein L33 3
SCO1178	C4	Uncharacterized protein
SCO1366	C4	Uncharacterized protein
SCO1803	C4	Putative oxidoreductase
SCO1909	C4	Uncharacterized protein
SCO2478	C4	Putative reductase
SCO2517	C4	Putative two-component system response regulator
SCO2519	C4	Putative integral membrane protein
SCO2695	C4	Uncharacterized protein
SCO3206	C4	Putative transmembrane efflux protein
SCO3207	C4	Putative tetR-family transcriptional regulator (Fragment)
SCO4265	C4	Putative transport integral membrane protein
SCO4266	C4	Putative oxidoreductase
SCO5071	C4	Hydroxylacyl-CoA dehydrogenase
SCO5072	C4	Hydroxylacyl-CoA dehydrogenase
SCO5091	C4	Cyclase
SCO5092	C4	Actinorhodin polyketide dimerase (EC 1.-.-.-) (actI ORF6)
SCO5163	C4	Uncharacterized protein
SCO5285	C4	Lon protease (EC 3.4.21.53) (ATP-dependent protease La)
SCO5485	C4	Small hydrophobic membrane protein
SCO5490	C4	Uncharacterized protein
SCO5970	C4	Uncharacterized protein
SCO6811	C4	Putative secreted protein
SCO7200	C4	Uncharacterized protein
SCO7226	C4	Putative integral membrane protein
SCO7227	C4	Putative secreted protein
SCO7784	C4	Putative oxidoreductase
SCO0132	C5	Probable transcriptional regulator
SCO0141	C5	Putative calcium-binding protein
SCO0374	C5	Putative ABC transport protein
SCO0409	C5	Spore-associated protein A
SCO0607	C5	Hypothetical lipoportein SCF55.31
SCO0833	C5	Uncharacterized protein
SCO0834	C5	Uncharacterized protein
SCO0961	C5	Glucose-1-phosphate adenylyltransferase (EC 2.7.7.27) (ADP-glucose pyrophosphorylase) (ADPGlc PPase) (ADP-glucose synthase)
SCO1090	C5	Putative phosphodiesterase
SCO1100	C5	Putative integral membrane protein
SCO1160	C5	Putative membrane protein
SCO1195	C5	Putative membrane protein
SCO1373	C5	Uncharacterized protein
SCO1426	C5	Uncharacterized protein
SCO1533	C5	Uncharacterized protein
SCO1534	C5	Putative DNA polymerase III
SCO1541	C5	Sporulation-specific cell division protein SsgB (Sporulation of Streptomyces griseus-like protein B) (SsgA-like protein B) (SALP B)
SCO1659	C5	Probable glycerol uptake facilitator protein
SCO1700	C5	Putative membrane protein
SCO1753	C5	Putative integral membrane protein
SCO2306	C5	Putative ABC transporter integral membrane protein
SCO2360	C5	Putative membrane protein
SCO2529	C5	Putative metalloprotease
SCO2559	C5	Oxygen-independent coproporphyrinogen-III oxidase-like protein (EC 1.3.99.-)
SCO2716	C5	Chaplin-A
SCO2717	C5	Chaplin-D
SCO2718	C5	Rodlin protein RdlA
SCO2719	C5	Rodlin protein RdlB
SCO2722	C5	Putative integral membrane protein
SCO2723	C5	Putative ABC transporter ATP-binding protein
SCO3105	C5	Uncharacterized protein
SCO3108	C5	Uncharacterized protein
SCO3210	C5	Phospho-2-dehydro-3-deoxyheptonate aldolase (EC 2.5.1.54)
SCO3248	C5	Putative 3-oxoacyl-[acyl carrier protein] synthase II
SCO3249	C5	Putative acyl carrier protein
SCO3288	C5	Putative integral membrane protein
SCO3289	C5	Putative large membrane protein
SCO3290	C5	Uncharacterized protein
SCO3389	C5	Putative two component system response regulator
SCO3656	C5	Uncharacterized protein
SCO3660	C5	Uncharacterized protein
SCO3714	C5	Putative transposase
SCO3866	C5	Uncharacterized protein
SCO4002	C5	Putative secreted protein
SCO4073	C5	Putative sensor kinase
SCO4074	C5	Transport permease protein
SCO4075	C5	ABC transport protein, ATP-binding subunit
SCO4134	C5	Putative lipoprotein
SCO4225	C5	Putative integral membrane protein
SCO4793	C5	Putative NPL/P60 family secreted protein
SCO4950	C5	Nitrate reductase gamma chain NarI3
SCO5028	C5	Putative ATP-binding protein
SCO5125	C5	Uncharacterized protein
SCO5248	C5	Uncharacterized protein
SCO5250	C5	Polyprenyl synthetase
SCO5268	C5	Uncharacterized protein
SCO5379	C5	Putative membrane protein
SCO5380	C5	Putative membrane protein
SCO5466	C5	Putative hydrolase
SCO5605	C5	Uncharacterized protein
SCO5672	C5	Uncharacterized protein
SCO5673	C5	Secreted chitinase
SCO5877	C5	Transcriptional regulator RedD
SCO5897	C5	Putative oxidase
SCO5898	C5	Probable membrane protein
SCO5899	C5	Uncharacterized protein
SCO6040	C5	Putative lipoprotein
SCO6127	C5	Carboxylic ester hydrolase (EC 3.1.1.-)
SCO6138	C5	Putative transmembrane protein
SCO6141	C5	Putative transmembrane protein
SCO6287	C5	Thioesterase II
SCO6288	C5	Putative regulatory protein
SCO6681	C5	Probable SapB synthase (EC 2.7.-.-)
SCO6682	C5	Lanthionine-containing peptide SapB precursor RamS (ProSapB) [Cleaved into: Lanthionine-containing peptide SapB (Morphogen SapB) (Rapid aerial mycelium protein S) (Spore-associated protein B)]
SCO6685	C5	Response regulator RamR (Transcriptional activator RamR)
SCO6706	C5	Putative glutathione-dependent aldehyde dehydrogenase
SCO6749	C5	Uncharacterized protein
SCO7192	C5	Putative sigma factor
SCO7393	C5	Putative lipoprotein
SCO7536	C5	Putative integral membrane protein
SCO7590	C5	Catalase (EC 1.11.1.6)
SCO7699	C5	Putative nucleotide-binding protein
SCO7700	C5	2-methylisoborneol synthase (2-MIB synthase) (EC 4.2.3.118)
SCO7701	C5	Geranyl diphosphate 2-C-methyltransferase (GPP methyltransferase) (EC 2.1.1.255)
SCO7717	C5	Putative secreted protein
SCO0162	C6	Uncharacterized protein
SCO0584	C6	Putative cytochrome P450
SCO0585	C6	Putative ATP/GTP binding protein
SCO0586	C6	Uncharacterized protein
SCO0587	C6	Uncharacterized protein
SCO0588	C6	Putative sensor kinase
SCO0932	C6	Putative integral membrane protein
SCO1138	C6	Putative secreted protein
SCO1157	C6	Putative ATP/GTP binding protein
SCO1158	C6	Uncharacterized protein
SCO1159	C6	Uncharacterized protein
SCO1161	C6	Putative integral membrane protein
SCO1474	C6	Uncharacterized protein
SCO1504	C6	Putative regulator
SCO1626	C6	Putative cytochrome P450
SCO1627	C6	Putative ATP-GTP binding protein
SCO1628	C6	Uncharacterized protein
SCO1629	C6	Uncharacterized protein
SCO1630	C6	Putative integral membrane protein
SCO1674	C6	Chaplin-C
SCO1675	C6	Chaplin-H
SCO1757	C6	Uncharacterized protein
SCO1800	C6	Chaplin-E
SCO1860	C6	Putative secreted protein
SCO1992	C6	Putative integral membrane protein
SCO1993	C6	Uncharacterized protein
SCO2035	C6	Putative membrane protein
SCO2192	C6	Putative regulator
SCO2302	C6	Uncharacterized protein
SCO2492	C6	Putative membrane protein
SCO2530	C6	Uncharacterized protein
SCO2699	C6	Chaplin-G (Chaplin-F)
SCO2816	C6	Uncharacterized protein
SCO3323	C6	Putative RNA polymerase sigma factor
SCO3350	C6	Uncharacterized protein
SCO3560	C6	Putative ATP-binding protein
SCO3713	C6	Uncharacterized protein
SCO3926	C6	Putative regulator
SCO3943	C6	Putative transcriptional regulator
SCO4080	C6	Uncharacterized protein
SCO4204	C6	D-inositol 3-phosphate glycosyltransferase (EC 2.4.1.250) (N-acetylglucosamine-inositol-phosphate N-acetylglucosaminyltransferase) (GlcNAc-Ins-P N-acetylglucosaminyltransferase)
SCO4239	C6	Putative small membrane protein
SCO4297	C6	Putative oxidoreduxtase
SCO4335	C6	Uncharacterized protein
SCO4347	C6	Uncharacterized protein
SCO4348	C6	Uncharacterized protein
SCO4349	C6	Uncharacterized protein
SCO4350	C6	Putative integrase
SCO4398	C6	Uncharacterized protein
SCO4442	C6	Uncharacterized protein
SCO4458	C6	Putative lipoprotein
SCO4476	C6	Uncharacterized protein
SCO4581	C6	Uncharacterized protein
SCO4587	C6	Uncharacterized protein
SCO4675	C6	Uncharacterized protein
SCO4676	C6	Uncharacterized protein
SCO4677	C6	Putative regulatory protein
SCO5137	C6	Putative ATP-binding protein
SCO5174	C6	Putative transferase
SCO5175	C6	Putative integral membrane protein
SCO5176	C6	Putative reductase
SCO5177	C6	Uncharacterized protein
SCO5249	C6	Putative nucleotide-binding protein
SCO5654	C6	ABC transporter ATP-binding protein
SCO5789	C6	Uncharacterized protein
SCO5801	C6	Uncharacterized protein
SCO5803	C6	LexA repressor (EC 3.4.21.88)
SCO5819	C6	Sporulation transcription factor, WhiH
SCO5826	C6	Putative membrane protein
SCO5827	C6	Putative transmembrane transport protein
SCO5856	C6	Uncharacterized protein
SCO6073	C6	Germacradienol/geosmin synthase [Includes: Germacradienol/germacrene D synthase (EC 4.2.3.22) (EC 4.2.3.75) (Sesquiterpene cyclase) (Sesquiterpene synthase); Geosmin synthase (EC 4.1.99.16)]
SCO6157	C6	Putative transmembrane protein
SCO6323	C6	Putative tetR-family regulatory protein
SCO6393	C6	Putative transposase
SCO6394	C6	Putative IS element ATP binding protein
SCO6629	C6	Uncharacterized protein
SCO6694	C6	Putative transcriptional regulator
SCO6708	C6	Putative membrane protein
SCO6794	C6	Putative membrane protein
SCO6795	C6	Uncharacterized protein
SCO6796	C6	Uncharacterized protein
SCO6797	C6	Putative ATP/GTP binding protein
SCO6798	C6	Uncharacterized protein
SCO6812	C6	Putative ArsR-family transcriptional regulator
SCO6813	C6	Putative ArsR-family transcriptional regulator
SCO6828	C6	Putative secreted protein
SCO7079	C6	Putative insertion element transposase (Fragment)
SCO7187	C6	Putative lipoprotein
SCO7251	C6	Uncharacterized protein
SCO7252	C6	Putative regulatory protein
SCO7257	C6	Chaplin-B
SCO7456	C6	Uncharacterized protein
SCO7573	C6	Anti-sigma factor antagonist
SCO7586	C6	Putative oxidoreductase
SCO7647	C6	Putative calcium binding protein
SCO0121	C7	ABC transport system ATP-binding protein
SCO0231	C7	Uncharacterized protein
SCO0596	C7	DpsA (Putative DNA-binding protein)
SCO0678	C7	UPF0337 protein SCO0678
SCO0698	C7	Uncharacterized protein
SCO0725	C7	Uncharacterized protein
SCO0759	C7	Uncharacterized protein
SCO0776	C7	Putative integral membrane protein
SCO0779	C7	Uncharacterized protein
SCO0784	C7	Putative secreted protein
SCO0786	C7	Putative integral membrane protein
SCO0867	C7	Putative integral-membrane protein
SCO0885	C7	Putative thioredoxin 2 (Trx-2)
SCO0888	C7	Putative secreted protein
SCO1225	C7	Putative osmoprotectant transporter
SCO1427	C7	Uncharacterized protein
SCO2113	C7	Bacterioferritin (BFR) (EC 1.16.3.1)
SCO2257	C7	Probable ABC transporter, ATP-binding component
SCO2258	C7	Transport permease protein
SCO2342	C7	Putative secreted protein
SCO2481	C7	Uncharacterized protein
SCO2634	C7	Uncharacterized protein
SCO2765	C7	Uncharacterized protein
SCO2924	C7	Putative regulator
SCO3293	C7	Putative small integral membrane protein
SCO3811	C7	Putative D-alanyl-D-alanine carboxypeptidase
SCO3814	C7	Putative DNA-binding protein
SCO3867	C7	Putative ferredoxin
SCO3918	C7	Uncharacterized protein
SCO4029	C7	Uncharacterized protein
SCO4170	C7	Putative membrane protein
SCO4171	C7	Putative secreted protein
SCO4172	C7	Putative membrane protein
SCO5187	C7	Putative glutaredoxin-like protein
SCO5225	C7	Ribonucleoside-diphosphate reductase subunit beta (EC 1.17.4.1)
SCO5276	C7	Uncharacterized protein
SCO5497	C7	Uncharacterized protein
SCO5583	C7	Ammonium transporter
SCO5607	C7	Putative transcriptional regulator
SCO6499	C7	Putative gas vesicle synthesis protein
SCO6500	C7	Probable gas vesicle structural protein 1 (GVP)
SCO6501	C7	Putative gas vesicle synthesis protein
SCO6502	C7	Putative gas vesicle synthesis protein
SCO6503	C7	Uncharacterized protein
SCO6504	C7	Uncharacterized protein
SCO6505	C7	Probable gas vesicle protein GvpJ 1
SCO6506	C7	Putative gas vesicle protein
SCO6515	C7	Putative protease
SCO6516	C7	Uncharacterized protein
SCO6544	C7	Putative membrane protein
SCO6693	C7	Putative membrane protein
SCO6734	C7	L-asparagine permease (L-asparagine transport protein)
SCO7210	C7	Uncharacterized protein
SCO7236	C7	Ubiquinol-cytochrome C reductase cytochrome subunit B
SCO7237	C7	Putative secreted protein
SCO7278	C7	Putative RNA polymerase sigma factor
SCO7311	C7	Probable amino acid decarboxylase
SCO7314	C7	Probable RNA polymerase sigma factor
SCO7316	C7	Putative integral membrane protein
SCO7325	C7	Anti-sigma factor antagonist
SCO7328	C7	Putative regulatory protein
SCO7446	C7	Putative regulator
SCO7608	C7	Uncharacterized protein
SCO7646	C7	Putative membrane protein
SCO7747	C7	Uncharacterized protein
