# Supplementary material for: Enzyme-Constrained Models and Omics Analysis of Streptomyces coelicolor Reveal Metabolic Changes that Enhance Heterologous Production
Source: iScience. 2020 Sep 3;23(9):101525. doi: 10.1016/j.isci.2020.101525 (PMC7501462; doi:10.1016/j.isci.2020.101525)
Supplement: Data S3. Normalized Proteome Data for M145 and M1152, Related to Figure 1A and 3E — M145 is cultivated in F516-F518, whereas M1152 is cultivated in F519, F521 and F522. Re-index IDs corresponds to the strain, fermentation number (F516–F522), a unique number describing the experiment, and a numbering of the time points from 1 to 9 (P1–P9), i.e. the re-indexed ID M145_F516_P2 represents the second time point of fermentation 516 with the strain M145. In the original IDs (row below) the p-number represents time after inoculation (in hours). [file mmc4.xlsx]

## Sheet: Tab 1
Tab 1: Normalized proteome data for M145 and M1152, related to Figure 1A and 3E. M145 is cultivated in F516-F518, while M1152 is cultivated in F519, F521, F522. Re-index IDs corresponds to the strain, fermentation-number (F516-F522), a unique number describing the experiment, and a numbering of the time points from 1 to 9 (P1-P9). I.e. the Re-indexed ID M145_F516_P2 represents the second timepoin…
Re-indexed IDs	M145_F516_P1	M145_F516_P2	M145_F516_P3	M145_F516_P4	M145_F516_P5	M145_F516_P6	M145_F516_P7	M145_F516_P8	M145_F516_P9	M145_F517_P1	M145_F517_P2	M145_F517_P3	M145_F517_P4	M145_F517_P5	M145_F517_P6	M145_F517_P7	M145_F517_P8	M145_F517_P9	M145_F518_P1	M145_F518_P2	M145_F518_P3	M145_F518_P4	M145_F518_P5	M145_F518_P6	M145_F518_P7	M145_F518_P8	M145_F518_P9	M1152_F519_P1	M1152_F519_P2	M1152_F519_P3	M1152_F519_P4	M1152_F519_P5	M1152_F519_P6	M1152_F519_P7	M1152_F519_P8	M1152_F521_P1	M1152_F521_P2	M1152_F521_P3	M1152_F521_P4	M1152_F521_P5	M1152_F521_P6	M1152_F521_P7	M1152_F521_P8	M1152_F522_P1	M1152_F522_P2	M1152_F522_P3	M1152_F522_P4	M1152_F522_P5	M1152_F522_P6
genes	M145_F516_P6	M145_F516_P14	M145_F516_P18	M145_F516_P22	M145_F516_P26	M145_F516_P30	M145_F516_P34	M145_F516_P38	M145_F516_P42	M145_F517_P6	M145_F517_P14	M145_F517_P18	M145_F517_P22	M145_F517_P26	M145_F517_P30	M145_F517_P34	M145_F517_P38	M145_F517_P42	M145_F518_P6	M145_F518_P14	M145_F518_P18	M145_F518_P22	M145_F518_P26	M145_F518_P30	M145_F518_P34	M145_F518_P38	M145_F518_P42	M1152_F519_P18	M1152_F519_P26	M1152_F519_P30	M1152_F519_P34	M1152_F519_P38	M1152_F519_P42	M1152_F519_P46	M1152_F519_P50	M1152_F521_P18	M1152_F521_P26	M1152_F521_P30	M1152_F521_P34	M1152_F521_P38	M1152_F521_P42	M1152_F521_P46	M1152_F521_P50	M1152_F522_P18	M1152_F522_P26	M1152_F522_P30	M1152_F522_P34	M1152_F522_P38	M1152_F522_P42
SCO4761	0.000465965	0.000552526	0.000559136	0.000544907	0.000504074	0.000386147	0.000396169	0.000491715	0.000355205	0.000708085	0.00059674	6.67619e-05	0.000456596	0.000495754	0.000330884	0.00019063	0.000123416	7.06419e-05	0.000690784	0.000620565	0.000716028	0.00042837	0.000547961	0.00043041	0.000407992	0.000204087	0.000281199	0.000540351	0.000402109	0.000668333	0.000538738	0.000544606	0.000422689	0.000452512	0.000353011	0.000451461	0.000446565	0.000284877	0.00057281	0.000591525	0.000139648	0.00014143	0.000123108	0.000417985	0.000392987	0.00016717	0.00069922	0.00073266	0.000441535
SCO0527	0.000546149	0.000396102	0.000450134	0.000450447	0.000408324	0.000342155	0.000409991	0.00049021	0.000431728	0.00041518	0.000381732	0.000460773	0.000477789	0.000450615	0.000422491	0.000450061	0.000401408	0.000347939	0.000544655	0.00053327	0.000552397	0.000461169	0.000453669	0.000382157	0.000416498	0.000370355	0.000361888	0.00045381	0.000467306	0.000457911	0.000513887	0.00044559	0.00043625	0.000340931	0.000387219	0.000493134	0.000452537	0.000468787	0.0004754	0.000432066	0.000405749	0.000405314	0.000356379	0.000484638	0.000431308	0.00048329	0.000501809	0.000470374	0.0004379
SCO4505	0.000340602	0.000438437	0.000404038	0.000431094	0.000347054	0.000416287	0.000304632	0.000366867	0.000269103	0.000406421	0.000615153	0.00046808	0.000512535	0.000410802	0.000369773	0.000315963	0.00023517	0.000209052	0.000552147	0.00046298	0.000495495	0.000502541	0.000413987	0.000288487	0.000346209	0.00026744	0.000220595	0.000347994	0.000239288	0.000370803	0.000293727	0.000315808	0.000190869	0.000123235	0.000180274	0.000389191	0.000396632	0.00042248	0.000441585	0.000348063	0.00024467	0.000200339	0.000182769	0.000434998	0.000353073	0.000408908	0.000426298	0.000247991	0.000210278
SCO1480	9.66635e-05	7.23646e-06	NaN	5.12536e-06	0.000429079	6.89832e-06	NaN	6.60601e-06	0.000206694	5.28391e-06	1.02044e-05	0.000300562	NaN	0.00013369	6.45161e-06	5.98025e-06	0.00037659	6.87142e-06	8.12024e-05	NaN	NaN	0.000405156	0.000391359	5.68013e-06	0.000223409	NaN	0.000175705	4.5967e-06	1.05402e-05	NaN	NaN	3.82804e-06	4.58628e-06	0.000148861	4.59453e-06	1.37747e-05	1.12238e-05	1.15165e-05	1.08506e-05	7.63459e-06	0.000147261	0.000154436	1.00599e-05	6.41004e-06	0.000363876	6.58206e-06	6.89128e-06	4.08678e-06	0.000480528
SCO3096	0.00276143	0.00235657	0.00258301	0.00253258	0.00276879	0.00272815	0.00250961	0.00254516	0.0020297	0.00230976	0.00220505	0.00195641	0.00243128	0.00247836	0.00233901	0.00248712	0.00227255	0.00214947	0.00271881	0.00236527	0.00227878	0.00243842	0.00255203	0.00228867	0.00262471	0.00233255	0.00231795	0.00251819	0.00264995	0.00268672	0.00260516	0.00257297	0.00267629	0.00272195	0.00291084	0.00254772	0.00237442	0.0023906	0.00229399	0.00240539	0.00249704	0.0025153	0.00247635	0.00266609	0.00255685	0.00256988	0.00259116	0.00262993	0.00267345
SCO4701	0.00046086	0.000322164	0.000427202	0.000404086	0.000408881	0.000242005	0.000338802	0.000353846	0.000350205	0.000432032	0.000503425	0.00056301	0.000497663	0.000483856	0.000491482	0.000456424	0.000428366	0.000414534	0.000374422	0.000493097	0.000493208	0.000483443	0.000455808	0.000423717	0.000446036	0.000413202	0.000382391	0.000606891	0.000524696	0.000516173	0.000536028	0.000525747	0.000476471	0.000486851	0.000475531	0.000664137	0.000526009	0.000539673	0.000548251	0.000529241	0.000520218	0.000520185	0.000509274	0.000648754	0.000522682	0.00052695	0.000523516	0.000511012	0.00049155
SCO4165	0.000239757	0.000320248	0.000302121	0.000273216	0.000287557	0.000201324	0.000133118	0.000194533	0.000115296	0.000234107	0.00028668	0.000501005	0.000346989	0.000319443	0.000176134	0.000280203	0.000189457	9.4175e-05	0.000305942	0.000311798	0.00026801	0.000325934	0.000293239	0.000128145	0.000209028	0.000119219	0.000149701	0.000271328	0.000384245	0.000331741	0.000359492	0.000306349	0.000145306	0.000140856	0.000141964	0.000358788	0.000374622	0.000390247	0.000374813	0.000387841	0.000262751	0.0001365	0.000166199	0.000267193	0.000205466	0.000322846	0.000370718	0.000342031	0.000274162
SCO4727	0.000829851	0.000525392	0.000551896	0.000404065	0.000358616	0.000301256	0.000263426	0.000207431	0.000266052	0.000649675	0.000722883	0.000606888	0.000385823	0.000551342	0.000323737	0.000262072	0.000382108	0.000305533	0.000726602	0.000561964	0.000565803	0.000460255	0.000345354	0.000362927	0.000313424	0.000296086	0.000264828	0.000572789	0.000507186	0.000528637	0.000470629	0.000395387	0.000334395	0.000350303	0.000312925	0.000826239	0.000743752	0.000729521	0.000511682	0.000640975	0.000584539	0.000351308	0.000317209	0.000580221	0.000520088	0.000456722	0.000658277	0.000400723	0.000383558
SCO6531	0.000312263	0.000359105	0.000443106	0.000459166	0.000585401	0.000439902	0.000577363	0.000616566	0.000646849	0.000314036	0.000484931	0.000522341	0.000568374	0.000267778	0.000532656	0.000663437	0.000587288	0.00036957	0.000446417	0.000404377	0.000394516	0.000393618	0.000449221	0.000579975	0.000651274	0.000612533	0.000607705	0.000316592	0.000392717	0.000402842	0.000651939	0.000460614	0.000686425	0.00063843	0.000666223	0.000516666	0.000550085	0.000549334	0.000632806	0.000644704	0.000643038	0.000590942	0.000613428	0.00037351	0.000587698	0.000622367	0.000427509	0.000459126	0.000454591
SCO3906	0.000442086	0.000373114	0.000424302	0.000374434	0.00028688	0.000268959	0.000244006	0.000296381	0.000204193	0.000412806	0.000408571	0.000367416	0.000380851	0.000310432	0.000287981	0.000294585	0.000267269	0.000234252	0.000453875	0.000454222	0.000386759	0.000334312	0.000344169	0.000282326	0.000322795	0.000278367	0.000244847	0.000462478	0.000415891	0.000428872	0.0004487	0.000356653	0.000375046	0.0003975	0.000390711	0.000470824	0.00039202	0.000406147	0.000393361	0.000347294	0.000334255	0.000315568	0.000307509	0.000445262	0.000392748	0.000439373	0.000445225	0.000375127	0.000374942
SCO2596	7.11801e-05	8.63631e-05	0.000131596	0.000109931	0.000105464	6.98357e-05	4.64398e-05	0.000117783	0.000175296	0.000216735	0.000178933	0.000286017	0.000240286	0.000262359	0.000256566	0.000226776	0.000235901	0.000228121	0.000226593	0.000160129	0.000257291	0.00023429	0.000215051	0.000202925	0.000231954	0.000201026	0.000222302	0.000219499	0.000279631	0.000278778	0.000294374	0.00026528	0.000246338	0.000270262	0.000263889	0.000308067	0.000276038	0.000280866	0.000283938	0.000255505	0.000250309	0.000250621	0.000229298	0.000254068	0.000253663	0.000233349	0.000262234	0.000247366	0.000234416
SCO6124	0.000343605	0.000256194	0.000239628	0.000294759	0.000258455	0.000261254	0.00024634	0.000327515	0.000259272	0.000271768	0.000244299	0.000214551	0.00028963	0.000224511	0.000227003	0.000272724	0.000236399	0.000215933	0.000330288	0.000270086	0.000267757	0.000259244	0.000305272	0.000234298	0.000303883	0.000241368	0.000266392	0.000489253	0.000464869	0.000472881	0.00045548	0.000453877	0.000404993	0.000354647	0.000368831	0.000468855	0.00044902	0.000432523	0.000384193	0.000382526	0.000326705	0.000296956	0.000266593	0.000484942	0.000439121	0.000510486	0.000462267	0.000433825	0.000368263
SCO4809	0.00164842	0.00163614	0.00156814	0.0014769	0.00153657	0.0014664	0.00150579	0.0013541	0.00110342	0.0016149	0.00164106	0.00157728	0.00163726	0.00161765	0.00146544	0.00148854	0.00140409	0.00125567	0.0016412	0.00164142	0.00176743	0.00160395	0.00159208	0.00153895	0.00144166	0.00143367	0.00135592	0.00161026	0.00141888	0.00164131	0.00177809	0.00163416	0.00152199	0.00145764	0.00140804	0.00164067	0.00173237	0.00168437	0.00164321	0.00147463	0.00151936	0.00145476	0.00134025	0.00163509	0.00153094	0.00168351	0.00172009	0.00170989	0.0016093
SCO4662	0.00291048	0.0031574	0.00272363	0.00296495	0.0025678	0.00139716	0.00207095	0.00197499	0.000880854	0.00260984	0.00292624	0.00183534	0.00275094	0.00192963	0.00286867	0.00136071	0.00137838	0.00122689	0.00332733	0.00301432	0.00301667	0.00297541	0.00276487	0.00271263	0.00229533	0.0023069	0.00150519	0.00326873	0.00213038	0.00277539	0.00244897	0.0019668	0.00262336	0.00201786	0.00117439	0.00291923	0.00236063	0.00234545	0.0022444	0.00193593	0.00199405	0.00119173	0.00116748	0.0035647	0.00337096	0.00160938	0.00176821	0.00262108	0.00137698
SCO5624	0.00183837	0.00160368	0.00158377	0.00164199	0.00152425	0.00134807	0.00145891	0.001353	0.00149109	0.00186209	0.00176234	0.00176923	0.00156769	0.00162618	0.00151865	0.00147093	0.00147404	0.00130431	0.00168807	0.00168734	0.00158629	0.00137478	0.00152174	0.00140829	0.00142206	0.00145257	0.00141079	0.0018304	0.00158473	0.00164962	0.00160369	0.00150168	0.00150198	0.00149854	0.00145921	0.00177686	0.00169823	0.00178892	0.00175814	0.00160198	0.00163389	0.00155672	0.00147085	0.00147869	0.0015894	0.00156469	0.00159599	0.00154468	0.00156869
SCO5359	0.000251662	0.000268941	0.000296363	0.000266367	0.000231533	0.000175221	0.000158795	0.000115682	0.000102107	0.000275151	0.000277434	0.000286089	0.000262605	0.000258629	0.000257965	0.000207931	0.000145288	0.00010354	0.000316627	0.000276531	0.000295751	0.000264121	0.000268971	0.000220851	0.000214064	0.000151835	0.000130347	0.000328256	0.000289647	0.000309179	0.000300495	0.00026332	0.000270085	0.000269791	0.000283453	0.000315735	0.000274078	0.000277207	0.000299212	0.000275065	0.000255907	0.000263534	0.000252096	0.000315076	0.000298648	0.00027466	0.000287906	0.000266737	0.000261793
SCO3899	0.00253873	0.00243311	0.00211897	0.00176852	0.00183999	0.00151395	0.00157493	0.00095292	0.000994958	0.0023249	0.00196287	0.00225494	0.00177991	0.00186388	0.00163572	0.00147463	0.00122056	0.000974522	0.0027782	0.00197123	0.00213358	0.00191869	0.00168416	0.00195172	0.00142778	0.00129553	0.00104189	0.00214309	0.00205361	0.00195966	0.00183337	0.00167002	0.00164396	0.00164407	0.00154454	0.0021677	0.00220594	0.00192162	0.0020491	0.00179602	0.00161071	0.00167147	0.00154756	0.00245362	0.00212634	0.00218894	0.00196098	0.00174102	0.00166375
SCO5736	0.000544117	0.00052754	0.000440906	0.00047932	0.000496705	0.000492437	0.000489007	0.000526405	0.000521664	0.000519849	0.000457813	0.000542232	0.000460387	0.000478777	0.000483734	0.000532771	0.000522855	0.000507497	0.000488548	0.000441879	0.00044325	0.0004507	0.000457038	0.000451763	0.000486194	0.000486176	0.000489009	0.000445586	0.000484808	0.000498789	0.000527203	0.000508284	0.000512373	0.000518846	0.000526798	0.000518536	0.000522428	0.000520122	0.000526605	0.000503006	0.000524443	0.00051225	0.000499785	0.000504645	0.00049294	0.000493539	0.00050826	0.000506618	0.000486033
SCO4649	0.00124486	0.00113671	0.00106238	0.000986915	0.00104115	0.000883753	0.00103246	0.000894565	0.000948907	0.00108633	0.00100594	0.00126407	0.00101883	0.00100322	0.000939389	0.000972314	0.000960134	0.000895157	0.00125478	0.000998963	0.00100668	0.0010624	0.00107296	0.000937414	0.00095177	0.000951118	0.000891087	0.00104864	0.00107991	0.00115054	0.00110603	0.000998579	0.00103452	0.00101647	0.000994745	0.00114782	0.00114222	0.00112757	0.00118227	0.000986334	0.00104485	0.00103758	0.000976468	0.00119794	0.00116207	0.001074	0.00110721	0.00109	0.00100834
SCO4294	0.000158006	9.33587e-05	6.81828e-05	9.19393e-05	0.000116257	0.000114856	9.91859e-05	0.000139837	9.51091e-05	0.000201596	0.000194466	0.000164782	0.000206886	0.000191431	0.000159148	0.000141175	0.000126794	0.000114316	0.000181505	0.000205025	0.00017939	0.000179653	0.000205886	0.000124861	0.000160758	0.000138017	0.000125159	0.000134197	0.000178447	0.000144776	0.000159511	0.000155832	0.000145527	0.00011908	0.000122056	0.000188101	0.000144399	0.000161636	0.000169622	0.000157307	0.000123568	0.000113849	0.000105556	0.000136161	0.00013606	0.000147657	0.000195585	0.000157453	0.000130942
SCO5464	9.15439e-06	8.65405e-06	9.77387e-06	1.29993e-05	1.69008e-05	1.46925e-05	1.02233e-05	3.31841e-05	1.26683e-05	2.2798e-05	9.37427e-05	3.60267e-05	7.04603e-05	6.26747e-05	4.62724e-05	9.88072e-05	5.50353e-05	4.82056e-05	1.36138e-05	2.12123e-05	2.88367e-05	1.83693e-05	2.69598e-05	1.81362e-05	3.61486e-05	1.37301e-05	1.93039e-05	4.24439e-05	7.98049e-05	4.61234e-05	3.14952e-05	5.00075e-05	5.50816e-05	5.28775e-05	5.1852e-05	8.118e-05	8.05771e-05	5.77993e-05	7.22249e-05	6.44185e-05	6.99568e-05	5.72898e-05	4.84382e-05	1.13248e-05	2.91394e-05	4.02743e-05	5.27719e-05	3.13463e-05	3.26133e-05
SCO4660	0.000733926	0.000592491	0.000658014	0.000822012	0.000885387	0.000762209	0.000889403	0.000835954	0.000858585	0.000665463	0.000770161	0.00090561	0.000716416	0.000629208	0.000828896	0.000908939	0.000874256	0.000834738	0.000663476	0.000678844	0.000658251	0.000659287	0.000821396	0.000834281	0.000817871	0.000841191	0.000851111	0.000640335	0.000763827	0.000920151	0.00081872	0.000928687	0.000935485	0.000928311	0.000902852	0.000893255	0.000718838	0.000940031	0.0009432	0.000912129	0.00092958	0.000892869	0.000870551	0.000679031	0.000711807	0.000766107	0.00094086	0.000914599	0.000879772
SCO4710	0.000276415	0.000237964	0.000254963	0.000278855	0.000356896	0.000331632	0.000294997	0.000349871	0.000319623	0.000275105	0.000255454	0.000417071	0.000251325	0.000354896	0.000368973	0.000383496	0.000401444	0.000295025	0.000277165	0.000344429	0.000265026	0.000338899	0.000294441	0.000348725	0.000317445	0.000377105	0.000399532	0.00037862	0.000299409	0.000292609	0.000401026	0.000376702	0.000409639	0.000410203	0.000417147	0.000391391	0.000266739	0.00038332	0.000399971	0.000387222	0.000391107	0.00038982	0.000388193	0.000271684	0.000364987	0.000298362	0.000390853	0.000389885	0.000390305
SCO4762	0.00395657	0.00457962	0.00430996	0.00384332	0.00356864	0.00304078	0.0030382	0.00338198	0.00319943	0.00409468	0.00397423	0.00396011	0.00465958	0.00397662	0.0036755	0.00372743	0.00351242	0.00340184	0.00457136	0.00403671	0.00413836	0.0043197	0.00410538	0.00391477	0.00394101	0.00371219	0.0035839	0.00391697	0.00417018	0.00411986	0.00397682	0.00380216	0.00384807	0.00360815	0.00367298	0.00439761	0.00413621	0.00391508	0.00377761	0.00371653	0.00355898	0.00356869	0.00333926	0.00394416	0.00413775	0.00430347	0.00410118	0.00407476	0.00386803
SCO2950	0.000172447	0.000240038	0.000238725	0.000234974	0.000327226	0.000266953	0.000167127	0.000310442	0.000371151	0.000332828	0.000319635	0.000310038	0.000241773	0.000299902	0.000304025	0.000168016	0.000505483	0.000258727	0.000198589	0.000214748	0.00030319	0.000317465	0.000217992	0.000237199	0.00036004	0.000257755	0.000168831	0.000403115	0.000214427	0.00045089	0.000243617	0.000225533	0.000350518	0.000246091	0.000497619	0.00029359	0.00053188	0.000327241	0.000480533	0.000230351	0.00024293	0.000455999	0.000296182	0.00022939	0.000344734	0.000361784	0.000491145	0.00036861	0.000477135
SCO4652	0.000873681	0.000709234	0.00074172	0.000683575	0.0007245	0.00075973	0.000708933	0.000781935	0.000712939	0.00083419	0.000595229	0.000851862	0.000686893	0.000757463	0.000751335	0.000834613	0.000796868	0.000756579	0.000843501	0.000656888	0.000772608	0.000801291	0.000761173	0.000740457	0.000805809	0.000759264	0.000731075	0.000756667	0.000780663	0.000779042	0.000826066	0.000771735	0.000821804	0.000825458	0.000817033	0.000793959	0.000834219	0.000845154	0.000837136	0.000756399	0.0007869	0.000781237	0.000764618	0.000811894	0.000808639	0.000811141	0.000843422	0.000781547	0.000792248
SCO5254	3.12595e-05	0.000106073	5.97741e-05	0.000451448	9.73554e-05	0.000222088	0.000160993	0.000825012	0.00033991	0.000116233	0.000262137	0.000108138	0.000297224	0.000356708	0.000389385	0.000436715	0.000531826	0.000544938	3.24123e-05	0.000381121	0.000385313	0.000102104	9.71824e-05	0.000163972	0.000153898	0.000191992	0.000246085	0.000438219	0.000600272	0.000521506	0.000126152	0.000779743	0.000186132	0.000418118	0.000178111	2.77126e-05	3.16046e-05	3.81869e-05	4.45349e-05	6.9226e-05	8.70438e-05	0.000101883	7.02447e-05	0.000314643	6.99287e-05	0.000306499	0.000401966	0.000383485	0.000120865
SCO2633	0.000160652	0.000103254	0.000109112	0.000127712	8.56702e-05	8.6289e-05	7.03521e-05	8.30173e-05	0.000129713	NaN	6.93292e-05	0.000114415	0.000104424	0.000115811	0.000131209	0.000136416	0.000138402	0.000201733	0.000539724	0.000247829	0.00023289	0.000185377	0.000113289	0.000152995	0.000181167	7.9887e-05	0.000115343	0.000120529	0.000171619	0.000172411	0.000258583	0.000175894	0.000156272	0.000166149	0.000168188	0.00080483	0.00100635	0.00116673	0.00111684	0.000894699	0.000617293	0.000850783	0.000773106	0.00012197	0.000232806	0.000171602	0.000308892	0.000173249	NaN
SCO5564	2.36996e-05	1.04375e-05	3.76792e-05	2.32657e-05	2.73805e-05	3.46952e-05	2.85436e-05	9.51687e-06	5.56181e-06	0.000127681	0.000164519	0.000196591	0.000186397	9.61149e-05	0.00013909	0.000123075	4.20343e-05	1.10146e-05	0.000114374	0.000122988	0.000159879	0.000165032	0.000138908	6.40601e-05	6.81157e-05	4.00346e-05	3.82182e-06	8.28411e-05	8.64915e-05	7.69901e-05	8.19691e-05	6.63772e-05	6.3986e-05	0.000125456	6.9519e-05	0.000104162	0.000104462	0.000178474	9.77653e-05	9.30977e-05	9.1238e-05	0.000185105	0.000108464	5.15882e-05	5.495e-05	7.80879e-05	8.32203e-05	6.86166e-05	6.94491e-05
SCO4509	0.000261648	0.000169694	0.000232173	0.000319044	0.000332616	0.000422677	0.000325695	0.00049899	0.00027179	0.000417601	0.000431088	0.000374849	0.000501975	0.000493632	0.000470258	0.00055935	0.000428336	0.000348433	0.000284666	0.000379028	0.000373271	0.000405319	0.000474566	0.000384413	0.00046486	0.000342749	0.000341071	0.000433119	0.000572301	0.000476753	0.000483133	0.000435302	0.000468488	0.000450821	0.000472002	0.000452582	0.000490895	0.000542034	0.000533633	0.000499547	0.0004973	0.000505942	0.000433163	0.000343628	0.000383538	0.000492308	0.000510861	0.000457377	0.000450303
SCO1866	0.00032361	0.000145346	0.000342478	0.000110112	0.000164266	0.000176755	2.4591e-05	0.000102163	7.12213e-05	0.000315804	0.000132741	0.000207151	0.000132753	0.000116494	0.00014769	0.000103643	6.29005e-06	0.0001088	0.000424699	8.45665e-05	5.27606e-05	2.63941e-05	0.000128833	0.000125604	0.000151138	NaN	7.37109e-05	0.000163149	0.000255014	0.000227771	0.000182477	0.000174243	0.000229418	0.000217162	0.000150757	0.000110703	0.000211754	0.000187036	0.000266818	0.000237013	0.000218352	0.000127906	0.000184576	0.000233607	0.000269601	0.00017851	0.0001777	0.000162631	0.00015823
SCO5077	2.17467e-05	2.72786e-05	2.37038e-05	2.53087e-05	4.15802e-05	6.15541e-05	0.000162381	0.000251102	0.000475812	2.15831e-05	2.5751e-05	4.22571e-05	3.2554e-05	3.32265e-05	5.29695e-05	0.000130399	0.000220292	0.000282477	2.28427e-05	2.78997e-05	3.98517e-05	4.43008e-05	5.6331e-05	9.0099e-05	0.000197313	0.000463739	0.000366387	NaN	NaN	NaN	NaN	NaN	NaN	NaN	NaN	NaN	NaN	NaN	NaN	NaN	NaN	NaN	NaN	NaN	NaN	NaN	NaN	NaN	NaN
SCO6282	1.22441e-05	0.00192102	0.00176273	0.00164759	0.00164388	0.00126418	0.0018873	0.00191646	0.00137601	6.62697e-05	0.00164949	0.00171643	0.00176519	0.0017327	0.00161769	0.00169016	0.00199353	0.0018694	NaN	0.0016106	0.00200552	0.00180262	0.00196319	0.00203234	0.00181569	0.00188453	0.00188606	2.34389e-05	3.22453e-05	3.1201e-05	NaN	2.97422e-05	3.49695e-05	NaN	NaN	NaN	2.40584e-05	NaN	NaN	9.23331e-06	NaN	NaN	1.39488e-05	1.08536e-05	1.02027e-05	NaN	4.70436e-05	1.52959e-05	NaN
SCO4730	0.000789295	0.000731032	0.000842132	0.000927372	0.000849311	0.000904486	0.000895406	0.000966732	0.00104927	0.00056292	0.000720131	0.000972941	0.000728949	0.00090108	0.000853985	0.000961252	0.00090957	0.00091943	0.000915681	0.00067483	0.00089606	0.000868545	0.000899329	0.000921624	0.000940123	0.000965523	0.000920379	0.000783375	0.00091816	0.000965525	0.000979059	0.00101023	0.000893517	0.000996676	0.000936357	0.000988815	0.00101	0.000941621	0.00093672	0.000964459	0.00089597	0.000991698	0.00102071	0.000929512	0.000985658	0.000953099	0.000961549	0.000959481	0.000994097
SCO4719	0.00105424	0.00100197	0.000744127	0.000905238	0.000867442	0.000569483	0.000608856	0.000418644	0.000590315	0.000467149	0.000998245	0.00110026	0.00100292	0.000940095	0.000850655	0.000834544	0.000776842	0.000657036	0.00123746	0.000988412	0.00107515	0.00102433	0.000935525	0.000914002	0.000768184	0.000720604	0.000651999	0.0011031	0.000675556	0.000894805	0.00102975	0.000924402	0.000939276	0.000914551	0.00083828	0.000677725	0.000979382	0.000991272	0.00108325	0.00100282	0.00099067	0.000990885	0.000874774	0.00118108	0.000761145	0.000994345	0.00101599	0.000996847	0.00092564
SCO5625	0.00136453	0.00124146	0.00122973	0.00115628	0.00104045	0.00120974	0.00101935	0.00102552	0.00083956	0.00123039	0.00132037	0.00139479	0.00114782	0.0010789	0.00110731	0.00106603	0.000983738	0.00101451	0.00132057	0.00123109	0.00126286	0.00106869	0.00108671	0.000986906	0.000989907	0.000942678	0.000922634	0.00144274	0.00117678	0.00121404	0.00121932	0.00115797	0.00122208	0.00113524	0.00113647	0.0013163	0.00115908	0.00123019	0.00129521	0.00119091	0.00119861	0.00117339	0.00114252	0.00136769	0.00119363	0.00116646	0.00124324	0.00119067	0.00115605
SCO3909	0.000727831	0.000617439	0.000641476	0.000555788	0.000552627	0.000323806	0.000429787	0.000333277	0.000332779	0.00067659	0.000692589	0.000696148	0.000700197	0.000641209	0.000479205	0.000482675	0.000390374	0.000329279	0.000806788	0.000672564	0.00084587	0.000512412	0.000489078	0.000463847	0.000445843	0.00042517	0.000369846	0.000936728	0.000601262	0.000678742	0.000613358	0.000542593	0.000518387	0.000467827	0.000465494	0.000941706	0.000737287	0.00073792	0.000723288	0.000645398	0.000586168	0.000479534	0.000429785	0.00087193	0.000702565	0.000644656	0.000683392	0.000642883	0.000644149
SCO4718	0.00069508	0.000576971	0.000568924	0.000508426	0.000527942	0.000417234	0.000477634	0.000454264	0.000603433	0.000671885	0.000610121	0.00064863	0.00053932	0.000545199	0.000532952	0.000545479	0.000571697	0.000594015	0.000676336	0.000576894	0.000597005	0.000566039	0.000507442	0.000527148	0.000524644	0.00056943	0.000587524	0.000638241	0.00055874	0.000601307	0.000589415	0.000558654	0.000568378	0.000568512	0.000570089	0.00069268	0.000613158	0.000619474	0.000604463	0.000573782	0.000606447	0.00057757	0.000563694	0.000687901	0.000603768	0.000539674	0.000551129	0.000583255	0.000541953
SCO3767	0.000563441	0.000535419	0.000634033	0.000364497	0.000427352	0.00075844	0.000479484	0.000706293	0.000777792	0.000158963	0.000524291	0.000892957	0.000755884	0.000559647	0.000585576	0.000243638	0.000595567	0.000921455	0.000311905	0.000362708	0.000348809	0.00036906	0.000386118	0.00039486	0.000379744	0.000791099	0.000637303	0.000437728	0.000519692	0.000373783	0.000460695	0.000608023	0.000595065	0.000610837	0.00039939	0.00068139	0.000232007	0.000589224	0.000247119	0.000639186	0.00027292	0.000591321	0.000324547	0.000321124	0.00039128	0.000345983	0.000463626	0.000690021	0.000397913
SCO0999	0.000196351	0.000164472	0.000164289	0.000127016	0.000112602	0.00011306	0.000131323	0.000250708	0.000409693	0.000128849	0.00012688	9.5034e-05	3.80003e-05	6.80127e-05	3.58773e-05	4.52022e-05	0.000167018	0.000214334	0.00021176	0.000256494	0.000155678	0.000129287	0.000128945	0.0001237	8.20817e-05	0.000267337	0.000473184	0.000120899	6.97128e-05	0.000111429	NaN	8.07104e-05	9.0816e-05	7.75299e-05	0.000168704	0.000294183	0.000271688	0.000125729	0.000183853	0.000248928	0.000489748	0.000192543	0.000112186	4.64559e-05	8.38634e-05	8.05899e-05	NaN	6.62778e-05	0.000243359
SCO4296	0.00276263	0.00316338	0.00235637	0.00287542	0.00259938	0.00288692	0.00288148	0.00297021	0.0029657	0.00270953	0.00322257	0.0024216	0.00316858	0.0030688	0.00360857	0.00288491	0.00213813	0.00195511	0.00301924	0.00340306	0.00301158	0.00304168	0.00279412	0.00358638	0.00225108	0.00354405	0.00300725	0.00335256	0.00272474	0.00392045	0.00302653	0.00330311	0.00353398	0.00329714	0.00351087	0.00361085	0.0027236	0.00296733	0.00274147	0.00231843	0.00265713	0.00319698	0.00354488	0.00381574	0.00323104	0.002721	0.00302003	0.00382662	0.00336587
SCO2597	0.000374113	0.000331219	0.000345736	0.000322454	0.00034185	0.000299946	0.000318021	0.000300405	0.00036892	0.000348335	0.000328033	0.000447216	0.000333028	0.000325046	0.00035461	0.000370437	0.000388264	0.000392803	0.000368551	0.000314196	0.000313838	0.000328689	0.000315494	0.000333437	0.000342919	0.000377826	0.000349305	0.000310146	0.000372401	0.000388005	0.000361564	0.000335752	0.000380543	0.000408211	0.000392102	0.000376967	0.000384001	0.000387059	0.000410311	0.000384843	0.000430063	0.00041496	0.000428166	0.000368596	0.000358365	0.000359211	0.000379235	0.000396036	0.000383481
SCO5373	0.0019959	0.00182981	0.00188409	0.00211797	0.00215437	0.00240839	0.00224391	0.00273003	0.00241035	0.00191434	0.00195691	0.00216961	0.00200929	0.00208717	0.00209206	0.00230344	0.00229233	0.00245116	0.00206559	0.00214783	0.00197755	0.00193299	0.00216873	0.00208645	0.00233561	0.0022173	0.00239516	0.0023553	0.00225613	0.00219063	0.00233563	0.00231096	0.00253281	0.00257632	0.00265392	0.00217565	0.00218163	0.00224474	0.00223452	0.00227595	0.00239364	0.00260594	0.00258105	0.00202488	0.00216383	0.00234625	0.0024454	0.00231662	0.00234054
SCO4721	0.000844373	0.000730907	0.00071535	0.000679754	0.000626114	0.000647067	0.000618411	0.000493023	0.000597645	0.000776036	0.000712127	0.000633786	0.000691662	0.000671453	0.000593252	0.000619382	0.000559722	0.000547406	0.000791475	0.000696295	0.000738037	0.000641479	0.000622122	0.000604536	0.000616964	0.000585699	0.000564174	0.000713526	0.000706731	0.000700746	0.000698398	0.000623416	0.000567777	0.000620137	0.000592064	0.000765544	0.000691274	0.000686897	0.000661745	0.000573563	0.000582034	0.000566435	0.000564846	0.000761609	0.000642841	0.00058884	0.000622704	0.000617487	0.00058753
SCO5101	8.93776e-06	1.95388e-05	9.40788e-06	9.20219e-06	2.095e-05	3.00883e-05	3.21921e-05	5.92589e-05	5.1217e-05	2.87155e-05	5.57303e-05	4.14335e-05	3.36153e-05	2.8003e-05	3.55515e-05	4.95e-05	4.5681e-05	5.02434e-05	2.60738e-05	4.23816e-05	4.03551e-05	3.80122e-05	3.66721e-05	4.6618e-05	5.13185e-05	5.06692e-05	5.03245e-05	2.1087e-05	2.89928e-05	2.39627e-05	3.17227e-05	3.75965e-05	4.21802e-05	4.12743e-05	4.17845e-05	2.8964e-05	2.76522e-05	3.19534e-05	3.64733e-05	3.91794e-05	3.58347e-05	4.07267e-05	3.87516e-05	3.00986e-05	3.0536e-05	4.23599e-05	4.42027e-05	3.86842e-05	4.51228e-05
SCO0199	0.000281413	0.0013634	0.00108538	0.00143562	0.00176171	0.00133866	0.0018205	0.000927186	0.000852421	0.000244104	0.00101927	0.00115691	0.00154706	0.00164935	0.00164819	0.00151031	0.00109413	0.00100142	0.000142171	0.00136463	0.00152999	0.00181278	0.00179744	0.00175765	0.00131215	0.00127144	0.00124901	0.00143599	0.00165253	0.00175246	0.00182692	0.0019459	0.00208632	0.00205098	0.00233011	0.000561714	0.00177313	0.00172175	0.00179855	0.002118	0.00212963	0.00208949	0.00203759	0.0011779	0.00178303	0.00181823	0.00195672	0.00221239	0.00213959
SCO0179	8.31075e-05	0.000794758	0.00120234	0.00143601	0.0015405	0.00115246	0.00115557	0.000487719	0.000399145	0.000139691	0.00078949	0.00111108	0.00126912	0.00134472	0.0013077	0.00122734	0.00107248	0.000972778	6.64786e-05	0.000850398	0.00124502	0.00133232	0.00137784	0.00127745	0.00104072	0.00091875	0.000762821	0.000724999	0.0016051	0.00185833	0.00180545	0.00199651	0.00211133	0.00204802	0.00207398	0.000552454	0.00162362	0.00174914	0.00197443	0.00182006	0.00204144	0.00199614	0.00186735	0.000995246	0.0016206	0.00175163	0.00181849	0.00199298	0.00193025
SCO4720	6.25801e-05	8.61162e-05	7.09059e-05	5.77509e-05	0.000112408	4.30121e-05	8.45095e-05	0.000130293	0.000141768	0.000202894	0.000187101	0.000208642	0.00018999	0.000172113	0.000185908	0.000190482	0.000174625	0.00016775	0.000221411	0.000194493	0.000205958	0.000177792	0.0001706	0.00015226	0.000168625	0.000171361	0.000171485	0.000211892	0.000177143	0.000186251	0.000186661	0.000177172	0.000170666	0.000184977	0.000176164	0.000227774	0.00018317	0.000196962	0.000189731	0.000163272	0.000178593	0.000157477	0.000155883	0.000218246	0.000182214	0.000162025	0.000181912	0.000172954	0.00016495
SCO2008	0.00177398	0.00168888	0.00149197	0.0015372	0.00182347	0.00213559	0.00191248	0.0021512	0.00235872	0.00168225	0.00145975	0.00154842	0.00151727	0.00158514	0.00185164	0.0019734	0.00204767	0.00205004	0.00171774	0.00151752	0.00164634	0.00162532	0.0017751	0.00164813	0.00192439	0.00212442	0.00213702	0.00142267	0.00143109	0.0013885	0.00136356	0.00141793	0.00173941	0.00181274	0.00190069	0.00145271	0.00128091	0.00126188	0.00117712	0.00116884	0.0013939	0.00147873	0.0015281	0.0014546	0.001431	0.0014445	0.00141965	0.00130702	0.00151959
SCO4702	0.000980775	0.000860325	0.000903229	0.00100172	0.000872355	0.000776653	0.000803849	0.000750505	0.000869387	0.000929947	0.000835232	0.00107474	0.000929241	0.000937542	0.000951283	0.000842094	0.0009556	0.000894422	0.000935956	0.00086458	0.000831913	0.000986312	0.00092204	0.000923679	0.000916743	0.000922848	0.000918787	0.00079183	0.0010118	0.00104945	0.0010398	0.000904094	0.000891671	0.000967285	0.000934821	0.000954016	0.000846128	0.00108914	0.00106787	0.000990922	0.000960427	0.000988802	0.000920866	0.000847836	0.000776015	0.000988717	0.00100824	0.00099979	0.000955484
SCO5371	0.00301786	0.00224814	0.00238076	0.00236081	0.00233023	0.00247896	0.00228414	0.00243302	0.00221428	0.00286378	0.00231422	0.00194864	0.00209365	0.0020557	0.0021471	0.00205867	0.00215401	0.00210267	0.00305766	0.0023403	0.00222034	0.00229662	0.00238551	0.00244934	0.00244872	0.00216416	0.00214519	0.00262593	0.00242565	0.00219332	0.00208787	0.00174765	0.00196232	0.00204249	0.00207004	0.00244182	0.00221475	0.00236732	0.00238246	0.00199584	0.00213102	0.00219512	0.00213699	0.00303978	0.00255796	0.00217975	0.00235364	0.0022255	0.00230621
SCO4717	0.00103271	0.00115063	0.00100199	0.000947034	0.000883961	0.000735188	0.000828387	0.000698865	0.000877984	0.000913009	0.000928378	0.000957968	0.00087187	0.000839359	0.000834877	0.000828791	0.000882078	0.000822715	0.00133265	0.00104242	0.00108157	0.00101378	0.000814189	0.000824425	0.000799329	0.000815875	0.00078798	0.00121316	0.00102316	0.00104822	0.00089079	0.00078311	0.000833043	0.000890334	0.00082645	0.00106481	0.000943787	0.000954588	0.000958616	0.000876455	0.000878214	0.000918506	0.000865362	0.0012253	0.00110357	0.000825145	0.000902408	0.000829132	0.000792137
SCO3375	0.000398565	0.000388532	0.000403133	0.000423267	0.000407533	0.000461507	0.000401481	0.000455052	0.000377601	0.000365107	0.000354654	0.000399708	0.000420087	0.000382649	0.00039625	0.000408085	0.000347511	0.000344048	0.000382009	0.00036263	0.00038807	0.000393978	0.000423431	0.000360334	0.000418873	0.000356591	0.000364038	0.000412504	0.00040177	0.000370785	0.000399356	0.000391014	0.000399911	0.000371911	0.000374736	0.000392698	0.000375398	0.000362191	0.000369024	0.000349393	0.000340263	0.000325509	0.000299051	0.000395297	0.000382029	0.000448237	0.00043136	0.000374771	0.000381741
SCO5595	0.000713303	0.00073993	0.000597399	0.000563393	0.000552506	0.000337334	0.000416983	0.000249815	0.000486481	0.000584542	0.000619982	0.000501723	0.000522405	0.000518105	0.000449349	0.000360448	0.000456076	0.000420037	0.000684792	0.000690275	0.000743345	0.000601554	0.000443463	0.00048331	0.000428844	0.000475143	0.000461551	0.000780531	0.000631607	0.00056199	0.000515982	0.000403553	0.000377777	0.000442277	0.000386042	0.00068065	0.000518665	0.000586492	0.000502355	0.000477901	0.000421973	0.000429064	0.000427281	0.000776364	0.00063735	0.000477918	0.000472158	0.000496844	0.000451756
SCO4705	0.00169349	0.00112513	0.00155695	0.00141378	0.0013248	0.00104331	0.00117405	0.000605351	0.00101167	0.00185994	0.00132676	0.00118636	0.00122907	0.00124814	0.00122731	0.00107594	0.00116993	0.00104514	0.00178467	0.00133191	0.00140853	0.00130713	0.00110721	0.00113033	0.0011148	0.0011225	0.00110556	0.00145339	0.00128295	0.00133739	0.00120757	0.00115718	0.000976902	0.00114239	0.00109782	0.00159705	0.00132806	0.00126341	0.00112362	0.00112521	0.00111327	0.00117482	0.00105459	0.00159301	0.0013841	0.00116713	0.00114776	0.00115837	0.00103518
SCO1600	0.000675364	0.000553377	0.000631045	0.000618866	0.000440023	0.000494754	0.000430478	0.000368446	0.000324727	0.00063309	0.000545093	0.000568409	0.000631656	0.000510015	0.000505992	0.000438335	0.000428805	0.000397762	0.000705772	0.000634908	0.000628594	0.000612179	0.000511852	0.000494918	0.000431426	0.000371893	0.000377901	0.000813064	0.000727021	0.000722843	0.000691269	0.000654578	0.000556355	0.000531987	0.00050816	0.000808904	0.000693181	0.000653307	0.000638975	0.000587087	0.0005179	0.000506567	0.000456607	0.000817398	0.000710589	0.000760197	0.000670767	0.000578775	0.000533644
SCO2180	0.00227331	0.002609	0.0028355	0.00314159	0.00305523	0.00257959	0.00299473	0.00220268	0.00293953	0.00225912	0.00239532	0.00286771	0.00284884	0.00311444	0.00295848	0.00291224	0.00310685	0.00294266	0.0024989	0.00258712	0.00288005	0.00297442	0.00273339	0.00308463	0.0027742	0.00294173	0.00285118	0.00287309	0.00326299	0.00343039	0.00328013	0.00352518	0.00340134	0.00354157	0.00336689	0.00305348	0.00337597	0.00344115	0.00353033	0.00352449	0.00356468	0.00348837	0.00341751	0.00287681	0.00330387	0.00303801	0.0032137	0.0035437	0.00335737
SCO4228	0.000215465	5.88277e-05	6.8138e-05	0.000582695	0.000743209	0.00090976	0.000964199	0.00117263	0.00102445	4.63712e-05	7.36146e-05	9.55541e-05	0.000604413	0.000810896	0.000989049	0.000949015	0.00108138	0.00117133	5.07841e-05	5.84492e-05	5.56056e-05	0.000503629	0.000730254	0.00085004	0.000928067	0.00105125	0.00101598	0.000158674	0.000188238	0.00021851	0.00038617	0.000634954	0.000764233	0.000785718	0.000860597	0.000179286	0.000225913	0.000249484	0.000361925	0.000707136	0.000900079	0.000902364	0.000929141	0.000164696	0.000211049	0.000250772	0.000368217	0.000678801	0.000840917
SCO4712	0.000780756	0.000577832	0.000556139	0.000502993	0.000487595	0.000315834	0.000415331	0.000317061	0.00053094	0.000654769	0.000548108	0.000550567	0.000467338	0.000485372	0.000490259	0.000464013	0.000528499	0.000536413	0.000791339	0.000503238	0.000553504	0.000578901	0.000449554	0.000468021	0.000432446	0.000486837	0.000479128	0.000606496	0.00054824	0.000574278	0.000497474	0.000442877	0.000407583	0.000469665	0.000431948	0.000660021	0.000570909	0.000568305	0.000567871	0.00048311	0.000512952	0.00051294	0.00045698	0.000671188	0.000613942	0.000501686	0.000478338	0.00044615	0.000426552
SCO0200	0.00017933	0.00105316	0.0012343	0.0013361	0.00140512	0.0010964	0.00123561	0.000826722	0.000525742	0.000314478	0.00111426	0.00149025	0.00141419	0.00137033	0.00146196	0.00138869	0.00112572	0.00103266	0.000238895	0.00124794	0.00144884	0.00141134	0.00137339	0.00128013	0.00117433	0.00103944	0.000911396	0.00102306	0.00165126	0.00185153	0.00189401	0.00201658	0.00179896	0.00175119	0.00180562	0.000778733	0.00153659	0.00181836	0.00179065	0.00187116	0.00188002	0.0016715	0.00158099	0.00113814	0.00160853	0.00172247	0.00173869	0.00190535	0.00185734
SCO4714	0.0010869	0.00095384	0.000984996	0.00101763	0.00097216	0.000748695	0.000842587	0.0010053	0.000951162	0.000948983	0.000923825	0.000929315	0.00103346	0.000921945	0.00098353	0.0010084	0.000951459	0.000857796	0.00104911	0.00100631	0.00106016	0.000982033	0.00104536	0.000927311	0.00103483	0.00100672	0.000959686	0.00124599	0.00107387	0.00112714	0.00112089	0.00108533	0.00106806	0.00105564	0.00112995	0.00112491	0.000989394	0.00106506	0.00097494	0.000935493	0.000950183	0.000910695	0.000893891	0.00115644	0.00103584	0.00109206	0.00112626	0.00101109	0.00102436
SCO0682	2.90427e-05	0.000110534	0.000139511	0.000149653	0.000214984	0.000246543	0.000242921	0.000204942	0.000270877	4.03343e-05	0.000147918	0.000294323	0.00020059	0.000275651	0.000288388	0.000231668	0.000233142	0.000262314	5.11996e-05	0.00014077	0.000179975	0.000190894	0.000215727	0.000214631	0.000206973	0.000255716	0.000221312	0.000123019	0.00021742	0.0002004	0.000266291	0.000293898	0.000216207	0.000263784	0.00025756	0.000138749	0.000229612	0.000214233	0.000218964	0.00027205	0.000286482	0.000272421	0.000288831	0.000137975	0.00022194	0.000159427	0.000200044	0.000254796	0.000255418
SCO1598	0.000458678	0.000328406	0.000472702	0.00041558	0.000406691	0.000403154	0.000353097	0.000424192	0.000493135	0.000577031	0.000482938	0.000608034	0.000443561	0.00044913	0.000429077	0.000485175	0.000527156	0.000518026	0.000450436	0.000404207	0.000504804	0.000479658	0.00042054	0.000470384	0.0004723	0.000506232	0.000529653	0.000567768	0.00047541	0.000543711	0.000534739	0.000462199	0.000512994	0.00051181	0.000524384	0.000554543	0.00052998	0.000541573	0.000545167	0.000505284	0.00049415	0.000523072	0.000512246	0.000558908	0.000527057	0.000475412	0.000541767	0.000509674	0.000476332
SCO4614	0.000593752	0.000496117	0.00044416	0.000382944	0.000435636	0.000410358	0.000394666	0.00036532	0.000333758	0.000556581	0.000477987	0.000465131	0.000468762	0.00047062	0.000440954	0.000389566	0.000353764	0.000354906	0.000626088	0.000459645	0.000525189	0.000537214	0.000475285	0.000481855	0.000464119	0.00042209	0.000346152	0.000457805	0.000444342	0.000461442	0.000456755	0.000423743	0.000358974	0.000343652	0.000311154	0.000460976	0.000431527	0.000438351	0.000436232	0.000412412	0.000386987	0.000367402	0.00036313	0.00047681	0.000498863	0.000476076	0.00046348	0.000448788	0.000410619
SCO6482	0.000265084	0.00029833	0.000320473	0.000367786	0.000419254	0.000472205	0.00039564	0.000431739	0.000393236	0.000287205	0.000320014	0.000367052	0.00040825	0.000427419	0.000428258	0.000420138	0.000398901	0.000375891	0.000247017	0.000376549	0.000384204	0.000393028	0.000454625	0.000395384	0.000405167	0.000431032	0.000416145	0.000319214	0.000300343	0.000319242	0.000329275	0.000356121	0.000360907	0.000337948	0.000339819	0.000313457	0.000296767	0.000293485	0.00031101	0.000332837	0.000344621	0.000326843	0.000329582	0.000312432	0.000289316	0.000318773	0.000324031	0.000361924	0.000355267
SCO4711	0.000380896	0.00032257	0.000269125	0.000293513	0.00028852	0.00024852	0.000250435	0.000275483	0.000319044	0.000329176	0.000342807	0.000359761	0.000297811	0.000266697	0.000315107	0.000326037	0.000311305	0.000341801	0.000357924	0.000311091	0.000319705	0.000268001	0.000305586	0.000301272	0.000279877	0.000327273	0.000314136	0.00031813	0.000308656	0.000394883	0.00037781	0.000344711	0.000301787	0.00037087	0.000355718	0.000398691	0.000392349	0.000418556	0.000394278	0.000370529	0.000402552	0.000363375	0.000262298	0.000410892	0.000360053	0.000344143	0.000351617	0.00035551	0.000348021
SCO1867	0.00087958	0.00056063	0.000516425	0.000364591	0.000300092	0.000223222	0.000236226	0.000165586	0.000114088	0.000910219	0.000593537	0.000575539	0.00038816	0.000305896	0.000264886	0.000237243	0.000212112	0.000175826	0.000931362	0.000573661	0.000565462	0.000417025	0.000341355	0.000286276	0.000235396	0.000269435	0.000121288	0.0012056	0.00130321	0.00147734	0.00141976	0.00122653	0.00110857	0.00109534	0.00102467	0.00120758	0.0013285	0.00151615	0.00149412	0.00125715	0.00118476	0.00111219	0.00095728	0.0012744	0.00143389	0.0014082	0.00143784	0.00127897	0.00121125
SCO5477	0.00353043	0.00324715	0.00343764	0.00319087	0.00368825	0.003492	0.00384794	0.00331491	0.00405753	0.00333077	0.00294744	0.00334752	0.00299748	0.00316557	0.00322911	0.00364875	0.00378087	0.00377594	0.00358613	0.00323748	0.00340144	0.00353167	0.00340071	0.00377642	0.00361071	0.00400574	0.00385323	0.00334054	0.00325551	0.003406	0.0030994	0.0031237	0.00335219	0.00333425	0.00335447	0.00327237	0.00326912	0.00313259	0.00318282	0.00316355	0.00329802	0.00347297	0.00328988	0.00365157	0.00375604	0.00332515	0.00324985	0.00318083	0.00319005
SCO4199	0.000357327	0.000409006	0.000421248	0.000355821	0.000617386	0.000734447	0.000692961	0.00106976	0.00107651	0.000299867	0.000364607	0.000413106	0.000484441	0.000625084	0.000722997	0.000947104	0.000862614	0.000856545	0.00037533	0.000291477	0.000471715	0.000544915	0.000706569	0.000738875	0.000941861	0.000903894	0.00097235	0.000588528	0.000643002	0.000887396	0.000893875	0.000957863	0.00111036	0.00103977	0.00115914	0.000611424	0.000748702	0.000823971	0.00083663	0.000968067	0.00108703	0.00105911	0.00107538	0.000597409	0.000794425	0.00077665	0.000801014	0.00099076	0.00105737
SCO4827	0.00104312	0.00139049	0.0014235	0.00155582	0.00150844	0.00160451	0.00159168	0.00159867	0.00156571	0.000829735	0.00133044	0.00174427	0.0014909	0.00158101	0.0016139	0.00165573	0.00164929	0.00173069	0.000907194	0.00133939	0.00154757	0.00152743	0.00158339	0.0016808	0.00162746	0.00176992	0.00163658	0.00122956	0.001271	0.00161729	0.00167736	0.00166795	0.00178871	0.00172731	0.00181216	0.00151403	0.00182459	0.00132675	0.00183561	0.0018046	0.00186247	0.00180608	0.00182644	0.00144904	0.00131428	0.00164997	0.00179576	0.00185893	0.00181347
SCO4164	0.00172104	0.00165884	0.00140219	0.0013835	0.00159071	0.00133786	0.00157244	0.00158336	0.00166656	0.00124756	0.00151373	0.00185402	0.00131972	0.00150931	0.00161843	0.0016738	0.00175109	0.00141233	0.00128461	0.00176604	0.00205301	0.00146496	0.00173533	0.00165874	0.00174282	0.00146927	0.00139639	0.00145834	0.00127924	0.00144672	0.00180278	0.00178818	0.00172058	0.00163163	0.0015815	0.00169497	0.00171469	0.00178348	0.00181487	0.0017641	0.00162776	0.0015707	0.00144337	0.00127182	0.00154618	0.00167306	0.00183659	0.00178082	0.00175101
SCO1646	1.77993e-05	2.75945e-05	6.29477e-05	3.28973e-05	3.74381e-05	3.29558e-05	3.52051e-05	5.67067e-05	6.96185e-05	1.55024e-05	4.82768e-05	5.35636e-05	3.60332e-05	7.08004e-05	5.45899e-05	3.99308e-05	7.73395e-05	3.39171e-05	2.47402e-05	5.45322e-05	6.33768e-05	6.59442e-05	8.65865e-05	8.51929e-05	9.62283e-05	5.8672e-05	0.000115944	5.04606e-05	4.52404e-05	6.07769e-05	4.80198e-05	5.30586e-05	8.55278e-05	4.48024e-05	5.47803e-05	3.36793e-05	4.55903e-05	5.97736e-05	4.61946e-05	8.65794e-05	3.95439e-05	6.16234e-05	5.21959e-05	5.31591e-05	7.32398e-05	7.74326e-05	7.44808e-05	8.91087e-05	9.13939e-05
SCO1998	0.00267612	0.00290978	0.00282007	0.00284066	0.00274953	0.00234632	0.00249782	0.00233592	0.00192977	0.00282321	0.00265947	0.00291266	0.00264919	0.00266715	0.00260959	0.00245384	0.00223169	0.00226539	0.00261599	0.00259222	0.00276351	0.00272552	0.00241717	0.00246299	0.00237842	0.00227214	0.00198503	0.00274537	0.00271674	0.00263737	0.0026127	0.00233171	0.00221895	0.00215896	0.00206126	0.00285089	0.00254458	0.00264355	0.00279695	0.00256709	0.00254544	0.00254521	0.0025089	0.00277498	0.00253799	0.00273205	0.00257145	0.00246744	0.00251389
SCO4277	0.000527303	0.00055552	0.000574723	0.000658982	0.000661507	0.00065771	0.000605829	0.000765516	0.000796429	0.000522147	0.000637833	0.000591933	0.000767107	0.00078428	0.000850572	0.000526221	0.000744298	0.00089166	0.00046835	0.000508937	0.00060952	0.000639691	0.000772384	0.000682922	0.000564967	0.00075473	0.000865283	0.000512177	0.000857359	0.00074899	0.000813126	0.000667505	0.000862764	0.000902491	0.000475679	0.000748617	0.000801952	0.000662986	0.000653337	0.000714868	0.000714834	0.000721761	0.000756266	0.000530195	0.000730996	0.000500308	0.000740756	0.000485145	0.000865676
SCO4707	0.000648261	0.000589834	0.000626042	0.000632105	0.000548698	0.000491305	0.000528061	0.000529361	0.000596791	0.000424706	0.000517653	0.000487631	0.000562271	0.000591902	0.000583433	0.000558806	0.000613152	0.000470104	0.0006346	0.000592689	0.00041937	0.000543832	0.000552887	0.000582146	0.000551264	0.000531984	0.000614526	0.000488834	0.0006166	0.000645868	0.000658005	0.000623181	0.000604253	0.000645361	0.000604079	0.000462768	0.000648229	0.0006451	0.000665829	0.000615339	0.000624316	0.000630551	0.000646464	0.000444797	0.000604323	0.000586281	0.000596691	0.000611015	0.000570267
SCO1773	NaN	4.2373e-05	6.38785e-05	0.000153372	0.000591889	0.00121462	0.00140223	0.0014148	0.00169489	2.24933e-05	5.68321e-05	9.05132e-05	0.000115721	0.000620342	0.00106291	0.00120321	0.00148444	0.00163222	3.4532e-05	4.12362e-05	6.80165e-05	0.000208598	0.000518053	0.00104063	0.00122382	0.00149929	0.00163136	0.000117821	0.000188585	0.000236925	0.000428555	0.00112027	0.00131203	0.0015841	0.00172984	0.000143887	0.000246662	0.000457877	0.000882899	0.00152344	0.00173269	0.00182159	0.00194424	0.000186774	0.000226071	0.000334131	0.000825686	0.00145352	0.00162294
SCO3659	0.000230495	0.000172025	0.0003095	0.000316444	0.000259544	0.000408055	0.000326758	0.000388402	0.00022403	0.000299243	0.000289069	0.000239782	0.000279251	0.00027279	0.000305131	0.000231694	0.000271784	0.00024392	0.000260444	0.000241422	0.000225189	0.000257553	0.000261817	0.00025725	0.000317031	0.000316799	0.000248653	0.00059915	0.000537342	0.00052163	0.000534073	0.000540534	0.00052397	0.000553088	0.000563077	0.000422765	0.000374815	0.000444168	0.000426643	0.000502141	0.000395725	0.000501078	0.000464892	0.000372342	0.000472274	0.000503774	0.000474806	0.000514823	0.000553952
SCO5776	0.00146942	0.00146917	0.00159289	0.00190015	0.00177107	0.00152018	0.00184391	0.00187539	0.00182417	0.00125171	0.00144321	0.00161522	0.00119457	0.00143719	0.00157635	0.00175571	0.00163036	0.00146085	0.00167127	0.00164504	0.00173701	0.00173903	0.00189133	0.00176594	0.00192472	0.00181991	0.00167556	0.00160194	0.00219117	0.0017202	0.0020442	0.00184791	0.00215649	0.00218921	0.00214459	0.00171323	0.00184071	0.00181603	0.00175514	0.00167092	0.00176352	0.00172088	0.00173626	0.002015	0.0015566	0.00216166	0.00220747	0.00205944	0.00202676
SCO2736	0.00192902	0.00200443	0.00215872	0.00205095	0.00221389	0.0020499	0.00220903	0.00162578	0.00188348	0.00206108	0.00179797	0.00221045	0.00199215	0.00210552	0.0020874	0.00200779	0.00215623	0.00207729	0.00184297	0.00176164	0.00218993	0.00210443	0.00214069	0.002124	0.00204043	0.00208486	0.00201094	0.00188771	0.00213877	0.00229069	0.0022152	0.002278	0.00227281	0.00220494	0.00206499	0.00185341	0.00220019	0.00222649	0.00226062	0.00223319	0.00229401	0.00225362	0.00219247	0.00193623	0.00223384	0.00199317	0.00209098	0.00227714	0.00226454
SCO5777	0.00123891	0.00105229	0.00103075	0.000953584	0.000941825	0.000825093	0.000896774	0.000571482	0.000835277	0.00109364	0.000965484	0.000944157	0.000936017	0.000964572	0.000954434	0.00089381	0.000914347	0.000893737	0.00121391	0.00083919	0.000975157	0.000943094	0.000772483	0.00086539	0.000675761	0.000774752	0.000754554	0.00120701	0.00124341	0.00130829	0.00127879	0.00118729	0.00110563	0.00114476	0.00104749	0.00128531	0.00133913	0.00134131	0.00137969	0.00118157	0.00126158	0.00118061	0.00119908	0.00126171	0.00130287	0.00123733	0.00117394	0.00123167	0.00121176
SCO4703	0.000848015	0.000747521	0.000691384	0.000636945	0.000683463	0.000556439	0.000515476	0.000701139	0.000672731	0.000868893	0.000790749	0.000882245	0.000760829	0.000724664	0.000775382	0.000781016	0.000820606	0.000797285	0.000942015	0.000869167	0.000765153	0.000722465	0.000738852	0.000689004	0.00079093	0.000790691	0.000804891	0.00071578	0.000756613	0.000776482	0.000793289	0.000708475	0.00073642	0.000746181	0.000714211	0.000829307	0.000815336	0.000836106	0.000832713	0.0007434	0.000735915	0.000756249	0.00075148	0.000789546	0.000776491	0.000774414	0.000798937	0.00078076	0.000737049
SCO6283	NaN	0.00104453	0.000833066	0.0008668	0.000830938	0.000897623	0.000942705	0.00119219	0.00113812	NaN	0.00139515	0.000877806	0.000916154	0.001043	0.00100264	0.00095013	0.00109048	0.00110907	NaN	0.00128789	0.00125705	0.000801461	0.000986425	0.000898343	0.00106532	0.00107113	0.00109928	NaN	NaN	NaN	NaN	NaN	NaN	NaN	NaN	NaN	NaN	NaN	NaN	NaN	NaN	NaN	NaN	NaN	NaN	NaN	NaN	NaN	NaN
SCO5571	2.09269e-05	1.77114e-05	1.69833e-05	8.013e-06	5.05347e-06	3.27587e-06	2.37233e-06	5.15008e-06	NaN	3.01107e-05	1.79301e-05	1.87268e-05	8.31065e-06	8.09386e-06	8.03344e-06	5.84144e-06	6.91258e-06	4.95795e-06	6.26391e-05	3.44004e-05	2.88975e-05	2.30427e-05	3.73181e-05	1.65977e-05	1.46668e-05	6.92306e-06	5.03757e-06	5.37483e-05	3.72091e-05	4.29739e-05	2.64918e-05	4.59361e-05	4.61962e-05	3.98835e-05	2.33927e-05	8.12839e-06	9.35839e-06	1.15723e-05	1.21113e-05	9.70564e-06	7.69342e-06	3.94409e-06	6.71527e-06	4.84518e-05	4.3601e-05	2.47273e-05	4.3378e-05	2.96155e-05	1.87153e-05
SCO4729	0.00176652	0.0017781	0.00155953	0.00165464	0.00158246	0.00152534	0.0017835	0.00169906	0.00140293	0.00153594	0.00151267	0.00165203	0.00155892	0.00154867	0.00147906	0.00168311	0.00150781	0.00147496	0.00171594	0.00158552	0.00166527	0.00156346	0.00156388	0.00155913	0.00154634	0.00149435	0.0014283	0.00167648	0.0017864	0.00178351	0.00167936	0.00162707	0.00175773	0.00160191	0.00177852	0.00183008	0.00190843	0.00181588	0.00176615	0.00162406	0.00171929	0.00168744	0.00158538	0.00184168	0.00185833	0.00182233	0.00175206	0.00162633	0.00164632
SCO4653	0.0003132	NaN	0.000341354	0.000287327	0.000191194	0.000232308	0.00036699	0.000216103	0.000295291	0.000188879	NaN	0.000425528	0.000328236	0.000275573	0.000315848	0.000306619	0.000283304	0.000261577	0.000173904	0.000139618	0.000405748	0.000247178	0.0002541	0.000179427	0.000398201	0.000371194	0.000163903	0.000325056	0.000147117	0.000205485	0.000283855	0.00035375	0.000386771	0.000422255	0.000400848	0.000279594	0.000270303	0.000152279	0.000325063	0.000359687	0.000330885	0.000401757	0.000395372	0.000240572	0.000179364	0.000225115	0.000228978	0.00033419	0.000360176
SCO0204	0.00036403	0.000698989	0.000787359	0.00078501	0.000896014	0.000817411	0.000777353	0.000624141	0.000468683	0.000417403	0.000717491	0.00099964	0.000919277	0.000913707	0.000904182	0.000943611	0.000849392	0.00067843	0.000274339	0.000723009	0.000857142	0.000896138	0.000982304	0.000837004	0.000926876	0.000769187	0.000643479	0.000702935	0.00109437	0.00109958	0.00118515	0.00114313	0.00121898	0.00107384	0.000994806	0.000763095	0.00108078	0.00115165	0.00120446	0.00111169	0.00113584	0.00101246	0.000968847	0.000820132	0.00107445	0.0012091	0.00122733	0.00115854	0.00118641
SCO5389	6.33485e-05	4.93517e-05	3.2176e-05	1.97061e-05	1.42968e-05	8.29495e-06	1.1189e-05	4.2207e-06	1.13546e-05	7.66406e-05	7.90844e-05	3.97451e-05	2.37279e-05	1.66032e-05	1.44939e-05	1.36962e-05	1.10383e-05	1.45428e-05	6.78801e-05	7.23915e-05	2.67321e-05	2.07262e-05	1.50865e-05	1.26272e-05	2.62431e-05	1.34322e-05	6.11237e-06	0.000225053	0.000309325	0.00024228	0.000222676	0.000104724	0.000147599	0.000125784	0.000130477	0.000113613	0.00019895	0.000151021	0.000149435	0.000121019	8.3517e-05	0.000105977	9.55539e-05	0.000221855	0.000227091	0.000247258	0.000274051	0.000173008	0.000149402
SCO4808	0.00172158	0.00180502	0.00188254	0.00198385	0.00195596	0.00193963	0.00206081	0.00209306	0.00166163	0.00152829	0.00172708	0.00277189	0.00212858	0.00210354	0.00211617	0.00228095	0.00225879	0.0022912	0.00167889	0.0020269	0.00197365	0.0020003	0.00208632	0.00197905	0.00207108	0.00203445	0.00194602	0.00192375	0.00219408	0.00226559	0.00222194	0.00202465	0.00211811	0.00194551	0.00198454	0.00218017	0.00233893	0.00238001	0.00240495	0.00242881	0.00239699	0.00238263	0.0022559	0.00200582	0.00212014	0.0021992	0.00228673	0.0023337	0.00223486
SCO5369	0.000871298	0.000565197	0.000639994	0.000748714	0.000737714	0.000848582	0.00076028	0.00106413	0.00100766	0.000748406	0.000602778	0.000624736	0.000667403	0.000686855	0.000762299	0.000849928	0.000882591	0.000842874	0.000780344	0.000640241	0.0006252	0.000588876	0.0007147	0.000676385	0.000839962	0.000640798	0.000858058	0.000781134	0.000723881	0.00074444	0.000774596	0.00077485	0.000806385	0.000813544	0.000892228	0.000824178	0.000737066	0.000813587	0.000780469	0.000772359	0.000776122	0.000768725	0.000777091	0.000811102	0.000711283	0.000835487	0.000797353	0.000742847	0.000784847
SCO5554	0.000481871	0.00035647	0.000307137	0.000258246	0.000226684	0.000181642	0.000161428	0.000167838	0.000110753	0.000453129	0.000330322	0.000317556	0.00027284	0.000207854	0.000170899	0.000167005	0.000131196	0.000114368	0.000499189	0.000352749	0.000345298	0.0002982	0.000237098	0.000204694	0.000181189	0.000130867	0.000144128	0.000322908	0.00031603	0.000263508	0.000241902	0.000200064	0.000184607	0.000145638	0.000132839	0.000348243	0.000285543	0.000249646	0.000266737	0.000199201	0.000145235	0.000134997	0.000112343	0.000358999	0.000299087	0.00029873	0.000286986	0.000224805	0.00018414
SCO3671	0.00341157	0.0035084	0.00344012	0.0030287	0.00328063	0.0031973	0.00315894	0.00319732	0.00290216	0.00293168	0.00293393	0.00368012	0.00327719	0.00324488	0.00302497	0.0032323	0.00318412	0.00303828	0.00339913	0.0031514	0.00329053	0.00322268	0.0032185	0.00310176	0.00323267	0.00326519	0.00297094	0.00281027	0.00295236	0.0029953	0.00334047	0.00316974	0.00345386	0.0032292	0.00336794	0.00306482	0.00314661	0.00327687	0.00321032	0.00318264	0.00316834	0.00312919	0.00317606	0.00350259	0.00331	0.00352022	0.00334518	0.00333992	0.00337589
SCO7510	0.000729015	0.000689224	0.000645122	0.000619594	0.000660308	0.000703831	0.000679366	0.000763311	0.000815293	0.000736473	0.000746866	0.000793449	0.0007594	0.000750811	0.000705548	0.000774805	0.000741884	0.0006955	0.000650634	0.000597869	0.000710011	0.00065176	0.000687281	0.000666847	0.000716032	0.000644028	0.000651131	0.000687079	0.000668894	0.000725825	0.000765231	0.000707341	0.000659934	0.000648831	0.000678219	0.000783472	0.000689428	0.000705678	0.000736813	0.00063872	0.000567133	0.000568727	0.000611457	0.000554655	0.000641248	0.000659407	0.000697046	0.000635369	0.000664486
SCO3889	2.68191e-05	0.000121713	5.9527e-05	6.82262e-05	7.96413e-05	8.35455e-05	7.20711e-05	6.91272e-05	6.70481e-05	2.62462e-05	0.000180429	0.000105706	9.71808e-05	8.29018e-05	8.17677e-05	8.42291e-05	7.50415e-05	6.88788e-05	2.42987e-05	0.000208814	0.000128512	9.59274e-05	8.30339e-05	7.27621e-05	9.9901e-05	7.02011e-05	7.8406e-05	8.5436e-05	9.29638e-05	9.95923e-05	0.000120943	0.000109587	8.30074e-05	8.88197e-05	0.000104557	6.91847e-05	7.4101e-05	9.87654e-05	9.62735e-05	0.000122694	0.000113226	9.46981e-05	9.89005e-05	4.81709e-05	7.6575e-05	0.000108131	0.000109144	0.000128279	0.000135689
SCO3793	1.41675e-05	1.10593e-05	2.10804e-05	2.08787e-05	2.19125e-05	2.84753e-05	2.95021e-05	2.46188e-05	3.01169e-05	2.11487e-05	2.43629e-05	2.03023e-05	1.65591e-05	1.83076e-05	4.32103e-05	3.9932e-05	2.85706e-05	3.58578e-05	3.15848e-05	1.13996e-05	1.79427e-05	1.31522e-05	2.06242e-05	2.91114e-05	2.76851e-05	3.73872e-05	3.9676e-05	6.33845e-05	4.83671e-05	7.07121e-05	6.56358e-05	7.15313e-05	7.60165e-05	8.61339e-05	8.47975e-05	6.18538e-05	6.58519e-05	7.21782e-05	6.60232e-05	4.58985e-05	8.98283e-05	7.61966e-05	8.36696e-05	6.67811e-05	5.18684e-05	6.68738e-05	4.13264e-05	7.13419e-05	7.85116e-05
SCO6276	NaN	0.0016861	0.00170305	0.00193995	0.00207775	0.0021729	0.00225563	0.00227158	0.00244233	NaN	0.00155916	0.00216071	0.00189603	0.00210196	0.00225317	0.0021735	0.00226721	0.00235624	NaN	0.00157141	0.00196596	0.00203256	0.00211946	0.00220408	0.00226603	0.00226279	0.00233749	2.20237e-05	NaN	NaN	NaN	NaN	NaN	NaN	NaN	2.38954e-05	NaN	NaN	NaN	NaN	NaN	NaN	NaN	NaN	NaN	NaN	NaN	NaN	NaN
SCO1965	0.000327318	0.000326384	0.000352693	0.000392634	0.000508359	0.000578032	0.000600274	0.000565963	0.000572673	0.000391536	0.000350337	0.00038055	0.00043474	0.000561458	0.000608273	0.000577428	0.000564473	0.0005853	0.00031246	0.000318594	0.000416758	0.000455442	0.000524685	0.000590681	0.000554561	0.000592999	0.000532875	0.000714163	0.000809555	0.000824058	0.000863657	0.000868012	0.000832954	0.00092461	0.000885781	0.000741402	0.000809758	0.000827591	0.000813404	0.000849198	0.000889244	0.000905339	0.000943991	0.000713959	0.00082175	0.000852186	0.000795033	0.000872138	0.000909558
SCO5514	0.00167775	0.00135509	0.00154432	0.00158322	0.00145806	0.00130974	0.00128483	0.00104232	0.00101937	0.00180479	0.00169565	0.00177526	0.00161134	0.00168972	0.00162449	0.00148567	0.00145541	0.00126328	0.00172687	0.00146723	0.00143611	0.00148361	0.00156015	0.00143587	0.00139567	0.00124966	0.00118226	0.00148767	0.00173848	0.00182164	0.00179223	0.00175751	0.00171295	0.00160214	0.00143505	0.00178682	0.00175028	0.002004	0.00200517	0.00198055	0.00180761	0.00172021	0.00156683	0.00141595	0.00172643	0.00155742	0.00175331	0.00178763	0.00156073
SCO6042	0.000662276	0.000779251	0.000790142	0.000755632	0.000813523	0.000825031	0.000845411	0.000853223	0.000710939	0.000687597	0.00078143	0.000746942	0.000725299	0.000700698	0.000743825	0.000864582	0.000686658	0.000631878	0.000625014	0.00073905	0.000806004	0.000808492	0.000801849	0.000752386	0.000806528	0.000755748	0.000729448	0.000657115	0.000651283	0.000663082	0.000698452	0.000701302	0.000765525	0.000675365	0.000700722	0.000559039	0.000612328	0.000623954	0.000605326	0.000591017	0.000637037	0.000555136	0.000558127	0.000616873	0.000610136	0.000674527	0.000680144	0.000662103	0.000683573
SCO4252	0.000401864	0.000343308	0.000523848	0.00051974	0.000470665	0.000543685	0.000437814	0.000389372	0.00039253	0.000531868	0.000477859	0.000364755	0.00042036	0.000516206	0.000542545	0.000472527	0.000547017	0.000414306	0.000675786	0.000513374	0.000429166	0.000528038	0.000483793	0.000523682	0.000602973	0.000557406	0.000585387	0.000262834	0.000311333	0.000288043	0.000283251	0.000252215	0.000287737	0.000290026	0.000303413	0.000137438	0.000168388	0.000189283	0.000210739	0.000221746	0.000221061	0.000237362	0.00028343	0.00020578	0.000215403	0.000235187	0.000239883	0.000276577	0.000277884
SCO4723	0.000210295	0.00015761	0.000144919	0.000153874	0.000162106	0.000146714	0.000105965	0.000112944	6.71829e-05	0.000250913	0.000252716	0.000207906	0.000246885	0.000189863	0.000179943	0.00015711	0.000127527	0.000250256	0.000248117	0.000256203	0.000214612	0.000201077	0.00022235	0.000193908	0.000168591	0.000113555	0.000107859	0.000292235	0.000295752	0.000300759	0.000278007	0.000230357	0.000250064	0.000200373	0.000190528	0.000269963	0.000298331	0.000277059	0.000267851	0.000233856	0.000200985	0.000192615	0.000170389	0.000268152	0.00029066	0.000292208	0.000337642	0.000259337	0.00022957
SCO4716	0.000445827	0.000382494	0.000502811	0.00051823	0.000427612	0.000443976	0.000355005	0.000360488	0.000302153	0.000325947	0.000460354	0.000433634	0.000462487	0.000431451	0.000400848	0.000386369	0.000362774	0.000295086	0.000427526	0.000466253	0.000500185	0.00046028	0.000454081	0.000405365	0.00043042	0.00035705	0.000319014	0.000442674	0.000532299	0.000522367	0.00050714	0.000472102	0.000433872	0.000440445	0.000420823	0.000397268	0.000347885	0.000501907	0.000469253	0.000421119	0.000427275	0.000404516	0.00037319	0.000387095	0.000532295	0.000502613	0.000488969	0.000457075	0.000422872
SCO5073	NaN	NaN	NaN	NaN	1.62507e-05	7.68157e-05	0.000560867	0.000937419	0.00144365	NaN	NaN	NaN	NaN	NaN	4.16871e-05	0.000248675	0.000766562	0.00102396	NaN	NaN	NaN	NaN	NaN	0.000126121	0.000463966	0.000901616	0.00127576	NaN	NaN	NaN	NaN	NaN	NaN	NaN	NaN	NaN	NaN	NaN	NaN	NaN	NaN	NaN	NaN	NaN	NaN	NaN	NaN	NaN	NaN
SCO4708	0.00127913	0.00131132	0.0012391	0.00100115	0.00104476	0.00088973	0.00103713	0.000670309	0.00100109	0.00116323	0.00103443	0.00143009	0.000978292	0.000988709	0.00104509	0.001039	0.00107117	0.00108224	0.00124898	0.0010787	0.00126325	0.000981848	0.000997712	0.00100059	0.000916482	0.00101373	0.000937996	0.00120484	0.00108949	0.00111053	0.00114734	0.00113872	0.00103172	0.00110226	0.00104049	0.00120014	0.00109406	0.00121258	0.00122814	0.0011725	0.00124301	0.00121308	0.00122408	0.00122991	0.00112711	0.00115715	0.00112437	0.00114791	0.00113499
SCO3328	NaN	NaN	3.24255e-06	1.44785e-05	1.85573e-05	1.37e-05	2.4772e-05	1.85191e-05	1.69937e-05	NaN	NaN	NaN	1.21389e-05	1.58063e-05	1.87835e-05	1.63887e-05	1.88912e-05	1.66149e-05	NaN	NaN	NaN	1.49511e-05	1.58341e-05	2.03601e-05	1.87683e-05	1.9791e-05	1.77374e-05	9.76088e-06	2.74207e-05	4.8475e-05	5.53816e-05	4.39682e-05	2.97512e-05	5.08102e-05	2.09689e-05	1.17066e-05	2.62644e-05	2.58877e-05	4.85623e-05	3.89165e-05	5.44925e-05	4.91188e-05	2.33571e-05	1.42263e-05	3.02266e-05	3.62508e-05	4.46644e-05	7.34164e-05	5.76542e-05
SCO4881	NaN	NaN	NaN	0.00116922	0.00133056	0.00136562	0.00132572	0.00135185	0.00139566	NaN	NaN	1.95634e-05	0.00128433	0.00134891	0.00131777	0.00135322	0.0013908	0.00135562	NaN	NaN	NaN	0.00125391	0.00130197	0.00133654	0.00133109	0.0013754	0.00133435	NaN	NaN	NaN	0.000640796	0.00122067	0.00132259	0.00131442	0.00138744	NaN	NaN	NaN	0.000324315	0.00118571	0.00134787	0.00130698	0.00133315	NaN	NaN	NaN	0.000565248	0.00128014	0.00128432
SCO5080	NaN	NaN	NaN	NaN	NaN	8.57718e-05	0.000501673	0.000973304	0.00123777	NaN	NaN	NaN	NaN	NaN	4.89881e-05	0.000325151	0.000647937	0.000970203	NaN	NaN	NaN	NaN	NaN	8.38807e-05	0.000481561	0.000823334	0.00116709	NaN	2.2314e-05	NaN	1.47856e-05	1.31959e-05	NaN	NaN	NaN	NaN	NaN	3.65734e-05	NaN	NaN	2.7509e-05	NaN	NaN	NaN	NaN	NaN	3.51114e-05	NaN	NaN
SCO5515	0.00194231	0.00222665	0.0022648	0.00204803	0.00183323	0.00128638	0.00128794	0.00111699	0.000930753	0.0018843	0.00205562	0.00227271	0.00212606	0.00186825	0.00157155	0.00132993	0.00127163	0.0011769	0.00204665	0.00208497	0.00243804	0.00218221	0.00180101	0.00157371	0.00135673	0.00125067	0.00120354	0.00167496	0.0015098	0.00130007	0.0011806	0.00118535	0.00114664	0.00113091	0.00106201	0.00174469	0.00151241	0.00125695	0.00118599	0.00122176	0.00120447	0.00115587	0.00112418	0.00186229	0.00150427	0.00119847	0.00102469	0.00116831	0.0011554
SCO4295	0.000113947	7.98183e-05	6.05554e-05	8.77514e-05	8.8971e-05	0.000121684	0.000111289	0.000147901	0.000183079	0.000135792	0.000119987	9.84205e-05	0.000103382	9.72223e-05	0.00011284	0.000128535	0.000127024	0.000122399	0.000126567	0.000101409	8.08606e-05	5.5933e-05	8.94409e-05	8.94511e-05	0.000131327	0.00012083	0.000108351	0.000168071	0.000190542	0.000191842	0.000211603	0.000191964	0.000206237	0.000172057	0.000178334	0.000192352	0.000180005	0.000191687	0.000206098	0.000201102	0.000190179	0.000184203	0.000171398	0.000173122	0.000173732	0.000193882	0.000204271	0.000202481	0.000201878
SCO3409	0.000623497	0.000519681	0.00058502	0.000639082	0.00058506	0.000665694	0.000601703	0.000643006	0.000508842	0.000632656	0.000597571	0.000787422	0.000643732	0.000706341	0.000686505	0.000695664	0.000636222	0.000608242	0.000575231	0.000486954	0.000539611	0.000602075	0.000619933	0.000588874	0.000601087	0.000561705	0.000567038	0.000516925	0.000636221	0.000641793	0.00061145	0.000629228	0.000695574	0.000640627	0.000642911	0.000687034	0.00071966	0.000728084	0.000749969	0.000775787	0.000765823	0.000792586	0.000782144	0.000583662	0.000616323	0.000657345	0.000685057	0.000667617	0.000652269
SCO5591	0.000519848	0.000393647	0.000493337	0.000452847	0.000396517	0.000332864	0.000276986	0.000320958	0.000289839	0.00053413	0.000519472	0.000509915	0.000522186	0.000409095	0.000420279	0.000387496	0.000359537	0.000328733	0.000705922	0.000635297	0.000542664	0.000487766	0.000459499	0.000339122	0.000385463	0.000355171	0.000325038	0.00062582	0.000511186	0.000538504	0.000537688	0.000483467	0.000444495	0.000420539	0.000419652	0.000514768	0.000473569	0.000502126	0.000454832	0.000424786	0.000421325	0.000370283	0.000330142	0.000563711	0.000524837	0.000498652	0.000479872	0.00048094	0.00043957
SCO2179	0.000925652	0.00125614	0.00122945	0.00136263	0.00150043	0.00162337	0.00183402	0.00154055	0.00195042	0.000896893	0.00114463	0.00101033	0.00119492	0.00144823	0.00168188	0.00169546	0.00171322	0.00170072	0.00093027	0.00113868	0.00125812	0.00126915	0.00131227	0.00143772	0.00165031	0.00182457	0.00174675	0.00115867	0.00132952	0.00142852	0.00141923	0.00148339	0.0014204	0.00152424	0.00159791	0.00105042	0.0012422	0.0014344	0.00139355	0.0014258	0.00164176	0.00152969	0.00157767	0.00116368	0.00136001	0.00132425	0.00120519	0.00145923	0.00153547
SCO5178	0.00189298	0.0016958	0.00152665	0.00122257	0.00128655	0.00104666	0.00113938	0.000984383	0.00111119	0.00177888	0.00169237	0.00155588	0.00130807	0.00118295	0.0011657	0.001134	0.00112468	0.0010771	0.00196422	0.00160193	0.00153019	0.00141504	0.00131171	0.00137041	0.00120952	0.0013213	0.00115336	0.00188234	0.00168168	0.00174686	0.00176533	0.00161019	0.00166127	0.00163215	0.00162926	0.00196127	0.00183368	0.00189838	0.00184398	0.00184728	0.001653	0.00172444	0.00186951	0.0021573	0.0019791	0.002051	0.00194016	0.00193795	0.00185556
SCO4837	0.00210104	0.00150834	0.00150163	0.00124582	0.00115694	0.000910629	0.000977379	0.000527346	0.000553057	0.00197781	0.00145696	0.00139314	0.00119616	0.00112183	0.000981184	0.000869723	0.000825764	0.000735656	0.00206917	0.00137705	0.00139137	0.00127842	0.00113018	0.00107481	0.0009096	0.000819175	0.00075845	0.00212021	0.00186973	0.00177259	0.00161155	0.00150504	0.0014287	0.00131465	0.00119279	0.00221917	0.00186421	0.00176373	0.00167356	0.00155512	0.00143413	0.00140954	0.00133624	0.00227837	0.00186689	0.00171506	0.00157986	0.00149497	0.00138705
SCO1548	1.02852e-05	2.29221e-05	3.65262e-05	4.05975e-05	3.74248e-05	1.95813e-05	1.38129e-05	NaN	NaN	1.76276e-05	3.12405e-05	3.06054e-05	4.04277e-05	4.72239e-05	5.16792e-05	3.0579e-05	8.7993e-06	NaN	1.67122e-05	3.77176e-05	4.76185e-05	5.03135e-05	6.05314e-05	5.29697e-05	3.01948e-05	1.45211e-05	5.71446e-06	5.85007e-05	8.57409e-05	0.000103657	0.000124533	0.000138219	9.03741e-05	0.0001104	0.000115747	2.91263e-05	6.58047e-05	6.95156e-05	6.65994e-05	6.89864e-05	6.71481e-05	6.1417e-05	7.2272e-05	6.1943e-05	8.68659e-05	0.00012516	9.9429e-05	0.000108914	0.000112605
SCO1947	0.00243342	0.00264711	0.00267348	0.0026429	0.00257087	0.00206545	0.00244979	0.0017903	0.00184662	0.00237202	0.00210003	0.00183805	0.00223187	0.00250396	0.00239909	0.00205538	0.00205138	0.00187556	0.00271846	0.00234311	0.00217374	0.00226418	0.00239318	0.00221601	0.00210845	0.00211113	0.00218053	0.00256199	0.00241499	0.00262352	0.0023661	0.00234901	0.00231867	0.00223734	0.00203369	0.00254327	0.00241313	0.00214686	0.00205775	0.00216252	0.00213137	0.001877	0.00185053	0.00242403	0.00225126	0.00192932	0.00188264	0.00226113	0.00213739
SCO1839	1.52634e-05	4.34718e-05	9.92503e-05	0.000126982	0.000142457	0.000161027	0.000137593	0.000103687	0.000111585	1.76466e-05	6.46109e-05	8.98667e-05	0.000135635	0.000131846	0.000131033	0.000134913	0.000122048	8.36203e-05	2.37915e-05	7.93435e-05	0.000105486	0.000128308	0.000150559	9.06216e-05	0.000140968	8.98131e-05	0.000137685	0.000102973	0.000155445	0.000165326	0.000122157	0.000129576	0.000133038	0.000353397	0.000187747	0.000103888	9.97071e-05	0.000110904	0.000105425	0.000171149	0.000175701	0.000332193	0.000290631	8.52646e-05	0.000104224	0.000165051	0.000175474	0.000124453	0.000127683
SCO6277	NaN	0.00089241	0.000594978	0.000628789	0.000755642	0.00107996	0.00106839	0.00123454	0.00125328	NaN	0.000835786	0.00063821	0.000665728	0.000759617	0.000924783	0.0010374	0.00103441	0.0010621	NaN	0.000855707	0.000660271	0.000630498	0.000781205	0.000889402	0.00112671	0.0012127	0.00125105	3.13539e-05	2.46689e-05	3.0167e-05	2.52482e-05	1.94664e-05	1.44057e-05	1.17557e-05	1.62202e-05	3.01557e-05	2.33181e-05	3.06121e-05	3.11832e-05	2.97984e-05	2.97125e-05	2.40495e-05	1.89498e-05	NaN	2.7736e-05	3.17529e-05	2.98763e-05	2.91308e-05	2.78644e-05
SCO1491	0.000598266	0.000705314	0.000623577	0.000627742	0.00060533	0.000496246	0.000529197	0.000501461	0.000454429	0.000554596	0.000697633	0.000576419	0.000597588	0.000605685	0.000545642	0.000525567	0.000461961	0.000449431	0.000620493	0.000656688	0.000651019	0.000603202	0.00057866	0.000507931	0.000533622	0.000449304	0.000482926	0.000635083	0.000587526	0.000547447	0.000538406	0.000761237	0.000507819	0.00042635	0.000455436	0.0005823	0.000541977	0.000515162	0.000471857	0.000404814	0.000421494	0.000385994	0.000398421	0.000566015	0.000506108	0.000496099	0.000482775	0.000449146	0.000434851
SCO3345	0.00166986	0.00146306	0.00129904	0.00117453	0.00108718	0.00102977	0.000836577	0.000565523	0.000724641	0.00175658	0.00137268	0.00123906	0.00111351	0.00102407	0.000899626	0.00076953	0.000699714	0.00066078	0.00169187	0.00134125	0.00131622	0.00124928	0.00106154	0.000964174	0.000811914	0.000861848	0.000773688	0.00246948	0.00247822	0.00238702	0.00234057	0.00255378	0.0022553	0.00211077	0.00211454	0.00250214	0.00219058	0.00240447	0.00225688	0.00230849	0.00229868	0.00211296	0.00205614	0.00236041	0.00248361	0.00241863	0.00236683	0.00234792	0.00221958
SCO5605	NaN	1.26129e-05	3.83128e-05	2.25928e-05	5.40037e-05	6.02016e-05	5.77348e-05	0.000152159	0.000129071	NaN	3.0098e-05	3.18518e-05	0.000126883	9.2324e-05	0.000114885	0.000262639	0.000129426	0.000124783	NaN	2.68073e-05	6.4341e-05	5.35025e-05	5.7904e-05	9.1601e-05	0.000137598	0.000105578	0.000123342	1.48907e-05	3.90164e-05	4.09049e-05	5.5795e-05	3.11228e-05	2.7758e-05	2.94248e-05	3.1911e-05	2.17733e-05	3.32802e-05	2.67147e-05	1.98814e-05	4.70771e-05	4.79564e-05	2.42648e-05	2.32792e-05	9.31578e-06	1.73249e-05	3.70855e-05	4.16293e-05	2.81481e-05	2.67495e-05
SCO4704	0.000681666	0.000452154	0.000486027	0.000395943	0.000362466	0.000206876	0.000212209	0.000290483	0.000367616	0.000720478	0.000662897	0.000687469	0.000589076	0.000556607	0.000560407	0.000569874	0.000672776	0.000608054	0.000639844	0.000530706	0.000603666	0.000553852	0.000498982	0.000537677	0.000486136	0.00057553	0.00052104	0.000623367	0.000622671	0.000643853	0.000630611	0.000655117	0.000553104	0.000562254	0.0005647	0.000752006	0.000715089	0.000707706	0.000722754	0.000694902	0.000659852	0.000668202	0.000659478	0.00069648	0.000631119	0.0005945	0.000624068	0.000591005	0.000595989
SCO4677	2.67893e-05	0.000216998	0.000306993	0.000383944	0.000412454	0.000389238	0.000429206	0.00039914	0.000519675	3.98772e-05	0.000211399	0.000288608	0.000368116	0.000399644	0.000360292	0.000372063	0.000375052	0.000415841	2.7632e-05	0.000232367	0.000344063	0.000394905	0.000397878	0.000390817	0.0003665	0.00039912	0.000452742	0.00014893	0.000131128	0.000125845	0.000151465	0.000164919	0.000130767	0.000121069	9.44928e-05	0.000134459	0.00010028	0.000106951	0.000131465	0.000131517	0.000122032	8.63931e-05	7.82047e-05	0.000134577	0.000108281	9.91631e-05	0.000111746	0.000136504	0.000105547
SCO5999	0.00325742	0.00331412	0.00368363	0.00390534	0.00375857	0.00376762	0.0038267	0.00429801	0.00406379	0.00302264	0.00316674	0.00398597	0.00374864	0.00395376	0.0038923	0.00383012	0.0046867	0.00382524	0.00317588	0.0032238	0.00379072	0.00385225	0.00373427	0.0039998	0.00403395	0.00393633	0.00391278	0.00396633	0.00443973	0.004758	0.0046463	0.00477157	0.00481976	0.0050193	0.00496963	0.00392282	0.0043053	0.00453981	0.00455148	0.0047314	0.00484792	0.00479624	0.00492453	0.00394223	0.00431676	0.00433763	0.00459567	0.00470817	0.00472754
SCO6279	NaN	0.00308655	0.00245517	0.00263816	0.00274067	0.00255137	0.00282349	0.00222187	0.00265219	NaN	0.00282752	0.00269419	0.00257466	0.00281523	0.00275546	0.00277296	0.00290457	0.00287382	2.71103e-05	0.00245239	0.00264138	0.00245304	0.00241991	0.00266043	0.00261142	0.00260887	0.00279837	NaN	NaN	NaN	2.20499e-05	NaN	5.65175e-05	9.12645e-05	0.000118296	NaN	NaN	NaN	NaN	NaN	6.77996e-05	NaN	7.41393e-05	NaN	2.93058e-05	NaN	NaN	NaN	5.16413e-05
SCO2911	5.30622e-05	7.12482e-05	6.26705e-05	8.10161e-05	9.39963e-05	0.000147444	0.000101975	0.000180496	9.12347e-05	0.000120108	0.000212459	0.000178827	0.000207055	0.00016071	0.000136298	0.000172536	0.00012126	0.000114424	0.000101585	0.000198215	0.000182962	0.000194309	0.000188607	0.000129872	0.00017295	0.000132188	0.000129001	0.000135963	0.000280488	0.000191034	0.000183309	0.000168983	0.000180034	0.000164487	0.000168427	0.00011968	0.00013354	0.000158917	0.000150447	0.000148715	0.000145428	0.000140891	0.000103881	0.000137169	0.000146169	0.000207989	0.000222045	0.000161468	0.000163106
SCO4706	0.000277288	0.000115972	0.000201353	0.000180336	0.000288846	0.000122865	8.06769e-05	7.47982e-05	5.85322e-05	0.000192582	0.000303513	0.000204671	0.000209627	0.000381041	0.000369435	0.000162313	0.00013502	0.000116559	0.000145922	0.00020957	0.000130748	0.000306282	0.000365721	0.000215329	0.000215218	0.000120342	0.000110289	0.000324753	0.000301711	0.000289723	0.000284605	0.000221615	0.000196352	0.000172529	0.00013906	0.000217574	0.000309478	0.00030467	0.000211146	0.000245583	0.000166342	0.000163792	0.000136918	0.000203059	0.000206277	0.000198122	0.000298164	0.000253466	0.000142704
SCO1945	0.000796655	0.000916968	0.000958553	0.000936173	0.00081369	0.000827368	0.000675633	0.000525142	0.00038918	0.000944502	0.00101358	0.000886205	0.000972465	0.00100563	0.000920676	0.00075651	0.000733042	0.000627723	0.000910479	0.000988345	0.000982343	0.000964839	0.000935618	0.000904756	0.000836398	0.000702173	0.000609602	0.000879408	0.000850166	0.000859299	0.000834726	0.000792593	0.000808963	0.000771358	0.000797586	0.000802883	0.000767638	0.000800105	0.000760835	0.0008061	0.000787089	0.00077843	0.000796827	0.000817396	0.000814989	0.000776231	0.000761584	0.000843401	0.000823591
SCO5074	2.40062e-05	1.90932e-05	NaN	NaN	9.03933e-06	5.7887e-05	0.000314994	0.00039422	0.000982372	1.5164e-05	NaN	2.25851e-05	NaN	9.80742e-06	NaN	0.000191343	0.000478764	0.000627566	1.12327e-05	NaN	NaN	1.38101e-05	7.99942e-06	3.42239e-05	0.00023441	0.000572662	0.000797876	NaN	NaN	NaN	NaN	NaN	NaN	NaN	NaN	1.33055e-05	1.15166e-05	8.60398e-06	NaN	NaN	NaN	NaN	NaN	7.95728e-06	NaN	NaN	NaN	NaN	NaN
SCO4637	0.000136951	0.000150563	0.000172493	0.000131402	0.000148222	8.56836e-05	0.000126043	0.000111407	0.000129404	0.000127861	0.000133529	0.000136517	0.000128188	0.0001361	0.000130043	0.000128862	0.000111148	0.000127958	0.000148226	0.000124658	0.000141818	0.000141012	0.00012927	0.000141685	0.000100396	0.00011621	0.000121033	0.000244071	0.000231476	0.000216074	0.000207495	0.000208894	0.000196788	0.000204392	0.000196984	0.00023132	0.000214259	0.000197945	0.0001998	0.000188439	0.000183472	0.000192972	0.000180695	0.000251965	0.000224407	0.000207267	0.000184233	0.000191793	0.000199573
SCO2618	0.000506086	0.000873595	0.000887486	0.000937403	0.000939034	0.000858848	0.000818117	0.000839683	0.000667897	0.000521362	0.000847952	0.000832584	0.000893583	0.00094783	0.000795693	0.000779354	0.000783724	0.000770619	0.000565686	0.000589823	0.000910979	0.000878183	0.000859476	0.000812749	0.000804559	0.000823078	0.000802005	0.000803757	0.000826372	0.000882722	0.000900674	0.000995104	0.00108053	0.00109704	0.00112013	0.00081147	0.000786215	0.00086725	0.000830862	0.000919948	0.000999024	0.000955734	0.000892276	0.000791716	0.000818809	0.000839552	0.000913159	0.00100473	0.00101862
SCO0168	0.000110811	0.000481642	0.000677413	0.000732395	0.000729318	0.000493127	0.000559831	0.000233275	0.000338179	0.000152812	0.000549656	0.000736883	0.000721529	0.000697417	0.000693509	0.000556248	0.000540255	0.000416794	9.99396e-05	0.000577316	0.000784901	0.000820576	0.000692822	0.000660956	0.000466456	0.00044845	0.000342996	0.000339673	0.000690553	0.000796519	0.000790144	0.000837795	0.000660464	0.000603493	0.000482219	0.000288589	0.000758747	0.000804146	0.000867206	0.000882033	0.00076284	0.000702418	0.000585743	0.000465563	0.000815174	0.00082446	0.000804347	0.000877635	0.00078015
SCO0641	0.000349358	0.000616511	0.000285702	0.000355204	0.000357662	0.000661076	0.000679898	0.000828955	0.000825758	0.000596966	0.000342535	0.000530429	0.000422078	0.000466544	0.000507916	0.000804935	0.000765426	0.000833082	0.000297925	0.000336309	0.00025815	0.000465923	0.00046699	0.000577099	0.000532238	0.000782113	0.000725636	0.000555139	0.000562512	0.00058009	0.000705808	0.000670334	0.000708993	0.000678291	0.000714381	0.000575957	0.000547356	0.000574676	0.000552109	0.00084	0.000651932	0.000919838	0.000922718	0.000431054	0.000480213	0.000602109	0.000635711	0.00086352	0.000658605
SCO1599	3.2773e-05	0.000153576	0.000163888	4.36489e-05	3.84476e-05	2.89217e-05	1.32027e-05	4.50459e-05	3.99282e-05	0.000230336	0.000196714	0.000155936	0.000124958	0.000178661	0.000119434	0.000164887	8.81047e-05	7.5191e-05	0.000228976	0.000128358	0.000219239	0.000128735	0.000130672	0.000118579	0.000119735	9.15384e-05	7.72914e-05	0.00013236	0.000135719	0.000128162	0.000138653	0.000121638	0.000125938	0.00011572	0.000117273	0.000122352	0.000185969	0.000189849	0.000187645	0.00017902	0.000169595	0.000162405	0.000154947	0.000127562	0.000132702	0.000153271	0.0001482	0.000122296	0.000117818
SCO2620	0.00201861	0.0018885	0.00194933	0.0018447	0.00187753	0.00199712	0.00184678	0.00216686	0.00156133	0.00204264	0.00194182	0.00256442	0.00196303	0.00198737	0.00182567	0.00188957	0.00181542	0.00185747	0.00209397	0.00183306	0.00193822	0.00192545	0.00209449	0.00191979	0.00200858	0.00191826	0.0018305	0.00176465	0.00203827	0.00194399	0.00195445	0.0017836	0.00196905	0.00184915	0.00189113	0.00214698	0.00213413	0.00216098	0.00224542	0.00215209	0.0020811	0.00210568	0.00201931	0.00219684	0.00197973	0.00228678	0.00229788	0.00210879	0.0021271
SCO6551	0.00052121	0.000849938	0.000674881	0.000561365	0.000582754	0.000571151	0.000553336	0.000519038	0.000467723	0.000454023	0.00091948	0.000848102	0.000727868	0.000699905	0.000660811	0.000618635	0.000600805	0.000542267	0.000478198	0.000809746	0.000844752	0.000776395	0.000663832	0.000609063	0.000595342	0.000564245	0.000526413	0.000641457	0.000653656	0.000644323	0.000644501	0.000608849	0.00056394	0.000499235	0.000501415	0.000652937	0.00062802	0.000642245	0.00063345	0.000561713	0.000537177	0.000492122	0.000421096	0.000696875	0.000664839	0.000665766	0.000651934	0.000588875	0.000566888
SCO1523	0.000787831	0.000652723	0.000721598	0.000847282	0.000696858	0.000687937	0.000492818	0.000478464	0.000458928	0.000693019	0.000644747	0.000595394	0.000581284	0.000551042	0.000595018	0.000472502	0.000416016	0.000415597	0.000748658	0.000758583	0.000706124	0.000583037	0.000602469	0.000502114	0.000457721	0.000431879	0.00041568	0.000987107	0.000709772	0.000730055	0.000703974	0.000765337	0.000937568	0.000804159	0.000865068	0.000831153	0.000734534	0.000687364	0.000639068	0.000659579	0.000647353	0.000687606	0.000652743	0.000906747	0.000753366	0.00087439	0.000737459	0.000713391	0.000699912
SCO5396	0.00109148	0.00112363	0.00119195	0.00120292	0.00103761	0.00117934	0.000882586	0.00105962	0.000735534	0.000959605	0.00107906	0.00114002	0.00121009	0.000942694	0.000817809	0.000910034	0.000672787	0.000578877	0.00095934	0.00107574	0.00122084	0.00118224	0.00109942	0.000809072	0.00102382	0.000699805	0.000671666	0.000919979	0.000879674	0.000795304	0.000858079	0.000749899	0.000864461	0.000719793	0.000771785	0.000836564	0.00080877	0.000766908	0.000710983	0.000714922	0.000649198	0.000636451	0.00052532	0.000892103	0.000788031	0.000937353	0.000872782	0.000763681	0.00072647
SCO3731	4.61679e-05	4.95526e-05	0.000112396	0.000158911	5.38312e-05	0.000190914	0.00011618	0.000209786	8.21194e-05	8.81704e-05	0.000186699	8.94394e-05	0.000188627	0.000116548	0.000132258	0.000133582	8.10626e-05	7.28992e-05	7.42e-05	0.000101302	0.000137979	0.000163855	0.000111942	9.22314e-05	0.000165832	0.000110716	0.000111287	0.000151286	0.000150063	0.000162613	0.00020774	0.000171284	0.000123746	0.000130466	0.000135714	0.000155743	9.30403e-05	0.000177194	0.000166375	0.000134462	0.000116489	8.90752e-05	7.03111e-05	0.00021087	0.000168442	0.00023459	0.000246625	0.000174877	0.000153775
SCO5032	0.000468477	0.000282154	0.000191752	0.000123278	7.89446e-05	0.000100447	7.71874e-05	6.74574e-05	4.86569e-05	0.000431007	0.000264819	0.000178404	0.000104033	6.83189e-05	7.45117e-05	7.70565e-05	6.63424e-05	5.02786e-05	0.000516852	0.000259109	0.000180208	0.000100128	6.97274e-05	6.61719e-05	8.58172e-05	7.11919e-05	5.42278e-05	0.000266014	0.000188918	0.000182084	0.000169786	9.40753e-05	8.91672e-05	8.6164e-05	9.29445e-05	0.000322511	0.000197333	0.000197719	0.000193666	0.000105189	8.77319e-05	8.23153e-05	9.10455e-05	0.000286345	0.000203151	0.000208327	0.000212266	0.000114569	9.14931e-05
SCO3023	0.00111469	0.00126273	0.00157968	0.00159776	0.00199808	0.00207128	0.00199397	0.00200803	0.00205649	0.00135591	0.00133487	0.00164294	0.0018467	0.00221958	0.00210612	0.00200434	0.00200493	0.0020825	0.00120324	0.00126759	0.00165234	0.00169783	0.00193275	0.00203556	0.00189958	0.00209221	0.00200379	0.00183239	0.00196736	0.00192399	0.00193293	0.00218438	0.00226201	0.00227899	0.00235096	0.00176592	0.0019127	0.00199219	0.00197211	0.00228929	0.00238575	0.00242612	0.00259221	0.00157923	0.00179953	0.00198806	0.00179598	0.00207308	0.00214983
SCO2612	0.00032634	0.000293507	0.000361323	0.000320895	0.000277803	0.000283607	0.000262132	0.000252225	0.000257309	0.000283243	0.000311478	0.000294459	0.00028848	0.00029813	0.000282071	0.000259181	0.000267977	0.000239718	0.000303086	0.000338543	0.000324073	0.000293504	0.00028049	0.000255506	0.000278313	0.000275628	0.000286181	0.000357384	0.000323087	0.000370553	0.000315239	0.000293931	0.000288319	0.000298468	0.000279331	0.000333988	0.000328879	0.000354347	0.000330079	0.000330272	0.000314774	0.000283905	0.000286994	0.000353066	0.000329816	0.000333123	0.000319103	0.000322798	0.000313606
SCO4139	7.06862e-05	6.67888e-05	4.20578e-05	0.000396671	0.000709226	0.000843155	0.000899563	0.000870273	0.00100857	5.53738e-05	2.21964e-05	4.46872e-05	0.000383718	0.000677628	0.000774433	0.000820584	0.000871173	0.000886359	4.0044e-05	1.79159e-05	2.74439e-05	0.000410678	0.000588563	0.000791745	0.000785619	0.000870947	0.000859441	3.46533e-05	2.35459e-05	3.56267e-05	0.000263886	0.000553146	0.000545646	0.000675645	0.000702404	4.73197e-05	5.38261e-05	3.46317e-05	0.000263088	0.000571433	0.0006238	0.000738679	0.000871134	3.95542e-05	3.01541e-05	2.49156e-05	0.000268245	0.000511556	0.000605817
SCO6265	3.10304e-05	0.000224673	0.0003352	0.000331618	0.000222824	0.00026218	0.000203671	0.000167958	0.000129063	2.24691e-05	0.000264809	0.000300335	0.000254393	0.00022534	0.000192035	0.000128423	0.000163441	0.000171788	2.97921e-05	0.000294632	0.000313408	0.000314663	0.000254694	0.000261015	0.000186584	0.000197753	0.000181134	0.00043322	0.000570798	0.000624799	0.000636336	0.000516388	0.000575567	0.000607667	0.000559268	0.000500945	0.000585429	0.000616123	0.000641722	0.00063474	0.000691667	0.000677061	0.000646282	0.000513951	0.000602669	0.000557584	0.000622241	0.000710543	0.000753002
SCO0379	0.000670108	0.00201673	0.00188841	0.00172718	0.00167313	0.00183363	0.00200332	0.00230607	0.00273314	0.000515299	0.00184067	0.00172602	0.00141477	0.00146044	0.00152631	0.00184619	0.00210828	0.00231435	0.000482091	0.00168266	0.00149888	0.00135864	0.00149851	0.00161521	0.00193255	0.00228242	0.00249358	0.000773505	0.000861468	0.000871105	0.000844935	0.000922849	0.00117302	0.00130622	0.00143727	0.000772794	0.000821932	0.000819715	0.000778381	0.000791033	0.00106462	0.00114562	0.00130367	0.000771003	0.000786453	0.000810472	0.000835321	0.000796936	0.00104121
SCO5370	0.000699619	0.000586581	0.000524436	0.000560893	0.000597532	0.000809864	0.000645501	0.000857004	0.000869124	0.000681531	0.000523026	0.000491567	0.000511687	0.000495992	0.000574266	0.000698948	0.00064708	0.000675523	0.000677347	0.000495621	0.000459811	0.000460782	0.000602813	0.000559183	0.000665546	0.000638647	0.000674607	0.000598931	0.000560922	0.000555012	0.000582869	0.000537121	0.000613385	0.000668991	0.000631881	0.000655021	0.000520008	0.000613034	0.000603426	0.000596512	0.000671998	0.000580218	0.000572995	0.00053967	0.000581809	0.000559839	0.000602975	0.000593337	0.000626704
SCO3907	0.000391393	0.0003451	0.000336631	0.000381747	0.0004124	0.000489705	0.000359726	0.000387984	0.000391748	0.000352299	0.000311413	0.000296543	0.000342942	0.000353088	0.000370622	0.000366807	0.000354964	0.000367886	0.000346356	0.000330464	0.000332826	0.000339219	0.000368029	0.000346972	0.000355907	0.000358065	0.000342137	0.000452066	0.00046165	0.000420256	0.000432642	0.000462955	0.00045491	0.000442668	0.000432422	0.000423636	0.000431767	0.000415661	0.000430727	0.000432085	0.000403029	0.00043257	0.00041233	0.000411811	0.000444211	0.00047474	0.000464804	0.000415003	0.000440473
SCO3748	8.39211e-06	9.84893e-06	9.10117e-06	1.33804e-05	5.25207e-06	9.13294e-06	1.05406e-05	1.05574e-05	2.13043e-05	5.95814e-06	2.9951e-05	1.35884e-05	1.6968e-05	1.07366e-05	1.17442e-05	1.31707e-05	1.02688e-05	9.03519e-06	9.22079e-06	1.91519e-05	1.19787e-05	1.60557e-05	1.51037e-05	1.08655e-05	1.07087e-05	1.24765e-05	NaN	1.15433e-05	2.9083e-05	2.18554e-05	2.70554e-05	1.56603e-05	1.00801e-05	9.76577e-06	8.43634e-06	1.29042e-05	1.7486e-05	9.62005e-06	1.29452e-05	8.57989e-06	1.08582e-05	8.34588e-06	1.66706e-05	2.69044e-05	2.07427e-05	3.06828e-05	3.1241e-05	1.06166e-05	1.35514e-05
SCO1936	0.00111524	0.00111469	0.00128043	0.0011264	0.0011323	0.00135814	0.00120106	0.00126221	0.00130722	0.00102477	0.00109005	0.00120061	0.00112034	0.00124413	0.00125123	0.00138153	0.00128078	0.00128136	0.00115322	0.00118448	0.00121307	0.00117537	0.00117792	0.00121596	0.00123378	0.00132802	0.00119026	0.00100666	0.00102936	0.00113651	0.00112467	0.0011344	0.00121331	0.00120078	0.00124894	0.00101307	0.00114742	0.00110457	0.00110707	0.00115006	0.00121413	0.00112765	0.0012293	0.00106135	0.0010806	0.00107059	0.00109268	0.00121991	0.00121147
SCO6493	4.07697e-05	6.91514e-05	6.33942e-05	6.85295e-05	8.85322e-05	8.74021e-05	7.59256e-05	9.66606e-05	7.8219e-05	5.57552e-05	7.18121e-05	8.94928e-05	0.000106253	9.79209e-05	0.000108801	8.44762e-05	8.88348e-05	7.7325e-05	5.03313e-05	6.67197e-05	8.24363e-05	0.000101623	0.00010633	9.73938e-05	9.36807e-05	9.11788e-05	8.6044e-05	0.000100185	0.000124899	0.000135342	0.000137876	0.000140692	0.000132769	0.000130586	0.000122565	9.53069e-05	0.00013638	0.000148521	0.000147051	0.000147883	0.000141011	0.000146106	0.000147123	8.69634e-05	0.000130298	0.000130887	0.000134442	0.00014454	0.000139268
SCO1505	0.000972821	0.000873584	0.000929887	0.000845093	0.000877282	0.00078692	0.000846363	0.000615362	0.000930117	0.000935722	0.000842103	0.00115948	0.00081482	0.00085946	0.000853264	0.000838243	0.000924922	0.000923074	0.000946437	0.000766436	0.00085809	0.000871671	0.000778998	0.000839872	0.000755323	0.000886596	0.000824473	0.000882267	0.000873381	0.000943492	0.000927583	0.000880745	0.000906132	0.000930513	0.000872213	0.00100677	0.000984571	0.000924333	0.000979337	0.000931449	0.000973921	0.000986857	0.00095233	0.000945971	0.000944689	0.000852868	0.000888003	0.000923537	0.000890561
SCO4366	0.00157252	0.00147164	0.0014084	0.00146919	0.00147273	0.0012542	0.0013989	0.00101925	0.000836974	0.00135497	0.00129644	0.00155499	0.0015423	0.00149059	0.00143509	0.00146965	0.00131898	0.00106954	0.0014415	0.00139434	0.00141256	0.00147985	0.00149157	0.00138206	0.00143601	0.00107189	0.00104067	0.00175037	0.00151945	0.00156893	0.00152061	0.00152188	0.00136359	0.00117794	0.0014204	0.00166661	0.0017938	0.00167393	0.00169014	0.00160676	0.00149472	0.00142224	0.0013066	0.00171221	0.00163785	0.00162496	0.0016375	0.00149288	0.00147638
SCO5708	0.000117252	9.92195e-05	0.000110631	0.000130344	0.00015876	0.00012876	0.000146173	0.000156773	2.69703e-05	0.000126818	0.000130626	0.000158406	0.00019891	0.000181835	0.000160448	0.000161159	0.000154532	0.000124369	0.000116827	0.000156194	0.000155667	0.000191095	0.00021017	0.00016054	0.000185437	0.00016918	0.000148408	0.000258321	0.000240103	0.000247621	0.000234562	0.000240292	0.000241364	0.000215953	0.000229992	0.000242081	0.000225499	0.00025439	0.000259177	0.00026142	0.000237416	0.000213585	0.000217043	0.000250322	0.000232563	0.000268073	0.000275733	0.000263021	0.00025992
SCO5071	NaN	NaN	NaN	NaN	5.36827e-06	4.2619e-05	0.000236871	0.000331311	0.000475994	NaN	NaN	NaN	NaN	NaN	2.16185e-05	0.000162784	0.000286883	0.00036887	NaN	NaN	NaN	NaN	5.12709e-06	4.3282e-05	0.000229835	0.000351667	0.000413842	NaN	1.23432e-05	NaN	NaN	NaN	NaN	NaN	NaN	NaN	NaN	NaN	NaN	NaN	NaN	NaN	NaN	NaN	NaN	NaN	NaN	NaN	NaN
SCO3607	0.000992588	0.000708404	0.000893475	0.00116214	0.00129098	0.00152725	0.00160865	0.00185256	0.00170839	0.000907108	0.000809934	0.000883081	0.000976176	0.00126298	0.00137196	0.00143829	0.00154616	0.00161403	0.00104496	0.000696571	0.000740592	0.000907857	0.00125231	0.0013242	0.00151537	0.00151232	0.00154889	0.00157347	0.00181404	0.00185489	0.00188602	0.00179313	0.00214281	0.00218391	0.00232806	0.0017922	0.00186579	0.00197088	0.00193149	0.00207743	0.00222771	0.00235965	0.00251125	0.0016853	0.00183782	0.00197155	0.00203063	0.00210755	0.00223401
SCO5281	0.00577185	0.00561402	0.00669603	0.00648184	0.00658442	0.00566993	0.00584361	0.00561032	0.00457609	0.00629443	0.00607057	0.00596994	0.00672081	0.00627313	0.00600372	0.00552416	0.00526083	0.00527859	0.00572591	0.00557647	0.00653241	0.00594315	0.00607348	0.00577294	0.00545398	0.00498744	0.00481889	0.00664764	0.00657302	0.00631976	0.00610255	0.00570185	0.00546799	0.00551398	0.00523589	0.0062318	0.00624541	0.00624348	0.00602527	0.00567171	0.00558695	0.00583587	0.00559698	0.00583801	0.00650736	0.00622944	0.00603459	0.00555118	0.00546899
SCO2210	0.00200163	0.000808171	0.00053747	0.000171412	0.000123833	0.000100278	0.000107641	5.13845e-05	4.15488e-05	0.00190342	0.000774543	0.000382369	0.000178816	0.000132758	0.000103372	9.21746e-05	0.000129723	0.00011079	0.00205694	0.000766202	0.000363831	0.000221525	0.000143059	0.000151271	0.000100639	0.000137888	0.000134073	0.000435709	0.000138371	7.85645e-05	9.08276e-05	4.76562e-05	5.19346e-05	4.08504e-05	4.32879e-05	0.000358039	8.1506e-05	6.50541e-05	5.71741e-05	3.157e-05	3.80483e-05	3.91194e-05	3.11115e-05	0.000475049	0.000183684	7.62714e-05	7.36915e-05	4.90111e-05	4.84402e-05
SCO2627	0.000102031	4.35748e-05	7.96941e-05	0.000104014	0.000138369	0.000143993	6.52486e-05	9.87957e-05	0.000101533	4.7232e-05	4.83793e-05	6.36813e-05	7.12303e-05	0.000161859	0.000130707	5.01664e-05	8.37342e-05	0.00016518	7.01783e-05	0.00011121	0.000147968	0.000177342	0.000193737	0.00019728	0.000179297	0.00015526	6.50997e-05	6.67261e-05	0.00010672	0.000102777	0.000102195	0.000114713	6.55747e-05	5.64523e-05	5.12759e-05	9.35895e-05	0.000110235	9.17724e-05	0.000100635	5.63127e-05	7.28097e-05	0.000113476	5.96365e-05	0.000114188	0.000105456	6.89781e-05	0.000141614	0.000130761	0.00011223
SCO4661	0.00378198	0.00356482	0.00349313	0.00318425	0.00337672	0.00286934	0.00329015	0.00266976	0.00282124	0.00363744	0.00339331	0.0036564	0.00320528	0.00320813	0.00325334	0.00318419	0.00308907	0.00284699	0.00424306	0.00343302	0.00361786	0.00327224	0.00330995	0.00317415	0.00317429	0.002822	0.00296034	0.00374635	0.00348046	0.00362249	0.0036426	0.00346715	0.00330584	0.0032193	0.00308419	0.00407397	0.00365074	0.00367239	0.00361231	0.00341067	0.00319191	0.00298802	0.00280197	0.00411055	0.00365654	0.0037106	0.00358233	0.00337337	0.00302434
SCO2368	0.000474414	0.000664295	0.000459752	0.000500586	0.00065067	0.000726494	0.000634051	0.000834185	0.000880982	0.000320788	0.000466987	0.000648964	0.000664263	0.000700572	0.000794907	0.000829446	0.000909231	0.000853946	0.000395204	0.000499343	0.000461494	0.000508043	0.000615561	0.000633339	0.000801645	0.000792662	0.000811909	0.00058099	0.000649345	0.000718353	0.000701554	0.000744087	0.000811607	0.000823557	0.000901398	0.000633993	0.000654091	0.000728003	0.000727165	0.000821553	0.000839134	0.00075782	0.000769069	0.000550021	0.000585155	0.000659063	0.000679855	0.000721573	0.000762506
SCO0596	2.2005e-05	2.08634e-05	0.000117532	0.00014593	0.000148334	0.000218602	0.000166884	0.000225715	0.000175863	3.71854e-05	9.15029e-05	8.69847e-05	0.000119098	0.000146306	0.000155671	0.000166647	0.000182698	0.000178468	2.81102e-05	8.75727e-05	9.25176e-05	0.000113327	0.000148148	0.000159249	0.00017139	0.000147424	0.00015787	1.44699e-05	NaN	NaN	NaN	NaN	2.50256e-05	NaN	1.83662e-05	NaN	NaN	NaN	NaN	NaN	NaN	2.07114e-05	NaN	NaN	NaN	NaN	NaN	NaN	NaN
SCO4648	0.000485145	0.000391733	0.000447496	0.000410483	0.000376567	0.000234977	0.000280259	0.000270347	0.000293761	0.000362938	0.000574645	0.000454346	0.000501121	0.000452846	0.00044633	0.000399044	0.000405287	0.00035537	0.000608214	0.000552471	0.000561575	0.000511536	0.000449759	0.000433889	0.000420958	0.000371594	0.00036968	0.000619675	0.000565163	0.000541433	0.000537772	0.000497631	0.000460251	0.000490285	0.000458921	0.000571389	0.000488602	0.00051025	0.000489925	0.000447469	0.00046081	0.000454599	0.000435379	0.000616556	0.000498808	0.000469745	0.000481219	0.00047593	0.000452078
SCO2113	3.42206e-05	0.000210989	0.000473493	0.000535685	0.000659	0.000639935	0.000631885	0.00058498	0.000471278	5.08555e-05	0.000176961	0.00021536	0.000432657	0.000534277	0.000512263	0.000577882	0.000519543	0.000485924	1.92637e-05	0.000103978	0.000369378	0.000523761	0.00061009	0.000596204	0.000570746	0.00052494	0.000512135	8.75166e-05	9.13627e-05	9.11828e-05	0.000105317	0.00027142	0.000401652	0.000422382	0.000389739	0.000100557	8.52615e-05	9.33025e-05	0.000143809	0.000168773	0.000227036	0.000241274	0.000211976	2.52444e-05	6.1984e-05	7.39703e-05	0.000116238	0.000203917	0.000247361
SCO4293	0.00133853	0.00117949	0.00123951	0.00122155	0.00111993	0.00106509	0.000904521	0.000806628	0.000585475	0.00127845	0.00120301	0.00124573	0.00125133	0.00115303	0.000983028	0.000867639	0.000762646	0.000775637	0.00139771	0.00114726	0.00129102	0.0013405	0.00125475	0.00110568	0.000902694	0.000811049	0.000731841	0.000961097	0.00116252	0.00114716	0.00115704	0.00101438	0.00102596	0.000808608	0.000751261	0.00119569	0.00104717	0.00117453	0.00110924	0.000986662	0.000964149	0.000816466	0.000807268	0.00123312	0.00115952	0.00112403	0.00109772	0.00111515	0.00100384
SCO7000	0.00190142	0.00268933	0.00267113	0.00258152	0.00261386	0.00247679	0.00253507	0.00237198	0.00205263	0.0022801	0.00319339	0.00302184	0.00289491	0.00269772	0.00274011	0.0031164	0.00308291	0.00245658	0.00190194	0.00246692	0.00273092	0.00254084	0.00244312	0.00259898	0.00257682	0.0025639	0.00224939	0.00274285	0.0032735	0.00307963	0.00305214	0.00279066	0.00310718	0.00294739	0.00260525	0.00336448	0.00353006	0.00335905	0.00349548	0.00302382	0.00295313	0.00264982	0.00274082	0.00302799	0.00329277	0.0030595	0.00323035	0.00288402	0.00258137
SCO4856	0.00190354	0.00171455	0.00184349	0.00184353	0.00210757	0.00218588	0.0020809	0.0017621	0.00211984	0.00179225	0.00161769	0.00196226	0.00163579	0.00193929	0.00195606	0.00175232	0.00208642	0.00213402	0.00191199	0.00180524	0.00178777	0.00185782	0.00166723	0.001971	0.00189206	0.00202661	0.00218332	0.00192701	0.00202457	0.00245118	0.00241198	0.00200694	0.00176109	0.00203163	0.00194428	0.00187031	0.00199959	0.0020507	0.00213314	0.00207807	0.00203665	0.00220696	0.00218927	0.00198001	0.00209949	0.00200255	0.00197636	0.00198473	0.00206251
SCO4253	0.00300638	0.00261762	0.00275327	0.00264143	0.00259326	0.00209879	0.00247476	0.00198698	0.0021193	0.00284714	0.0024184	0.00255276	0.00245393	0.00253969	0.0026254	0.00232389	0.00259218	0.00218214	0.003126	0.00228997	0.00266052	0.00243947	0.00239217	0.00268182	0.00247364	0.00241959	0.00237211	0.0016888	0.00194764	0.00208484	0.00196685	0.00184057	0.00178049	0.00187222	0.00168965	0.0015858	0.00193226	0.00192406	0.00197382	0.00193006	0.00169151	0.00168935	0.00164844	0.00160252	0.00196769	0.00173185	0.00173853	0.00184298	0.00169983
SCO4979	0.000121649	0.000149315	0.000240822	0.000912277	0.0012568	0.00183603	0.0013734	0.00149022	0.00120522	0.00011768	0.000161902	0.00062151	0.000760832	0.00115132	0.00140206	0.00120997	0.00121882	0.00118193	0.000107082	0.000170692	0.000286702	0.00106985	0.00152616	0.00161456	0.00167536	0.00149582	0.00134829	0.00140587	0.00206506	0.00260085	0.00247313	0.00251177	0.00252018	0.00255952	0.00280387	0.00142393	0.00206286	0.00206778	0.00219241	0.00233781	0.00238619	0.00232368	0.00217096	0.00156734	0.00250236	0.0024726	0.00252296	0.00248653	0.00253653
SCO3571	0.000311277	0.00034605	0.000451419	0.0004477	0.000456326	0.00052111	0.000466106	0.000510308	0.000388058	0.00034509	0.000393651	0.000502268	0.000516453	0.000486553	0.00044148	0.000451002	0.000463468	0.000495657	0.000291206	0.000413282	0.000414534	0.000528515	0.000519941	0.000420917	0.000407998	0.000433491	0.000444107	0.000337374	0.000390954	0.000370104	0.000406909	0.000439777	0.000383154	0.000352687	0.000339218	0.000370117	0.0003921	0.000363192	0.000380634	0.000350699	0.000396274	0.000341214	0.000321706	0.000375344	0.000345517	0.000395357	0.000379703	0.000423875	0.000326809
SCO5355	0.000650022	0.00044664	0.000534396	0.000412179	0.000282305	0.000283489	0.00022976	0.000191312	0.0001493	0.00065911	0.000493693	0.000466346	0.000401101	0.000332403	0.000259842	0.000219908	0.000199426	0.000179367	0.000725141	0.000514439	0.000484277	0.000369618	0.000337963	0.000282924	0.000255599	0.000209305	0.000217202	0.000752875	0.000596074	0.000577962	0.000557693	0.000488021	0.000441928	0.00039674	0.000359132	0.000693369	0.000552384	0.000574019	0.000526395	0.000482149	0.00041678	0.000372756	0.000340143	0.000667689	0.000587381	0.000559608	0.000527763	0.000460672	0.000449875
SCO1421	9.99866e-05	7.73542e-05	7.60736e-05	6.17797e-05	5.51626e-05	4.76473e-05	4.59059e-05	5.57648e-05	2.63123e-05	0.000130727	8.56085e-05	6.8504e-05	8.17879e-05	7.08253e-05	6.35611e-05	6.84314e-05	5.45784e-05	5.35962e-05	0.000140793	9.85734e-05	8.60924e-05	6.87107e-05	0.000114022	7.31003e-05	7.21253e-05	7.04187e-05	4.65028e-05	9.05585e-05	9.75459e-05	0.000100202	0.000103863	8.27659e-05	7.96797e-05	6.68883e-05	5.71249e-05	0.000119679	9.16719e-05	0.000103441	9.48187e-05	8.50819e-05	7.65654e-05	7.53366e-05	6.60046e-05	0.000102129	9.86354e-05	0.000119752	0.00011012	0.000101904	0.000109478
SCO4734	0.000764643	0.000754778	0.000702484	0.000655432	0.000675715	0.000605464	0.000591317	0.000575142	0.000803198	0.000519583	0.000654928	0.000785148	0.000623807	0.000622155	0.000649392	0.000580813	0.000644643	0.00060766	0.000600199	0.000663997	0.000760854	0.000631908	0.00067867	0.00067621	0.000703772	0.000754113	0.000751754	0.000776713	0.000690811	0.000751096	0.000748598	0.000712892	0.000708887	0.0007452	0.000752018	0.000712592	0.000678184	0.000684227	0.000677231	0.000636586	0.000643791	0.000674105	0.000677035	0.00076971	0.000741013	0.000718665	0.000717452	0.000724111	0.000710528
SCO5522	0.00128997	0.0011397	0.00102401	0.000984698	0.000902476	0.000687453	0.000760343	0.000609957	0.000431799	0.00122852	0.00107599	0.00110404	0.000989729	0.000886507	0.000839683	0.000678283	0.000690257	0.000598043	0.00122964	0.00111784	0.00117298	0.000994364	0.000890845	0.000809132	0.000767718	0.000723648	0.000574921	0.000939351	0.000910167	0.00097139	0.000991354	0.000919247	0.000881863	0.000875672	0.000841638	0.00103665	0.00100687	0.00108314	0.00108438	0.000950235	0.000924548	0.00077912	0.000803679	0.00102942	0.00101926	0.00100503	0.00102065	0.000995404	0.00091141
SCO3615	0.00125156	0.00113306	0.00105324	0.000981296	0.000870148	0.000765254	0.000669352	0.000776263	0.000557389	0.00106317	0.000961208	0.000859681	0.000743285	0.000737842	0.000610773	0.000569066	0.000518149	0.00049415	0.00136695	0.00120195	0.00105478	0.00097762	0.000994283	0.000859666	0.000875136	0.000721117	0.000736768	0.00106222	0.000890451	0.000990944	0.000944092	0.000905886	0.000929285	0.000851534	0.000846715	0.000804329	0.000721575	0.000824382	0.00085073	0.000822656	0.000750319	0.000673813	0.000627972	0.000909241	0.00100644	0.00101177	0.000965259	0.000956112	0.000955887
SCO1860	3.91961e-05	0.00064096	0.000887772	0.000906039	0.000929626	0.00116707	0.00110372	0.0013974	0.00140468	9.35663e-05	0.000795108	0.0010051	0.000954539	0.000972072	0.000942641	0.00115258	0.00110701	0.00113495	8.45988e-05	0.000656667	0.00097272	0.00103678	0.00097722	0.000940105	0.00106243	0.00107842	0.00118009	0.000564005	0.000506345	0.000466123	0.000458032	0.000453469	0.000543658	0.000466016	0.000493309	0.000622283	0.000582938	0.000559791	0.000551859	0.000474853	0.000523587	0.000478047	0.000462061	0.000565983	0.000500139	0.000508283	0.000483423	0.000437799	0.000447458
SCO5135	1.14752e-05	9.19092e-06	1.4898e-05	1.74526e-05	1.50584e-05	2.82703e-05	6.38085e-06	NaN	1.95184e-05	1.73697e-05	2.0831e-05	2.17255e-05	5.02564e-05	3.43111e-05	2.32934e-05	2.77811e-05	2.57871e-05	5.6997e-06	2.685e-05	1.56872e-05	2.33399e-05	2.14621e-05	3.40188e-05	NaN	4.36585e-05	2.09924e-05	1.75465e-05	2.05069e-05	4.04555e-05	2.31147e-05	3.69139e-05	2.04594e-05	2.56063e-05	2.23101e-05	4.09048e-05	NaN	1.17975e-05	1.2685e-05	1.34678e-05	2.25414e-05	1.72188e-05	1.19492e-05	1.54003e-05	1.85441e-05	2.07768e-05	3.11973e-05	1.87639e-05	1.97643e-05	2.43335e-05
SCO3890	0.000518003	0.00100592	0.000962585	0.000762466	0.00063732	0.000583301	0.000701396	0.000543666	0.000554592	0.00055316	0.0010084	0.00088508	0.000886256	0.000752143	0.000660957	0.0005838	0.000584843	0.000609723	0.00053532	0.000942831	0.000938142	0.00070979	0.00067969	0.000627974	0.000602629	0.000592204	0.000565024	0.0010238	0.000953504	0.00093789	0.000835631	0.0010099	0.000832094	0.000892305	0.000874491	0.000930553	0.000878352	0.000927059	0.00088416	0.000980857	0.000929607	0.000909035	0.000957843	0.00078846	0.000937596	0.000927637	0.000928102	0.000917098	0.000948453
SCO5626	0.000444828	0.000422438	0.000555225	0.000506897	0.00047329	0.000380135	0.000374737	0.00031215	0.000288427	0.000786136	0.000391422	0.00042345	0.000400507	0.000378933	0.000326184	0.000283745	0.000256778	0.000247092	0.000372421	0.000506645	0.00058493	0.000522322	0.000463664	0.000358221	0.000360611	0.000339986	0.000299257	0.000495482	0.000430785	0.000430654	0.000428421	0.000358949	0.000259588	0.000261731	0.000279172	0.000431347	0.000339759	0.000369656	0.000365815	0.000318429	0.000280968	0.000259013	0.000250322	0.000499367	0.000483845	0.000493798	0.000376516	0.000365594	0.00035494
SCO0888	0.000395393	0.000627795	0.000418399	0.000289152	0.000294726	0.000240082	0.000216728	0.000233345	0.000322199	0.000260906	NaN	0.000364653	0.000360222	0.000282172	0.000259749	0.000237295	0.000344211	0.000190754	0.000260105	0.000602191	0.00046785	0.000327712	0.000273103	0.000188871	0.000211161	0.00019091	0.000347489	8.93671e-05	9.16906e-05	6.17101e-05	5.40172e-05	3.37005e-05	2.62365e-05	2.46416e-05	1.95478e-05	0.000174405	9.14355e-05	4.18788e-05	5.40079e-05	2.49279e-05	1.88919e-05	1.6992e-05	1.47264e-05	8.72424e-05	6.64534e-05	4.28753e-05	5.7156e-05	3.00229e-05	1.80482e-05
SCO1081	0.000507924	0.0005062	0.00059373	0.000480613	0.00058096	0.000556401	0.00062052	0.000807915	0.000522201	0.000628018	0.00063953	0.000595652	0.000747434	0.00078715	0.000758197	0.000759679	0.000731823	0.000645445	0.000577624	0.000589226	0.00058448	0.000516658	0.000693944	0.000615657	0.000826372	0.000668821	0.000682698	0.000696225	0.000822016	0.000812755	0.000866908	0.000841212	0.000828243	0.000793761	0.000824263	0.000739952	0.000793994	0.000891646	0.000894636	0.000916874	0.000842198	0.000746336	0.00074129	0.000627287	0.000676834	0.000770308	0.000817464	0.000794969	0.000731506
SCO1489	0.000440956	0.000411183	0.000372028	0.000356683	0.00034882	0.0003514	0.00035846	0.000358919	0.000284742	0.000433024	0.000377109	0.000378184	0.000354249	0.000350874	0.000373286	0.000362299	0.000333031	0.000342192	0.000463844	0.000403035	0.000382828	0.000373746	0.00040249	0.000389787	0.000386325	0.000379598	0.000364922	0.000526614	0.000514321	0.000514485	0.000532669	0.000499284	0.000456107	0.000452069	0.000450351	0.000501129	0.000503587	0.000479374	0.000475906	0.000472549	0.000426762	0.000427377	0.00042579	0.000526709	0.000473326	0.000518115	0.000530095	0.000473252	0.000450152
SCO0167	0.000105367	0.000418846	0.000603125	0.000649479	0.000651796	0.000366831	0.000417596	0.00015616	0.000133356	0.000129109	0.000427274	0.000527418	0.000584286	0.000632955	0.0006192	0.000455389	0.000418117	0.000338949	0.000114793	0.000499977	0.000627911	0.000741438	0.000627427	0.000529363	0.000447185	0.00035406	0.000289169	0.000382183	0.000799922	0.00100153	0.0010621	0.001061	0.00100933	0.000899754	0.00082801	0.000283165	0.00079697	0.000954023	0.00110092	0.00104528	0.00103188	0.000891206	0.000822055	0.000484025	0.000930046	0.00097603	0.000979323	0.0011185	0.00104981
SCO4636	0.00010783	0.00010715	0.000162001	0.000135553	0.000139511	0.000159654	0.000151021	0.000216447	0.000178029	9.47025e-05	0.00012369	0.000112481	0.00012278	0.000122344	0.000128003	0.000150589	0.000124563	0.000109923	0.000120408	0.000140912	0.000117917	0.000114306	0.0001413	0.000146066	0.000150119	0.000145522	0.000174673	0.000256136	0.000253486	0.000282003	0.000281893	0.00025507	0.00029473	0.000213767	0.00024467	0.000167878	0.000181871	0.000191181	0.000185144	0.000175164	0.000177146	0.000167409	0.000146581	0.000210191	0.000242111	0.000296947	0.000229473	0.000202472	0.000232973
SCO4855	0.000345454	0.00030363	0.000494608	0.000541068	0.000552132	0.000653119	0.000530587	0.000420485	0.000573892	0.000431291	0.000441383	0.000363876	0.000432893	0.000519275	0.000585817	0.000495831	0.000473441	0.000480518	0.000453931	0.000440382	0.000372699	0.000445823	0.000497392	0.000519904	0.000500497	0.00045662	0.000462561	0.000532746	0.000568606	0.000580336	0.000611027	0.000572218	0.000538773	0.000657294	0.000679318	0.000466536	0.000483216	0.000556465	0.000511654	0.000534113	0.000587098	0.000624589	0.000662046	0.000516851	0.000553622	0.000576368	0.000555764	0.000572122	0.000584491
SCO4232	0.000352712	0.000119138	0.000112436	5.68371e-05	4.75462e-05	7.92508e-05	5.92351e-05	0.000112372	8.03135e-05	0.000283656	0.000112727	0.000115078	5.53221e-05	6.47206e-05	8.82181e-05	9.34057e-05	8.80884e-05	8.05407e-05	0.000346387	0.000103718	0.000127922	6.14106e-05	8.05513e-05	9.05306e-05	6.89436e-05	6.77688e-05	8.43141e-05	0.000161415	0.000204122	0.000151576	0.000117345	6.77674e-05	0.000116746	0.000118107	0.000103442	0.000230127	0.000162252	0.000163082	0.000169902	0.000104583	8.07428e-05	9.48907e-05	8.24e-05	0.000266383	0.000177639	0.000188817	0.000188421	0.000109253	7.05672e-05
SCO2161	0.00021603	0.000265195	0.000242235	0.000289461	0.000219283	0.000263348	0.000260341	0.000294848	0.000222811	0.000179835	0.00026752	0.000162543	0.000253356	0.000214662	0.000178518	0.000239991	0.000178457	0.000186956	0.000218168	0.000275426	0.000207741	0.000204598	0.000246603	0.000203553	0.000273861	0.000213501	0.000218864	0.000265675	0.000274087	0.000240861	0.000289427	0.000316912	0.000373757	0.000344494	0.000400022	0.000255962	0.000188036	0.000188246	0.000163737	0.000188679	0.000214447	0.000239637	0.000212221	0.000238128	0.000230592	0.000309564	0.000306242	0.000247704	0.000322011
SCO4142	2.28357e-05	NaN	2.51304e-05	0.00169753	0.00194728	0.00206379	0.00238033	0.00215564	0.00270332	1.64322e-05	2.46867e-05	5.0022e-05	0.00153779	0.00177896	0.00184695	0.00213664	0.00230976	0.0023209	1.71223e-05	NaN	3.86851e-05	0.0014824	0.00194924	0.00206576	0.00218215	0.00235721	0.00241394	2.543e-05	2.92721e-05	3.3909e-05	0.00108979	0.00190106	0.00221057	0.00235182	0.00233174	2.98996e-05	2.23204e-05	2.20375e-05	0.000928291	0.00183164	0.00203777	0.00214605	0.00191292	3.37375e-05	2.0632e-05	1.83323e-05	0.00117597	0.0018427	0.00206203
SCO4709	0.00029599	0.00012042	0.00028249	0.000177836	0.000170515	0.000295776	0.000160531	0.000319005	0.000344394	0.000420395	0.000267201	0.000433682	0.000263477	0.000200016	0.000212092	0.000180245	0.000366239	0.000326605	0.000632823	0.000200914	0.000316163	0.000292822	0.000319976	0.000207672	0.000176638	0.000381478	0.000352982	0.000348925	0.000255595	0.000429771	0.000250254	0.000356934	0.00015068	0.000376064	0.0001619	0.000257826	0.000248071	0.000250772	0.00026325	0.000411757	0.000160215	0.000134993	0.000224461	0.000230122	0.000294226	0.000441804	0.000370972	0.000410737	0.000155784
SCO0705	0.000361889	0.000358297	0.000414589	0.000380344	0.000473425	0.000692966	0.000546713	0.000761022	0.000710093	0.000372416	0.000393333	0.000448849	0.000552213	0.000630674	0.000651153	0.000713655	0.000686507	0.000653431	0.000411972	0.00043441	0.000444222	0.000496289	0.000651264	0.000566052	0.000734301	0.00064696	0.000704167	0.000641068	0.000739124	0.00073183	0.000684465	0.000627304	0.000733586	0.000747004	0.000798315	0.000657538	0.000696677	0.000725986	0.000712548	0.000708381	0.000711027	0.000777304	0.000716125	0.0006369	0.000704118	0.000745137	0.000743783	0.00072555	0.000725474
SCO1922	0.000581009	0.000578854	0.000569849	0.000543643	0.00044558	0.000512464	0.000447892	0.000575516	0.000359752	0.000658115	0.000661184	0.000538277	0.000512264	0.000471143	0.000435002	0.000519204	0.000473121	0.000445805	0.00074192	0.000649234	0.000630512	0.000550716	0.000530837	0.000441787	0.000501636	0.000435943	0.000398063	0.000570237	0.000519628	0.000540116	0.00057847	0.000448151	0.000481541	0.000447762	0.000478826	0.000551161	0.000472272	0.000493297	0.000508387	0.000551884	0.000470762	0.000485976	0.000416126	0.000495014	0.000422136	0.000524041	0.000564911	0.000525226	0.000483338
SCO2887	5.28774e-05	8.29283e-05	0.000132262	0.00014271	7.44934e-05	0.000114553	0.00013277	2.92113e-05	5.13852e-05	6.11776e-05	8.04596e-05	5.44421e-05	0.000101053	0.000134804	0.000111375	0.00010524	5.87159e-05	8.95173e-05	6.40858e-05	8.50038e-05	0.000118272	0.00013109	0.000125305	6.29116e-05	0.000101286	0.000107131	5.51172e-05	0.000105325	0.000165717	0.000184613	0.000185925	0.000164257	0.00013032	7.47171e-05	0.000116316	6.9004e-05	0.000112739	0.000124689	7.19277e-05	0.00013343	0.000121681	0.00012426	8.94485e-05	7.65185e-05	0.000149598	0.000148649	0.000144575	0.000148724	0.000120126
SCO5169	3.35115e-05	1.10668e-05	1.11147e-05	5.82921e-06	2.04902e-05	1.33338e-05	1.05357e-05	6.51735e-05	1.19768e-05	1.40963e-05	9.68705e-06	9.14744e-06	2.4938e-05	5.1464e-06	2.49739e-05	2.69213e-05	1.09003e-05	1.61865e-05	2.53953e-05	1.14267e-05	5.14264e-06	4.36479e-06	1.14996e-05	4.31118e-06	9.03868e-06	5.76527e-06	1.00704e-05	7.73827e-06	5.64255e-05	5.88637e-06	5.73628e-06	2.08157e-05	7.55164e-06	2.14317e-05	9.26815e-06	6.73644e-06	5.20619e-06	2.97271e-05	8.77263e-06	4.07901e-05	3.65522e-05	4.74761e-05	2.97346e-05	4.39594e-06	3.54485e-06	1.89349e-05	4.77324e-05	6.02647e-05	2.31342e-05
SCO2900	5.36857e-05	6.47492e-05	9.79044e-05	0.000132361	0.000143748	0.00017193	0.000164971	0.000192459	0.000164129	5.01234e-05	6.71101e-05	8.28498e-05	0.00011878	0.000130739	0.000134538	0.000140315	0.0001175	0.000129866	4.98221e-05	7.43189e-05	9.48314e-05	0.000112489	0.000130493	0.000130817	0.000142543	0.000136016	0.000136914	7.58377e-05	9.86283e-05	9.12545e-05	9.94271e-05	0.000122982	0.00012812	0.000127018	0.00013228	6.56448e-05	8.31258e-05	8.00805e-05	8.89006e-05	0.000114343	0.000113775	0.000128301	0.000136307	7.27408e-05	9.20765e-05	9.45242e-05	0.000107276	0.000112586	0.000122888
SCO2369	0.0001829	0.000198893	0.000205693	0.000207324	0.000235738	0.00024745	0.000214495	0.000225656	0.000202354	0.000191507	0.00022338	0.000233766	0.000281935	0.000267981	0.000254748	0.000222194	0.000218211	0.000196797	0.000170219	0.000214231	0.000262457	0.000277058	0.000292878	0.000258779	0.000268753	0.000221333	0.000243316	0.000276005	0.000325165	0.000358293	0.000373773	0.000337909	0.000340302	0.000276739	0.000290504	0.000230607	0.000323274	0.0003276	0.000364983	0.000330313	0.000289614	0.000258929	0.000266896	0.00024355	0.000341441	0.000356526	0.000366161	0.000369348	0.000332013
SCO2370	9.6141e-05	4.97299e-05	6.64638e-05	3.79716e-05	4.1089e-05	2.59877e-05	2.96422e-05	5.82711e-05	3.95172e-05	4.01466e-05	4.45753e-05	4.09777e-05	3.72643e-05	3.81815e-05	3.58232e-05	3.5613e-05	3.75156e-05	2.98015e-05	7.16377e-05	6.10694e-05	5.02591e-05	4.97727e-05	9.28546e-05	4.64969e-05	0.000110793	3.93122e-05	4.87347e-05	7.54622e-05	7.01792e-05	0.000103647	8.0325e-05	3.1544e-05	6.46292e-05	3.84479e-05	3.29019e-05	3.66403e-05	3.54746e-05	4.19942e-05	4.89257e-05	5.46679e-05	3.53012e-05	3.82439e-05	2.9574e-05	7.53879e-05	3.33971e-05	0.000100928	5.63294e-05	8.5143e-05	7.98466e-05
SCO4824	0.000445578	0.000396901	0.000485934	0.00047834	0.000326496	0.000336042	0.000323317	0.00025418	0.000180845	0.000458615	0.000418353	0.000451569	0.000461784	0.000388578	0.000360532	0.000287844	0.000306549	0.000247697	0.000488215	0.000457422	0.000525684	0.000441127	0.00037862	0.000391414	0.000331063	0.000314845	0.00027676	0.000500526	0.000490191	0.000504652	0.000507161	0.000460056	0.000436636	0.000412712	0.000380207	0.000518789	0.00047564	0.000495014	0.00051423	0.000514773	0.000479947	0.000421611	0.000425592	0.000500929	0.000469384	0.000406859	0.000511465	0.000542893	0.000540208
SCO6266	2.40349e-05	1.19462e-05	NaN	NaN	NaN	1.24932e-05	1.43207e-05	1.64935e-05	1.47819e-05	9.74697e-05	NaN	NaN	1.08699e-05	NaN	NaN	1.25272e-05	2.71542e-05	NaN	3.7607e-05	1.24807e-05	1.4043e-05	NaN	NaN	NaN	1.09315e-05	1.71002e-05	NaN	0.00101257	0.0007395	0.000506866	0.000381209	0.00032119	0.000421551	0.000540964	0.000531348	0.00118623	0.000731275	0.000565497	0.000454729	0.000352401	0.000462751	0.000507419	0.000526839	0.000966205	0.0006521	0.000462994	0.000360942	0.000291068	0.000353713
SCO3373	0.00205936	0.00300267	0.00270422	0.00264625	0.00278583	0.00228892	0.00231691	0.00255428	0.00236347	0.00200253	0.00267168	0.00228075	0.00272585	0.00251369	0.00257832	0.00257625	0.00226704	0.00240955	0.00200573	0.00273333	0.00247567	0.00254566	0.00259308	0.00220334	0.00249132	0.00216929	0.00249456	0.00262936	0.00222725	0.00225783	0.002278	0.00239435	0.00237179	0.00214763	0.00209031	0.0022457	0.00222418	0.00220611	0.00234111	0.00225433	0.00204904	0.00194634	0.00188475	0.00246566	0.00227089	0.00249522	0.00244806	0.00224839	0.00208184
SCO5627	0.00036021	0.000479499	0.000330306	0.00032107	0.000358299	0.000411585	0.000421546	0.000565828	0.000430272	0.000439569	0.000487424	0.000413068	0.000494097	0.000411333	0.00044244	0.000533817	0.000431061	0.000456044	0.000486428	0.000544471	0.000499932	0.000475542	0.000486979	0.00045286	0.000516349	0.000437108	0.000464784	0.000426339	0.000459802	0.000412527	0.000435843	0.000368154	0.000384241	0.000328407	0.000359318	0.000388323	0.000410278	0.00046083	0.000456599	0.00042498	0.000390757	0.000379461	0.000361713	0.0004191	0.000389448	0.000547442	0.000563665	0.000477224	0.0004579
SCO6099	8.28186e-05	4.78511e-05	3.175e-05	1.79887e-05	1.59807e-05	2.55081e-05	2.19357e-05	2.09095e-05	2.01763e-05	9.15111e-05	7.62604e-05	0.000108172	4.75875e-05	2.99993e-05	1.87913e-05	2.6025e-05	1.76868e-05	2.07893e-05	0.000102853	6.20307e-05	6.18551e-05	3.81874e-05	3.42444e-05	1.95039e-05	2.55108e-05	2.82902e-05	3.46639e-05	5.23513e-05	3.98083e-05	7.15544e-05	5.15106e-05	2.86654e-05	2.54306e-05	2.33627e-05	2.5277e-05	4.11591e-05	3.9544e-05	3.50667e-05	4.10777e-05	4.65482e-05	2.00253e-05	2.69625e-05	1.78642e-05	5.05417e-05	6.52783e-05	7.62915e-05	6.81791e-05	3.00405e-05	2.36802e-05
SCO5086	NaN	NaN	NaN	NaN	1.26492e-05	0.000102514	0.000540748	0.000662935	0.000877934	NaN	9.87546e-06	2.34744e-05	NaN	NaN	5.51536e-05	0.000336474	0.00057172	0.000760447	NaN	8.92667e-06	9.60444e-06	NaN	NaN	0.000119355	0.000500788	0.000798071	0.000916384	NaN	NaN	NaN	NaN	NaN	NaN	NaN	1.07575e-05	NaN	1.20403e-05	1.24098e-05	NaN	NaN	1.02386e-05	NaN	NaN	NaN	NaN	NaN	NaN	NaN	NaN
SCO4735	0.000700286	0.000598476	0.000578218	0.000615863	0.000534238	0.000589817	0.00053787	0.000699442	0.000497004	0.000635366	0.000572277	0.000755553	0.000610139	0.000617324	0.000625163	0.000690523	0.000552058	0.000535954	0.000692825	0.000667613	0.00058427	0.000526611	0.000629247	0.000536612	0.000638879	0.00060224	0.000573766	0.000716311	0.00058506	0.000723681	0.000587448	0.000683962	0.000635924	0.000661445	0.000672247	0.000659482	0.000678242	0.000609536	0.000708587	0.000673949	0.00064321	0.000618533	0.000599079	0.000629319	0.000556577	0.000634042	0.000593512	0.000684188	0.00064808
SCO5837	0.000461554	0.000513955	0.000676874	0.000701116	0.000604642	0.000621373	0.000513403	0.00049057	0.000342872	0.000409184	0.000608116	0.000614738	0.00061496	0.000586732	0.000544202	0.000442716	0.0004564	0.000396402	0.000424968	0.000586696	0.000649848	0.00062347	0.000574907	0.000552263	0.000525131	0.000487923	0.000484857	0.000887288	0.000877198	0.00086368	0.000964521	0.000882418	0.000893069	0.000957115	0.000949446	0.000861153	0.00084952	0.000821022	0.000851065	0.000911098	0.00092712	0.000928908	0.000937858	0.000861772	0.00090031	0.000963536	0.000949105	0.000980611	0.000952988
SCO4725	0.000152709	0.000147186	0.000137467	0.000185525	0.00013209	0.000158301	0.000124003	0.000111452	0.000185369	0.000197529	0.000190759	0.000199113	0.00011215	0.000171811	0.000156548	0.000151673	8.8174e-05	0.000120771	0.000254189	0.000142053	0.000158065	0.000206052	0.000174981	0.000123913	0.000161458	0.000156684	0.000146069	0.000246735	0.00023528	0.00024286	0.000210007	0.000178209	0.000139473	0.000140453	0.000140781	0.00022598	0.000207049	0.000203245	0.000196051	0.000108653	0.00013431	0.000129935	0.00013044	0.000264176	0.000248933	0.00022072	0.000174187	0.000123821	0.000160029
SCO4770	0.00112562	0.00123202	0.00125172	0.00122074	0.00123194	0.00130336	0.00122405	0.00108349	0.00119662	0.00123625	0.00111245	0.000984777	0.00110446	0.00111486	0.00116824	0.00115388	0.00106563	0.000974566	0.00115599	0.0010199	0.00114102	0.00105749	0.0009938	0.000970724	0.00112029	0.00104381	0.00104822	0.00135532	0.00114433	0.00110501	0.00102959	0.00106576	0.00105606	0.00105771	0.00109075	0.00129042	0.00114689	0.00118005	0.00108313	0.00102623	0.00110729	0.00101018	0.00105338	0.00138973	0.00120509	0.00107243	0.00103369	0.0010434	0.00111061
SCO3970	0.000507527	0.000672856	0.000793062	0.00082181	0.000895314	0.00103072	0.000851123	0.000694406	0.000759371	0.000522294	0.000644642	0.000623053	0.000735283	0.000756349	0.000679014	0.000733508	0.000771305	0.000717766	0.000535188	0.000755536	0.000711193	0.000729684	0.000852696	0.000777435	0.000795152	0.000759679	0.000779882	0.00094155	0.0010643	0.0011288	0.00114964	0.00104515	0.00118628	0.00114405	0.00111658	0.00081618	0.00106122	0.00107545	0.00111342	0.00109732	0.00102945	0.00111522	0.00102766	0.000884008	0.00100954	0.00110614	0.00112677	0.00106981	0.00110785
SCO1640	0.000109473	0.000224045	0.000343425	0.000447302	0.000653256	0.000695657	0.000833458	0.000552028	0.00100814	0.00023764	0.000167139	0.000391263	0.000338748	0.000580657	0.000691587	0.000614393	0.000758997	0.000777654	8.78784e-05	0.000193534	0.000340845	0.00050889	0.000493863	0.000661353	0.000688871	0.000692993	0.000726521	0.000317751	0.000620015	0.000735421	0.000683191	0.000838339	0.000819066	0.000997797	0.000833401	0.000304782	0.000647225	0.000702264	0.000786775	0.000965557	0.00102884	0.00107641	0.00109696	0.000417544	0.000646692	0.000575882	0.000647566	0.000844794	0.0010595
SCO2168	0.000174183	0.000231303	0.000305711	0.000382781	0.000469194	0.000723168	0.000579954	0.000786627	0.000654703	0.000200542	0.000261654	0.000276108	0.000412981	0.000467822	0.000515618	0.000605515	0.000535899	0.000610966	0.000197733	0.000270815	0.00030417	0.000329027	0.000499013	0.000464018	0.000595739	0.000592317	0.000584732	0.000400986	0.000484849	0.000419678	0.000507335	0.000603519	0.000572753	0.00064063	0.000695741	0.000397807	0.000436276	0.000455417	0.00045122	0.000568325	0.000609211	0.000641637	0.000703719	0.000357371	0.0004267	0.000551247	0.000504949	0.00056494	0.000646359
SCO3647	0.000278853	0.000233529	0.000156744	0.000149208	0.000146805	0.000340986	0.000140038	0.000130664	0.000112299	0.000126805	0.000109919	0.00015013	0.000260196	0.000124017	0.000126443	0.000120334	0.000111936	9.4688e-05	0.000306314	0.000158493	0.000166366	0.000171372	0.000184487	0.000278005	0.000176714	0.00015183	0.00013901	0.000137697	0.000167554	0.000165664	0.00026985	0.000248633	0.0001658	0.00015828	0.000162458	8.02482e-05	0.000123072	0.000121789	0.000117357	0.000131002	0.000110523	0.000118711	0.000250248	0.000125142	0.000160822	0.000221848	0.000195621	0.00026407	0.000189158
SCO1496	0.000838556	0.000690251	0.000724565	0.00064785	0.000604055	0.00056673	0.000469847	0.000586609	0.000367911	0.000905331	0.000744268	0.000743895	0.000635124	0.00070484	0.000570162	0.000469948	0.000511871	0.000492085	0.000820208	0.000680265	0.00078021	0.000691051	0.000604563	0.000567205	0.00060725	0.000503151	0.000506259	0.000905897	0.000706523	0.000679198	0.000669735	0.000638827	0.000565995	0.000516681	0.000523372	0.000849106	0.000766153	0.000663726	0.000704659	0.000764915	0.000608105	0.000586473	0.000553666	0.000687565	0.000707655	0.000761953	0.000676423	0.000651346	0.000618497
SCO0681	0.00110852	0.000957877	0.00087845	0.000537152	0.000476154	0.000272892	0.000429961	0.000355106	0.000845282	0.00118248	0.00099698	0.000821534	0.000804502	0.000623228	0.000526995	0.000571	0.000682569	0.000743638	0.0012165	0.00103201	0.000961385	0.000637945	0.000470127	0.000489262	0.000402452	0.000526842	0.000570773	0.000918712	0.000626591	0.000572294	0.00054565	0.000392135	0.000362102	0.000343081	0.000376006	0.00126572	0.000768035	0.000671804	0.000623213	0.000522312	0.00052096	0.000520205	0.000560313	0.000954431	0.000531697	0.000525351	0.000528962	0.000413625	0.000395992
SCO3862	6.38836e-05	4.15628e-05	5.75969e-05	7.05772e-05	0.000121096	0.000180971	0.000124707	0.000182498	0.000118464	6.30518e-05	4.44503e-05	0.000107994	6.9743e-05	7.44384e-05	0.00011721	9.5037e-05	0.000120583	8.00473e-05	7.97353e-05	7.53153e-05	7.74841e-05	8.76054e-05	0.000106837	8.74658e-05	0.000140839	0.000181558	9.76556e-05	0.000121785	0.000120827	7.83658e-05	9.2851e-05	6.27614e-05	7.68472e-05	7.39456e-05	8.58245e-05	5.62741e-05	6.11917e-05	6.75488e-05	8.04341e-05	6.40306e-05	7.40059e-05	6.4929e-05	7.78863e-05	8.62978e-05	7.2074e-05	0.000121172	0.00010395	8.28957e-05	0.00014876
SCO5725	2.36999e-05	1.19299e-05	1.58345e-05	1.65498e-05	1.7968e-05	1.79185e-05	1.30864e-05	4.08286e-05	1.29129e-05	3.71808e-05	2.53872e-05	2.4579e-05	3.25625e-05	2.29509e-05	2.50655e-05	2.49182e-05	1.64458e-05	1.96946e-05	3.88148e-05	3.66009e-05	2.48038e-05	2.65396e-05	2.82565e-05	2.33843e-05	2.30021e-05	1.57277e-05	3.41976e-05	4.29121e-05	3.59396e-05	3.05672e-05	3.45719e-05	1.86957e-05	1.72704e-05	1.75947e-05	1.57864e-05	2.99043e-05	2.44305e-05	2.4676e-05	2.42074e-05	1.57714e-05	1.28139e-05	1.49722e-05	1.27729e-05	4.00954e-05	3.42373e-05	4.19151e-05	4.13002e-05	2.20547e-05	1.62682e-05
SCO4654	0.00457989	0.00387963	0.00423304	0.00389348	0.00439745	0.00438452	0.00440114	0.00422157	0.00406012	0.00391903	0.00356292	0.00342576	0.00376615	0.00436506	0.00408746	0.00391397	0.00376093	0.00354514	0.00450095	0.00375536	0.00423831	0.0040426	0.00419886	0.0040104	0.00451972	0.00370741	0.00384762	0.00487757	0.00485808	0.00466047	0.00452332	0.00444966	0.00435836	0.00444575	0.00463532	0.00447313	0.00449218	0.00451696	0.00437771	0.00426694	0.00414166	0.00439905	0.004776	0.00468693	0.00484478	0.00513907	0.00438386	0.00419335	0.00440523
SCO2198	0.00274405	0.00186998	0.0016695	0.00153356	0.00165854	0.00127157	0.00120059	0.000827222	0.000756454	0.00284451	0.0017804	0.00135176	0.00139695	0.00154937	0.0013683	0.00141629	0.00117309	0.00108203	0.0029699	0.00214907	0.00186488	0.00172749	0.00160361	0.00149287	0.00128905	0.00121014	0.0010468	0.000670987	0.000947951	0.0011092	0.00105257	0.00103564	0.000970133	0.00104956	0.00114257	0.000864946	0.00107142	0.00116252	0.0012106	0.00114262	0.00118451	0.0012274	0.00109244	0.000728678	0.00130726	0.000980668	0.00113247	0.00112304	0.00113689
SCO5806	7.39031e-05	8.06858e-05	9.63664e-05	9.89063e-05	0.000161278	0.000231432	0.000206978	0.000283846	0.000259283	7.53483e-05	0.000114802	0.000145115	0.000181703	0.000204651	0.000241953	0.000242621	0.000269806	0.00026309	8.29604e-05	0.000116037	0.000132822	0.00017265	0.000209005	0.000213261	0.000296723	0.000292349	0.000293209	0.000177551	0.000259656	0.00030955	0.000355194	0.000385989	0.000380703	0.00041791	0.000488346	0.000169887	0.000232285	0.000282253	0.000287556	0.000358121	0.000412433	0.000393638	0.000433639	0.000174746	0.000250734	0.00031191	0.000301898	0.000417468	0.000428916
SCO4209	0.000613611	0.000739816	0.000778446	0.000800209	0.000796756	0.000767311	0.00076435	0.000719021	0.000717537	0.000678583	0.00055233	0.000617295	0.000622528	0.000658031	0.000672644	0.000629484	0.000699802	0.000715839	0.000789385	0.000715947	0.000828904	0.000798642	0.000769755	0.000821962	0.000710626	0.00085001	0.000828933	0.00095032	0.000891674	0.000921227	0.000886725	0.00106967	0.00116738	0.00121899	0.00112672	0.00088215	0.000800256	0.000806433	0.000795939	0.000911165	0.000968391	0.000983874	0.000976839	0.00101173	0.000931516	0.000869716	0.000973594	0.00112848	0.00111964
SCO5841	0.000206633	NaN	NaN	NaN	NaN	NaN	NaN	NaN	NaN	0.000228684	NaN	NaN	NaN	NaN	NaN	NaN	NaN	NaN	0.000212055	NaN	NaN	NaN	NaN	NaN	NaN	NaN	NaN	NaN	NaN	NaN	NaN	NaN	NaN	NaN	NaN	NaN	NaN	NaN	NaN	NaN	NaN	NaN	NaN	NaN	NaN	NaN	NaN	NaN	NaN
SCO1476	0.00149393	0.00105326	0.0011296	0.00114017	0.0012554	0.00127645	0.00114963	0.00111255	0.00133596	0.00144477	0.00122994	0.00122273	0.00115588	0.00127699	0.00132803	0.00114595	0.00113294	0.00110037	0.00144187	0.0010617	0.00112155	0.00114631	0.00112133	0.0012199	0.00109231	0.0011492	0.00112294	0.000982603	0.000912223	0.000908193	0.000844645	0.00100305	0.00113681	0.00117728	0.00117415	0.00119159	0.000951924	0.000984405	0.000971398	0.00113271	0.00121973	0.00126522	0.00121521	0.00104956	0.000928338	0.000799422	0.000762266	0.00102097	0.00109196
SCO5372	0.000718461	0.00060565	0.000573219	0.000608938	0.000687204	0.000646717	0.000724347	0.000624101	0.000749094	0.000705247	0.00054348	0.000523738	0.000504908	0.000571456	0.000614422	0.000635382	0.000660251	0.000668682	0.000701356	0.000536658	0.000584299	0.000547558	0.000607061	0.000562284	0.000637346	0.00061452	0.000683216	0.000635325	0.000723328	0.000574817	0.000583027	0.00060396	0.000697007	0.000657896	0.000749955	0.000626804	0.000651479	0.000656151	0.000638591	0.000566855	0.000700007	0.000732005	0.000796319	0.000630041	0.000615805	0.000717783	0.000680209	0.000583102	0.000597054
SCO5737	0.00241523	0.00208922	0.00233437	0.00264658	0.0027159	0.00243452	0.00284296	0.00233487	0.00229784	0.00200511	0.00200437	0.00212147	0.00216108	0.00233171	0.00236508	0.00258052	0.0024469	0.00219783	0.00237291	0.00218034	0.00222781	0.00259481	0.00256491	0.0025223	0.00257133	0.00252377	0.002507	0.00268502	0.00275941	0.00288951	0.00290849	0.00302877	0.00315156	0.00309281	0.00316209	0.00273935	0.0026451	0.00272888	0.00270389	0.00271524	0.00292369	0.00286194	0.00291209	0.00283292	0.00312442	0.00275008	0.00267635	0.00268916	0.00274366
SCO1517	0.00027047	7.72643e-05	0.000143283	0.000149929	0.000135779	0.000210253	0.000161131	0.000203995	0.000139803	0.00031354	0.000107928	2.1371e-05	0.00015865	0.00014375	0.000150456	0.000149201	0.00011552	0.000125686	0.00018177	0.000178204	0.000186035	0.000130188	0.000154684	0.000143708	0.000233808	0.000136847	0.000140826	0.000141062	0.000194173	0.000114741	0.000114389	0.000125707	0.000124094	0.000185966	0.000196241	0.000122375	0.000108906	0.000104173	0.000132899	0.000116805	0.000100109	0.000118975	0.000200315	0.000201161	0.000164655	0.000132243	0.000189123	0.000110727	0.000119195
SCO4077	0.000214626	0.00010579	0.000172954	0.000189514	0.000140399	0.000139263	0.000140532	0.000209433	4.25781e-05	0.000282298	0.000211002	0.000151566	0.000154646	9.76446e-05	9.44714e-05	9.9705e-05	0.000101334	8.89302e-05	0.000238398	0.000213287	0.000169301	0.00014263	0.000191114	0.000116741	0.000179499	7.1486e-05	0.000112124	0.000172694	0.000164252	0.000151911	0.000125161	0.00012152	0.000130788	0.000100775	0.000167918	0.000155746	0.000140822	0.000160512	9.67872e-05	0.000140072	0.000145739	0.000146478	0.000105293	0.000162052	0.000159691	0.000159464	0.000244149	0.000169847	0.000176362
SCO2367	0.000104736	0.000202147	0.000267936	0.000271768	0.000327133	0.00038032	0.000359639	0.000360915	0.000329223	0.000101776	0.000185615	0.00021515	0.000269877	0.000309645	0.000318275	0.0002932	0.000315392	0.000307053	0.000126176	0.000192568	0.000281671	0.000327016	0.000359774	0.000370208	0.000354511	0.000384704	0.000361548	0.000309265	0.000416413	0.000434079	0.000492626	0.000537094	0.000546927	0.00056076	0.000565773	0.000285313	0.00035528	0.000389925	0.000409532	0.000449908	0.000497054	0.000468291	0.000489569	0.00034066	0.000458099	0.000483513	0.00048296	0.000523695	0.00056377
SCO7511	5.56123e-05	6.34643e-05	0.000244752	0.000316865	0.000362857	0.000223492	0.000292255	0.000118678	0.000123629	1.53787e-05	7.54852e-05	0.000215089	0.000285014	0.000292449	0.00027784	0.000267227	0.000252607	0.000241425	1.58769e-05	8.93222e-05	0.000246881	0.000324521	0.000296686	0.000298633	0.000254123	0.000242943	0.000217207	2.66465e-05	2.46053e-05	2.83734e-05	3.10619e-05	3.13664e-05	3.02493e-05	3.28645e-05	3.83172e-05	2.92729e-05	3.17833e-05	2.75683e-05	2.81047e-05	2.67824e-05	2.11546e-05	3.18735e-05	3.69938e-05	3.08747e-05	2.69748e-05	2.6525e-05	1.99864e-05	2.5783e-05	3.48715e-05
SCO1968	6.54403e-05	NaN	6.86293e-06	3.11678e-05	9.61825e-05	7.53725e-05	0.00014458	0.000256251	0.000368582	0.000128991	NaN	NaN	7.38203e-05	0.000180507	0.000236758	0.000317911	0.000394927	0.00049362	4.29209e-05	7.39208e-06	NaN	0.00016986	0.000168491	0.000311712	0.00028073	0.000567555	0.000567256	NaN	1.26875e-05	1.52772e-05	2.95771e-05	0.000279521	0.000321704	0.000371963	0.000508125	6.74076e-06	1.56058e-05	1.83073e-05	3.22061e-05	0.00047866	0.000594344	0.000472964	0.000802966	NaN	NaN	9.78713e-06	3.75275e-05	0.000587467	0.000660062
SCO4655	0.00519693	0.0046501	0.00502879	0.00514935	0.00419331	0.00387281	0.00407135	0.00319094	0.00350676	0.00515317	0.00443656	0.00406023	0.00415983	0.00394798	0.00397225	0.00372101	0.0035687	0.00372793	0.00526807	0.00443898	0.0044538	0.00392861	0.00423408	0.00390924	0.00338649	0.00352009	0.00341814	0.00544635	0.00566076	0.00487344	0.00487878	0.00454262	0.00394553	0.00419073	0.00385652	0.00559757	0.00472475	0.0046885	0.00453379	0.00426092	0.00440775	0.0045661	0.00476596	0.0056813	0.00474004	0.00477257	0.00492524	0.00395209	0.00397526
SCO5249	6.01137e-05	0.00031593	0.000613851	0.000801972	0.000773231	0.000877723	0.00098504	0.000722268	0.00074312	6.25269e-05	0.000375496	0.000523703	0.000622821	0.000834907	0.000877953	0.000704943	0.000820348	0.000811266	7.78917e-05	0.000251283	0.000480132	0.000615862	0.000741396	0.000876256	0.000785603	0.000851037	0.000850464	0.000188597	0.000142494	0.00014683	0.000149808	0.000163186	0.000150302	0.000142573	0.000126111	0.000209966	0.000168448	0.000183977	0.000214591	0.000232063	0.000200246	0.000239553	0.000234289	0.000154517	0.000123051	0.000113071	0.000127996	0.000152973	0.00016892
SCO5513	0.00020019	0.000185632	0.000172932	0.000181636	0.000185456	0.000160563	0.00016728	0.000155639	0.000126647	0.000184158	0.000174312	0.000166636	0.000165955	0.000168967	0.000160093	0.000144828	0.000128183	0.000130009	0.000195909	0.000156638	0.000162319	0.000146211	0.000166114	0.000140601	0.000135183	0.000137932	0.000142462	6.78019e-05	5.50625e-05	5.75655e-05	5.98904e-05	5.06841e-05	6.17105e-05	5.21783e-05	4.76803e-05	0.00011461	9.07592e-05	8.61698e-05	9.85439e-05	7.86004e-05	8.24832e-05	7.19574e-05	9.41449e-05	9.95016e-05	8.60653e-05	5.3251e-05	5.70227e-05	6.54584e-05	7.23887e-05
SCO5079	0.000119298	0.00012276	8.40861e-05	0.000124088	5.01822e-05	0.00010354	0.000443405	0.000758892	0.00119761	0.000105928	0.00012349	0.00013562	0.000172022	8.62798e-05	7.44169e-05	0.000260342	0.000745891	0.000878163	NaN	7.54028e-05	8.91971e-05	0.000159823	9.38843e-05	0.00013073	0.000529418	0.000909534	0.00121583	0.000142999	0.00019114	0.000174209	0.000165182	8.95654e-05	0.000210312	0.000157155	0.000169961	0.000127028	0.000183872	0.000160638	0.000174562	0.000173983	0.000171737	0.000163682	0.000164115	0.000133785	0.000154522	0.000177504	0.00021912	0.000170614	0.000179268
SCO6662	0.000693899	0.000666451	0.000747175	0.000595295	0.000460869	0.000387729	0.000438869	0.000352296	0.000250163	0.000838078	0.000764734	0.000713182	0.00056384	0.000490177	0.000462708	0.00039474	0.000437788	0.000400101	0.000682553	0.000861467	0.000706744	0.000584922	0.000525674	0.000567173	0.000474981	0.000446817	0.000433703	0.000750398	0.000467799	0.000513464	0.000510281	0.000402058	0.000418513	0.000408879	0.000366135	0.000651919	0.000432461	0.00043207	0.000386555	0.000383109	0.000316696	0.000345496	0.00031234	0.000647787	0.000425698	0.000488467	0.000493916	0.000427849	0.000385043
SCO1814	0.000465528	0.000223481	0.00034716	0.00019873	0.000208131	0.000237441	0.000257618	0.000226053	0.000219454	0.000294959	0.000197743	0.000276449	0.000172675	0.000191299	0.000187788	0.000174952	0.000305512	0.000351426	0.000509052	0.000187774	0.000358838	0.000331427	0.000207063	0.000318454	0.000226645	0.000262459	0.000370383	0.00032238	0.000275315	0.000295445	0.000299532	0.000315328	0.000249512	0.000291442	0.000280504	0.000269419	0.000279294	0.000263063	0.000268651	0.000282546	0.000330632	0.000306429	0.00036093	0.000928571	0.000281614	0.000394499	0.000263552	0.000357236	0.00037177
SCO3649	0.00100547	0.000967478	0.00131855	0.00127791	0.00135287	0.00125738	0.00103959	0.000615312	0.000459849	0.00110188	0.00113721	0.00108115	0.00130687	0.00131543	0.00118288	0.000994044	0.000734623	0.000681367	0.00113376	0.00115892	0.00124366	0.0012689	0.00126617	0.0011382	0.00099316	0.00077445	0.00061383	0.00103542	0.00111874	0.00100885	0.000998699	0.00113494	0.00109851	0.001199	0.00116787	0.000913262	0.000900286	0.000955785	0.000904441	0.00106754	0.00109179	0.00114401	0.00126726	0.000819695	0.000972601	0.000963806	0.000965291	0.0010437	0.00110323
SCO6658	0.000442241	0.000502116	0.000642205	0.000535714	0.000565669	0.00044152	0.000530057	0.000372895	0.000419633	0.000557306	0.000657511	0.000627969	0.000616636	0.000643857	0.000668108	0.000561163	0.000388977	0.000454056	0.000411196	0.000620352	0.000679044	0.000550059	0.000549981	0.000543089	0.000519811	0.000486211	0.000368995	0.000295214	0.000420982	0.000402383	0.000429814	0.000430376	0.000451935	0.000418006	0.000384729	0.000558831	0.000419153	0.000419509	0.000387843	0.000392081	0.000395811	0.000404156	0.000402197	0.00043976	0.000382332	0.000396557	0.000414653	0.000380089	0.000377518
SCO1836	2.78934e-05	2.98026e-05	6.70651e-05	5.53934e-05	0.000122435	0.000117366	0.00018851	0.00023075	0.00013939	2.92504e-05	5.14868e-05	6.89191e-05	0.000127947	0.000131932	8.15783e-05	0.000114912	0.000172187	0.000171797	2.55799e-05	5.3406e-05	6.89921e-05	6.37473e-05	0.00012488	0.000132026	0.000187178	0.000204482	0.000169682	0.000110547	0.000191156	0.000190013	0.000284572	0.000312323	0.00027855	0.000348745	0.00035822	0.000106901	0.000184975	0.000209572	0.000224084	0.000262354	0.000270224	0.000276732	0.000290205	9.64112e-05	0.000176709	0.000265927	0.000234277	0.000283223	0.000319678
SCO2677	0.00137128	0.00120808	0.00163484	0.00136374	0.00138608	0.00110296	0.00116637	0.000882071	0.00123638	0.00128748	0.00127973	0.00146129	0.001297	0.00146514	0.00141702	0.00118638	0.0012042	0.00113678	0.00138818	0.0013439	0.00146457	0.00134449	0.0012038	0.00125459	0.00126914	0.00116859	0.00124625	0.00149645	0.00127256	0.00148288	0.00113338	0.00124211	0.00109687	0.00119161	0.00117431	0.00130272	0.00143151	0.00148979	0.00129085	0.00141708	0.00118466	0.00124337	0.00119886	0.00134025	0.00144973	0.00129926	0.00113188	0.00115235	0.00108071
SCO4771	0.000407487	0.000368203	0.000586468	0.000609545	0.000605619	0.000570477	0.00058226	0.000455669	0.000576808	0.000400019	0.000435404	0.000516539	0.000501843	0.000653604	0.000676037	0.000534666	0.000621698	0.00055582	0.000402963	0.000463376	0.000518473	0.000594665	0.000527243	0.000617646	0.000590075	0.000599071	0.000617607	0.000499827	0.00049573	0.000552321	0.000459773	0.000505127	0.00046727	0.000532877	0.000485059	0.000419451	0.000462401	0.000466557	0.000532929	0.00055455	0.000540575	0.000584107	0.000615893	0.000440068	0.00049983	0.000467205	0.000440119	0.000488752	0.000532268
SCO5072	NaN	NaN	NaN	NaN	NaN	7.43582e-05	0.000273665	0.000916717	0.000881488	NaN	NaN	NaN	NaN	NaN	3.04453e-05	0.000204108	0.000503058	0.000752092	NaN	NaN	NaN	NaN	NaN	3.9034e-05	0.000281157	0.000493339	0.000745281	NaN	NaN	NaN	NaN	NaN	NaN	NaN	NaN	NaN	NaN	NaN	NaN	NaN	NaN	NaN	NaN	NaN	NaN	NaN	NaN	NaN	NaN
SCO1629	6.63883e-06	4.87044e-05	0.000214686	0.000240854	0.000188823	0.000108585	0.000156394	0.000112546	7.00476e-05	7.96851e-06	0.000137586	0.000188924	0.000237458	0.000197291	0.000151402	0.00013075	9.16163e-05	8.48653e-05	6.80679e-06	0.000123052	0.000208383	0.000245601	0.000207946	0.000167351	0.000126976	9.58341e-05	9.78408e-05	4.32631e-05	6.06549e-05	5.07978e-05	6.62759e-05	5.54771e-05	5.99282e-05	6.29823e-05	5.05163e-05	2.58955e-05	3.47724e-05	3.68516e-05	3.49214e-05	5.06212e-05	4.69236e-05	4.10059e-05	3.43546e-05	3.1494e-05	3.00018e-05	4.11953e-05	3.46206e-05	6.2644e-05	2.93987e-05
SCO2640	0.000791003	0.000548827	0.000540831	0.000475038	0.000405568	0.000362697	0.000334383	0.000358186	0.000224952	0.00097041	0.000681915	0.000453518	0.000626196	0.000479068	0.000444731	0.000435949	0.000364286	0.000311904	0.00103358	0.000697591	0.000544343	0.000544123	0.00050853	0.000392614	0.000520622	0.000389844	0.000382822	0.00100301	0.00121588	0.0010896	0.00102938	0.00105409	0.000873844	0.000881048	0.000806341	0.00118057	0.00110795	0.00109444	0.000980885	0.00102867	0.000817926	0.000790104	0.000653937	0.0011737	0.00097087	0.00102231	0.00104911	0.00108403	0.000992843
SCO3187	NaN	9.75897e-06	1.10362e-05	1.38695e-05	1.71039e-05	1.51701e-05	1.34197e-05	2.45095e-05	1.45885e-05	5.89714e-05	4.11455e-05	6.82211e-05	2.52141e-05	2.85774e-05	2.14472e-05	1.89794e-05	2.05257e-05	1.91398e-05	2.4603e-05	1.92338e-05	1.81259e-05	1.59439e-05	2.07143e-05	1.71501e-05	1.88587e-05	1.54332e-05	1.44646e-05	3.08525e-05	3.0347e-05	2.41483e-05	2.7449e-05	2.06569e-05	3.06953e-05	2.7359e-05	2.37772e-05	4.70765e-05	3.31099e-05	3.11071e-05	2.81891e-05	2.39663e-05	2.24074e-05	1.66766e-05	1.30719e-05	1.45281e-05	1.5837e-05	2.23327e-05	2.27081e-05	1.8182e-05	1.66299e-05
SCO2548	2.4603e-05	4.93554e-05	2.27331e-05	2.51356e-05	4.68201e-05	7.02296e-05	3.96683e-05	9.4997e-05	6.82808e-05	4.18298e-05	4.84671e-05	3.12064e-05	6.84939e-05	4.66037e-05	5.67132e-05	7.07795e-05	4.43208e-05	3.84619e-05	3.3554e-05	4.39808e-05	3.80269e-05	5.16921e-05	6.69562e-05	4.21916e-05	8.27452e-05	4.29432e-05	6.31268e-05	2.87563e-05	6.82687e-05	3.5833e-05	3.74167e-05	4.41717e-05	5.32575e-05	5.70009e-05	5.2475e-05	2.9806e-05	4.41469e-05	4.70172e-05	4.76664e-05	6.01031e-05	4.47487e-05	5.62762e-05	5.42019e-05	2.28981e-05	4.05394e-05	5.28571e-05	7.33974e-05	5.91216e-05	5.92843e-05
SCO2300	0.000250541	0.000170376	0.000147248	0.000130154	0.00014213	0.000173372	0.00016059	0.000160544	0.000104345	0.000227485	0.00019305	0.000165992	0.0002213	0.000178679	0.000156396	0.000169258	0.000132214	0.000170385	0.00019662	0.000371827	0.000292477	0.000295999	0.000169675	0.000155026	0.000185791	0.000129315	9.62412e-05	0.000265623	0.000133133	0.000127206	0.000132535	0.000140241	0.000153525	0.000155095	0.000156554	0.000161998	0.000140446	0.000162365	0.00014656	0.000165169	0.00012845	0.000159461	0.000152137	0.000139353	0.000132546	0.000169939	0.000158468	0.000141617	0.000160098
SCO6009	0.00113732	0.000971954	0.00108336	0.00112864	0.00108788	0.00108677	0.000794816	0.000958745	0.00072339	0.000950854	0.000940123	0.000817201	0.0010242	0.000844055	0.000851178	0.00101646	0.000729264	0.000662802	0.000956557	0.000971997	0.00107765	0.000941465	0.00101821	0.000778599	0.000944771	0.000775984	0.000749137	0.0012573	0.000958192	0.000732692	0.000706767	0.000611557	0.000633542	0.000627057	0.000622528	0.00120324	0.000868423	0.000726199	0.000634312	0.000510365	0.000526757	0.000513285	0.00046628	0.00133939	0.000962637	0.000992819	0.000808624	0.000635107	0.000645279
SCO2619	0.000492818	0.000664823	0.000812636	0.000800302	0.00077992	0.000731328	0.00076319	0.000697425	0.000543314	0.000522473	0.000747888	0.000691214	0.000890941	0.000847483	0.000782204	0.000677889	0.000693945	0.000637173	0.000553658	0.000781161	0.000748665	0.000790014	0.000791997	0.000807788	0.000769984	0.000684148	0.00075929	0.000625413	0.000642096	0.000751738	0.000752239	0.000756893	0.00076903	0.000744064	0.000725936	0.000544904	0.000602956	0.000699426	0.000717226	0.00070266	0.000696038	0.00078008	0.000780904	0.000565424	0.000666998	0.000672375	0.000668493	0.000774824	0.000829354
SCO4814	0.00116373	0.000824797	0.00113928	0.000965457	0.00078153	0.00065982	0.000498867	0.000377128	0.000321815	0.00126275	0.00100668	0.00100879	0.000886974	0.000835566	0.000845829	0.000552205	0.000399009	0.000350372	0.0012259	0.0010589	0.000991979	0.000889717	0.000753695	0.000649148	0.000589204	0.000451343	0.000408165	0.000842105	0.000817758	0.000787541	0.000785396	0.000705071	0.000643547	0.000627627	0.000598904	0.000662546	0.000727446	0.000780215	0.0008312	0.000768448	0.000646821	0.000630543	0.00059164	0.00071725	0.000769515	0.000771389	0.000720733	0.000646884	0.000656068
SCO5113	0.00192196	0.00142323	0.00135876	0.00162629	0.00177175	0.00196761	0.00196746	0.00252229	0.00255139	0.00188442	0.00130396	0.00125814	0.00132608	0.00155632	0.00158555	0.00190845	0.00212733	0.00202001	0.00187206	0.00137546	0.00127786	0.00133307	0.00166368	0.00162748	0.00199521	0.00190805	0.00214761	0.00118642	0.00121418	0.0011575	0.00123311	0.00127168	0.00154511	0.00155853	0.00177293	0.00107347	0.00130815	0.00120624	0.00137642	0.001183	0.00134835	0.00157078	0.00149259	0.00111633	0.00135196	0.00134935	0.00150046	0.00124085	0.00138785
SCO4659	0.000478513	0.000279516	0.000351326	0.000332471	0.000253893	0.000250887	0.000239992	0.000158993	0.000243132	0.000439263	0.000242	0.000360914	0.000418341	0.000287089	0.000302773	0.000261156	0.000282188	0.000279907	0.000395515	0.000368264	0.000288946	0.00028982	0.000241799	0.000256742	0.000282008	0.000250242	0.000237693	0.00028031	0.000381518	0.000292767	0.000285128	0.000252763	0.000243511	0.000272861	0.000248258	0.000613149	0.00032427	0.000310129	0.000325145	0.000316638	0.000322287	0.000320196	0.000328704	0.000389947	0.000430022	0.000272506	0.000397979	0.000282157	0.00027205
SCO5087	NaN	NaN	NaN	NaN	NaN	5.433e-05	0.000556755	0.000842132	0.0014217	NaN	NaN	NaN	NaN	NaN	3.01338e-05	0.000305295	0.000804963	0.00120007	NaN	NaN	NaN	NaN	NaN	6.53724e-05	0.00046111	0.000933352	0.00131368	NaN	NaN	NaN	NaN	NaN	NaN	NaN	NaN	NaN	NaN	NaN	NaN	NaN	NaN	NaN	NaN	NaN	NaN	NaN	NaN	NaN	NaN
SCO2158	0.000356691	0.000332675	0.000365806	0.000333149	0.000351394	0.000307705	0.000341494	0.0002937	0.000258094	0.000346222	0.000325196	0.000344438	0.000320124	0.000334746	0.00027111	0.000261063	0.000263681	0.00027929	0.000394337	0.000355629	0.000401088	0.000395315	0.000314982	0.000326357	0.000263932	0.000302075	0.000283456	0.000746883	0.000621694	0.000574618	0.000516567	0.00052676	0.000534464	0.00057351	0.000527267	0.000763054	0.000648714	0.000584441	0.000565351	0.000547927	0.000561575	0.00057539	0.000607076	0.000748498	0.000665374	0.000548242	0.000533089	0.000517793	0.000562794
SCO3928	0.00129141	0.00137312	0.0013156	0.000951645	0.0011445	0.000785191	0.000884588	0.000535769	0.000355157	0.000992947	0.00134089	0.00097493	0.00115522	0.00113809	0.000780245	0.000643587	0.000567441	0.000469236	0.00155279	0.00170422	0.00150685	0.0012118	0.00120597	0.00103041	0.000812507	0.000609913	0.000500597	0.00126258	0.0010572	0.00100249	0.000852061	0.00107883	0.000842655	0.000822267	0.000620351	0.00109208	0.00095887	0.000919223	0.000737627	0.000907959	0.000889161	0.00077687	0.00071392	0.000982028	0.00103184	0.00101497	0.00102791	0.0010864	0.00100193
SCO4251	5.71267e-05	3.25693e-05	3.29716e-05	4.50353e-05	2.53816e-05	2.21681e-05	2.45616e-05	3.48274e-05	2.83227e-05	8.34055e-05	5.16093e-05	4.35754e-05	4.79619e-05	3.20482e-05	3.68726e-05	2.98976e-05	2.89184e-05	2.83695e-05	9.87737e-05	5.88159e-05	4.06778e-05	3.65222e-05	3.36814e-05	3.49045e-05	2.80057e-05	2.74758e-05	3.16425e-05	1.71734e-05	1.71667e-05	2.07875e-05	2.28694e-05	2.02504e-05	1.51197e-05	1.34737e-05	1.35159e-05	1.49325e-05	2.26668e-05	2.19017e-05	1.74907e-05	2.21849e-05	2.366e-05	1.67761e-05	1.42964e-05	2.09324e-05	2.00086e-05	2.21659e-05	3.17888e-05	2.50562e-05	2.26574e-05
SCO7040	0.000119524	0.000134538	0.000239301	0.00021429	0.000144865	0.000137258	0.000114911	0.000136366	0.00013519	0.000126901	0.000139665	0.000176848	0.000157502	0.000135683	7.46186e-05	8.41402e-05	6.33846e-05	9.56694e-05	0.000131384	0.000230198	0.0002054	0.000209186	0.000117181	0.000121405	0.00012496	0.000134616	0.000139754	0.000813883	0.000784889	0.00115451	0.000915132	0.000626647	0.000350388	0.000300422	0.000295667	0.000447121	0.00065286	0.000897609	0.000866068	0.000545063	0.000462918	0.000258417	0.000215907	0.000718989	0.000952645	0.00107342	0.000811325	0.000661871	0.000407901
SCO5699	0.00071637	0.000646065	0.000842891	0.000936594	0.000794817	0.000842187	0.000767459	0.000712086	0.000688883	0.000687455	0.000584414	0.000711313	0.000687442	0.000690582	0.000689681	0.000613356	0.000719008	0.000637913	0.000669459	0.000717062	0.000803068	0.00080815	0.000909897	0.000768481	0.000856599	0.000677128	0.000711007	0.00117315	0.000988834	0.00108459	0.000951398	0.000864241	0.000907209	0.000920643	0.00086643	0.00104323	0.000859976	0.000878067	0.00084807	0.000916341	0.000808179	0.00091909	0.000856187	0.000981239	0.000980358	0.000832585	0.00100462	0.000872378	0.000906208
SCO4713	0.000262943	0.000337686	0.000297741	0.000265663	0.000307129	0.000228324	0.000293702	0.000322158	0.000386864	0.000313056	0.000368559	0.000383138	0.000317456	0.000328287	0.000324375	0.000348948	0.000355655	0.00032732	0.000354277	0.000400734	0.000403824	0.000357923	0.000363049	0.000349322	0.000418265	0.000411228	0.000414356	0.000422794	0.000355013	0.00039781	0.000386567	0.000375661	0.000373166	0.000376916	0.000385374	0.000366649	0.000335517	0.000356122	0.000354964	0.000318175	0.0002996	0.000298169	0.000311183	0.000397243	0.000376464	0.00037013	0.000407472	0.000405062	0.000376651
SCO4091	1.73421e-05	1.67225e-05	1.31617e-05	1.14221e-05	1.73437e-05	1.26791e-05	1.62768e-05	2.37894e-05	2.26495e-05	4.60921e-05	2.69723e-05	3.60378e-05	3.79153e-05	3.08986e-05	2.68693e-05	3.32077e-05	3.14555e-05	2.85687e-05	6.62822e-05	2.52039e-05	5.6188e-05	4.33292e-05	3.11618e-05	3.14683e-05	2.99218e-05	3.67385e-05	3.1465e-05	6.28215e-05	5.91615e-05	5.607e-05	6.14275e-05	3.97382e-05	3.33739e-05	3.30237e-05	3.24385e-05	6.67645e-05	6.49772e-05	5.69377e-05	5.26033e-05	3.62666e-05	3.54474e-05	2.78257e-05	3.40089e-05	6.68075e-05	5.95325e-05	6.02825e-05	5.66986e-05	4.20824e-05	3.27307e-05
SCO4041	0.000139828	0.000183433	0.000240678	0.000233898	0.000207767	0.000198279	0.000162831	0.000181784	0.000113888	9.00237e-05	0.000146438	0.000137492	0.000281692	0.000223305	0.000262865	0.000182804	0.000125483	0.000134985	0.000169042	0.000196596	0.000235896	0.000221699	0.00028982	0.000177471	0.000217234	0.000163687	0.000170024	0.000295184	0.000233455	0.00021419	0.000251031	0.000238685	0.000256003	0.000137117	0.000146161	0.000206363	0.000205412	0.000143989	0.000133088	0.000138825	0.000135543	0.000131665	0.000123585	0.000262617	0.000227676	0.000266399	0.000237511	0.000160529	0.000155652
SCO2013	0.000109912	8.56438e-05	7.16665e-05	6.79677e-05	7.71016e-05	8.57261e-05	6.92683e-05	6.75943e-05	6.93833e-05	9.76007e-05	8.12106e-05	8.61376e-05	0.000109187	7.88889e-05	7.50266e-05	7.26386e-05	9.16141e-05	7.47292e-05	0.00011152	0.000103313	0.000103178	0.000109051	0.000108751	9.79128e-05	9.89049e-05	9.26467e-05	8.58761e-05	0.000125962	0.000122641	0.000115021	0.000127731	0.000125272	0.000116131	0.000109291	9.32255e-05	0.000380394	0.00010842	0.000111541	0.000110498	9.73794e-05	0.000113952	9.0055e-05	8.568e-05	0.000431194	0.000114324	0.000144046	0.000120936	0.000131624	0.000438352
SCO1815	0.000245449	0.000167976	0.000160377	0.00013085	0.00010796	0.000112534	9.60516e-05	0.000107843	9.45977e-05	0.000288671	0.000185414	0.000174899	0.000138809	0.000127779	0.000110664	0.000111149	0.000108032	0.000114914	0.000306982	0.000158326	0.000169669	0.000154903	0.000119116	0.000105541	9.5136e-05	0.000112332	0.000110949	0.000218654	0.000188141	0.000195143	0.000184713	0.00018216	0.000171839	0.000164798	0.00015351	0.000276908	0.000205333	0.00021667	0.00022036	0.000213989	0.000196279	0.000154872	0.000169838	0.000251908	0.000186098	0.000180138	0.000186514	0.000200609	0.000176462
SCO2880	7.93395e-05	7.27754e-05	0.000121712	0.000113337	0.00010512	0.00010372	9.86125e-05	0.000111694	7.2059e-05	0.000138413	0.000155356	0.000166732	0.000166752	0.000147975	0.000102634	0.000100732	9.10662e-05	8.95244e-05	9.44508e-05	0.000127344	0.000142929	0.000113571	0.000112385	9.1781e-05	8.84263e-05	7.84181e-05	7.20921e-05	7.41406e-05	7.01005e-05	5.82528e-05	6.28956e-05	5.54902e-05	4.68379e-05	4.72323e-05	4.9413e-05	8.5468e-05	5.28582e-05	5.1414e-05	4.80459e-05	5.5871e-05	5.654e-05	5.42707e-05	5.12946e-05	5.47602e-05	5.53145e-05	5.94811e-05	6.11872e-05	4.78979e-05	5.26062e-05
SCO2969	9.15311e-05	4.3644e-05	5.34379e-05	0.000149207	0.000166266	4.06319e-05	4.38229e-05	3.73211e-05	3.14153e-05	7.36096e-05	6.47415e-05	0.000350252	5.41017e-05	4.3255e-05	0.000123228	4.7794e-05	4.33268e-05	4.61241e-05	8.03285e-05	4.55163e-05	4.82153e-05	0.00011378	3.26183e-05	3.64032e-05	3.54077e-05	3.90562e-05	0.000245549	0.000128435	0.000137597	7.11264e-05	5.65531e-05	5.58587e-05	5.34138e-05	4.74053e-05	5.09283e-05	8.77129e-05	0.000180924	7.75459e-05	7.45001e-05	6.61817e-05	8.41733e-05	7.0597e-05	6.14491e-05	7.52759e-05	0.000138816	7.65431e-05	0.0001583	6.0142e-05	5.34621e-05
SCO2181	0.00219432	0.00216034	0.00237529	0.00252863	0.00243072	0.0024126	0.00226759	0.00257126	0.00217322	0.00215746	0.00230232	0.00273958	0.00247035	0.00261796	0.002248	0.00232203	0.00243156	0.0024197	0.00216699	0.0021077	0.00243333	0.00234127	0.00266735	0.00245279	0.0024289	0.00239991	0.00229845	0.00220371	0.00266221	0.00260413	0.00277867	0.00273635	0.00269402	0.00275038	0.00263555	0.0025595	0.00268896	0.00272488	0.00279066	0.00268144	0.0026838	0.00289047	0.00292485	0.00230184	0.00269675	0.00280144	0.00282206	0.00278101	0.00285598
SCO4352	0.000313312	0.000399762	0.000670106	0.000641047	0.000715651	0.000726171	0.000676538	0.000583548	0.000630717	0.000460083	0.000488964	0.000625177	0.000568792	0.000666566	0.000635625	0.000575339	0.000585801	0.000574081	0.000276873	0.00041005	0.000610169	0.000620375	0.000613601	0.000600032	0.000553721	0.000562516	0.000594594	0.0003669	0.000409258	0.000526218	0.000514192	0.000494916	0.000427394	0.000537447	0.000509865	0.000366924	0.00048969	0.000403317	0.000417169	0.000501078	0.000485638	0.000502162	0.000512459	0.000288597	0.000373729	0.000510526	0.000368921	0.000508392	0.000534065
SCO5293	0.000776854	0.000488344	0.000546085	0.000458895	0.000432287	0.000407575	0.000397649	0.000401418	0.000296528	0.00072606	0.000579844	0.000530784	0.000459215	0.00043817	0.000415464	0.000420436	0.00040079	0.000413118	0.000732444	0.000531764	0.000535092	0.000478795	0.000433677	0.000457524	0.000418231	0.000383128	0.000451963	0.000869724	0.000533782	0.000477127	0.000416212	0.000334491	0.000371655	0.000320358	0.000301607	0.000894218	0.000618303	0.000452766	0.00045844	0.000407334	0.000385823	0.000337732	0.000306523	0.00083972	0.000587254	0.000456875	0.000446341	0.000410072	0.000368777
SCO0216	0.00114018	0.00320039	0.00370727	0.00374506	0.00405544	0.00286447	0.0029444	0.00138907	0.0022286	0.00131498	0.00293182	0.00339602	0.00315081	0.00305584	0.00323013	0.00268311	0.00243171	0.00217366	0.00117723	0.00309889	0.0038845	0.00399088	0.00311791	0.00338269	0.00267656	0.00269978	0.00226331	0.00194263	0.00322557	0.00394976	0.00384018	0.00359705	0.00302292	0.0028303	0.00262426	0.00134232	0.00304383	0.00367042	0.0037543	0.00319134	0.00318697	0.00274729	0.00258763	0.00256332	0.00415724	0.00413964	0.00362739	0.00362069	0.00338903
SCO1935	0.00215603	0.00221331	0.00237498	0.00245767	0.00251955	0.00250074	0.00252905	0.00210889	0.00243767	0.0019412	0.00207326	0.00239001	0.00223108	0.00247435	0.00250227	0.00223153	0.00225339	0.00217598	0.00225647	0.00202787	0.00221449	0.00243615	0.00228106	0.00236354	0.00232287	0.00217816	0.00199422	0.00223444	0.00224407	0.00239363	0.00211621	0.00222464	0.0020656	0.00217976	0.00181434	0.00221989	0.00229072	0.00221281	0.00224776	0.00230108	0.00230404	0.00218241	0.00210977	0.00229005	0.00234145	0.00189066	0.00207873	0.00223281	0.00214119
SCO4934	0.000708733	0.000450321	0.000395973	0.000591995	0.000390481	0.00059389	0.000472524	0.000627061	0.000272654	0.000759685	0.000498572	0.000486562	0.000401429	0.000452686	0.000485871	0.000462523	0.000500732	0.000381891	0.000819399	0.000503135	0.000469788	0.000394616	0.000493252	0.000511017	0.000507785	0.000421743	0.000582044	0.000722167	0.00103011	0.000997514	0.000954479	0.000883709	0.000726807	0.00064879	0.000764777	0.000841368	0.000953117	0.0010252	0.000990789	0.000913299	0.000793665	0.000643002	0.000665571	0.00086331	0.00106481	0.00105627	0.000946928	0.000901684	0.000830274
SCO5838	0.000642447	0.000769174	0.0007676	0.000871213	0.000897106	0.000879033	0.000738488	0.00075792	0.000730228	0.000514223	0.000769973	0.000761137	0.000889619	0.000856007	0.00074864	0.000792657	0.000737005	0.000688687	0.000496402	0.000763082	0.000852778	0.000887616	0.000931443	0.000883499	0.000770889	0.000732902	0.000756157	0.00126795	0.0012932	0.00124993	0.00123993	0.00123442	0.00136504	0.00122453	0.0011545	0.00116222	0.001252	0.00129319	0.00116755	0.00107635	0.00115435	0.00116612	0.00111629	0.00124155	0.00131311	0.00128775	0.00135689	0.00122274	0.00122287
SCO1766	8.0356e-05	0.000220698	0.000292781	0.000347974	0.00032114	0.000333469	0.000231574	0.000219401	0.00020565	8.62493e-05	0.000217303	0.000284052	0.000338662	0.000320531	0.000254733	0.000222891	0.000207337	0.000184705	9.82432e-05	0.000268669	0.000319915	0.000404702	0.000329467	0.000318931	0.000244532	0.00021307	0.00018544	0.00079854	0.000788619	0.000852649	0.00072126	0.000514604	0.000324308	0.000288923	0.000264566	0.000490967	0.000445422	0.000433072	0.000399021	0.000305652	0.000291944	0.000290007	0.000195095	0.000812746	0.000900609	0.000679961	0.000464177	0.000369826	0.000300721
SCO1254	0.000809882	0.000527097	0.000520318	0.000495898	0.000355102	0.000253172	0.000341993	0.00024665	0.000265166	0.00083136	0.00053542	0.000467262	0.000352424	0.000379025	0.000295337	0.000242503	0.000311451	0.000348776	0.000928907	0.000535963	0.000564909	0.000454365	0.000353276	0.000383525	0.000273164	0.000324279	0.000312802	0.000474257	0.000406541	0.000361704	0.000326208	0.000279105	0.000277441	0.000278021	0.000243598	0.00044319	0.000390251	0.000335766	0.000348317	0.00031692	0.00029931	0.000319473	0.000323557	0.000535799	0.000388079	0.00034815	0.000330081	0.000306307	0.000295623
SCO3182	0.000427419	0.000384799	0.000477409	0.000507365	0.000480516	0.000474978	0.000348578	0.000390755	0.000235174	0.000385224	0.000399231	0.000470977	0.000522143	0.000442797	0.00039578	0.000334103	0.000308213	0.000293066	0.000426009	0.000432933	0.000481097	0.00048049	0.000513915	0.0003775	0.000383812	0.000266409	0.000287281	0.000297284	0.000265042	0.000284489	0.000302068	0.000267268	0.000275318	0.000257056	0.000247716	0.000326457	0.00028498	0.000278494	0.000278007	0.000277835	0.000252754	0.000246202	0.000221924	0.000254185	0.000259548	0.00029599	0.00029294	0.000269293	0.000251979
SCO1925	0.000448092	0.000516536	0.000605078	0.000534639	0.000312414	0.000353583	0.000242275	0.000244756	0.000190245	0.000818914	0.000607172	0.00047801	0.00042482	0.000362666	0.000337454	0.000256892	0.000288552	0.000258107	0.000634177	0.00071131	0.00049802	0.000437899	0.000344648	0.00038689	0.000305401	0.000275254	0.000293625	0.000514964	0.000491431	0.000430621	0.000373501	0.000291046	0.00031964	0.000339907	0.000301493	0.000437992	0.000418661	0.000418919	0.00040747	0.000380337	0.000360141	0.000372793	0.00034949	0.000429201	0.000421046	0.000448008	0.000392326	0.000337304	0.00031836
SCO5775	0.000687686	0.000577296	0.000662525	0.000649037	0.000770419	0.000682186	0.000813624	0.000587803	0.000886385	0.000635568	0.000601505	0.000595174	0.000607493	0.000713086	0.000666885	0.000523527	0.000728682	0.000736524	0.000647792	0.000544897	0.00065348	0.00063049	0.000667244	0.000632106	0.00049816	0.000558777	0.000690105	0.000786512	0.00087141	0.000805678	0.000790556	0.000858673	0.000752264	0.000814986	0.000823465	0.00087373	0.000893744	0.000925272	0.000871768	0.000833486	0.000841382	0.000857497	0.000850495	0.000880453	0.000896423	0.000824685	0.000778353	0.000816949	0.000800532
SCO3111	5.7087e-05	4.36655e-05	2.28582e-05	2.29214e-05	3.36239e-05	3.8615e-05	3.66901e-05	2.96183e-05	4.03184e-05	4.8326e-05	2.53697e-05	4.69429e-05	2.4147e-05	3.11152e-05	2.78683e-05	3.30867e-05	3.60619e-05	3.34556e-05	4.41074e-05	2.43557e-05	2.77438e-05	3.02871e-05	3.22307e-05	3.37425e-05	2.61025e-05	3.21564e-05	2.91767e-05	0.000245646	0.000164613	0.000130761	8.09232e-05	6.29953e-05	5.63429e-05	9.58756e-05	9.44637e-05	0.000291742	0.000196315	0.000136608	0.000109706	7.78013e-05	7.84415e-05	9.18476e-05	8.68565e-05	0.000193103	0.000194777	9.99447e-05	9.19362e-05	6.65197e-05	9.15463e-05
SCO4297	6.48476e-05	0.000272542	0.000156149	6.49306e-05	4.33905e-05	4.93952e-05	4.32085e-05	5.00443e-05	5.70422e-05	7.1251e-05	0.000306482	0.000152747	7.99518e-05	4.54885e-05	4.1535e-05	3.28233e-05	3.53487e-05	4.4213e-05	6.45334e-05	0.000341963	0.000175146	6.17197e-05	4.09643e-05	2.37973e-05	3.85243e-05	3.1494e-05	5.46652e-05	1.96555e-05	3.70094e-05	2.40119e-05	3.43653e-05	4.90798e-05	2.99156e-05	5.66481e-05	3.97433e-05	NaN	2.11329e-05	1.28221e-05	2.09623e-05	2.5141e-05	2.88885e-05	3.60742e-05	3.59091e-05	1.85248e-05	2.37511e-05	3.02345e-05	NaN	NaN	1.79476e-05
SCO2504	0.000924985	0.000971721	0.00104369	0.000847666	0.000869796	0.000752377	0.000612179	0.000572396	0.000594902	0.000898458	0.00078231	0.00104441	0.000683834	0.00076537	0.000707273	0.000576481	0.000643874	0.000540827	0.000906417	0.000864973	0.000888496	0.000813472	0.000721926	0.000671982	0.000552529	0.000599664	0.000663968	0.00122999	0.000952516	0.000913116	0.000847893	0.000842857	0.000802626	0.000730975	0.000629747	0.00131295	0.00115043	0.000991432	0.00104575	0.000973148	0.000852624	0.000878069	0.000706927	0.00126317	0.00115734	0.000969646	0.000859321	0.000807453	0.000761278
SCO2050	0.000230611	0.000136433	8.30635e-05	0.000112987	0.000144104	0.000148968	0.000136288	0.000155447	0.000149382	0.000218837	0.000146417	0.000158237	0.000174965	0.000177643	0.000133278	0.000145967	0.000117855	0.000122038	0.000239413	0.000160024	0.000165625	0.000155907	0.000159578	0.00015343	0.000142852	0.00013128	0.000129954	0.000314259	0.000190722	0.000155747	0.000145943	0.000142383	0.000131712	0.000108847	0.000101124	0.000285461	0.000194295	0.000166846	0.000154549	0.000134064	0.000116156	0.000106605	9.52548e-05	0.000350819	0.000175359	0.000158562	0.000484242	0.000144877	0.000119678
SCO4921	0.000877808	0.000901562	0.000645897	0.000566782	0.000558067	0.000652657	0.00052676	0.000518883	0.000367383	0.000716298	0.000691483	0.000710571	0.000477398	0.000492882	0.000502126	0.000461069	0.000505866	0.000459441	0.000931771	0.000821798	0.000716557	0.000613613	0.000463882	0.000537776	0.000592005	0.000629336	0.000542147	0.00080855	0.000580716	0.000637511	0.000526805	0.000482654	0.000502608	0.000464879	0.00049714	0.000723461	0.000560622	0.000561853	0.000550089	0.000520873	0.000479862	0.000412206	0.000436333	0.000788106	0.000629033	0.00058506	0.000505999	0.000555381	0.000495848
SCO5088	2.08341e-05	NaN	NaN	NaN	NaN	6.29627e-05	0.000527815	0.000883284	0.00114157	NaN	NaN	NaN	NaN	NaN	3.0695e-05	0.000304872	0.000750794	0.00102949	NaN	NaN	NaN	NaN	NaN	5.64096e-05	0.000417436	0.00088645	0.00125901	NaN	NaN	NaN	3.17879e-05	1.64225e-05	NaN	NaN	1.9462e-05	NaN	NaN	NaN	NaN	NaN	NaN	NaN	NaN	NaN	NaN	NaN	NaN	NaN	2.01694e-05
SCO0762	NaN	1.90779e-05	1.20341e-05	1.66516e-05	2.36624e-05	2.50547e-05	6.37766e-05	4.38946e-05	5.9761e-05	NaN	5.29254e-05	7.67606e-05	2.81659e-05	6.65815e-05	0.000103295	0.000147059	0.000200172	9.03717e-05	NaN	1.28732e-05	4.2937e-05	6.4426e-05	5.92672e-05	0.000147844	0.00017483	0.000264704	0.000192405	1.76496e-05	3.16802e-05	6.0078e-05	5.6878e-05	7.38818e-05	8.57671e-05	0.000100758	0.000160712	3.18558e-05	7.9582e-05	0.000102243	0.000166812	0.000172384	0.000193818	0.00019543	0.000302242	3.925e-05	7.88489e-05	8.3504e-05	0.000117736	0.000164275	0.000205516
SCO5423	0.00143184	0.000974702	0.000938379	0.00100058	0.000987696	0.00101327	0.000983125	0.000893438	0.000602738	0.00127122	0.000878894	0.000785629	0.000848124	0.000934628	0.00089598	0.000922951	0.000799383	0.000697292	0.00133938	0.000901885	0.000902053	0.000897495	0.00100609	0.000957482	0.00102836	0.000853592	0.000795238	0.000933621	0.000881272	0.000766878	0.00077542	0.00120099	0.00134199	0.00134727	0.00133867	0.000834182	0.000763575	0.000742761	0.000763638	0.00118098	0.00118509	0.00134254	0.00130348	0.000904672	0.000790118	0.000890531	0.000900584	0.00122587	0.00130045
SCO5646	0.000821318	0.000780186	0.000759891	0.000839827	0.000903187	0.000889855	0.000825954	0.000779131	0.000710039	0.000813205	0.000763987	0.000697984	0.000770349	0.000724646	0.000819008	0.000872397	0.000700529	0.000651228	0.00081505	0.000744042	0.000752565	0.000798016	0.000830646	0.000796217	0.000843681	0.000786054	0.000752379	0.000674632	0.000551957	0.000544643	0.000573255	0.000576047	0.000584736	0.00054283	0.000517559	0.000632412	0.000521677	0.000519401	0.00053612	0.000464557	0.000500011	0.00048555	0.000470268	0.000721625	0.000668963	0.00069525	0.000643736	0.000557192	0.000579428
SCO3908	0.000173117	0.000132776	0.000203389	0.000186406	0.000136681	0.00012223	8.98609e-05	5.67855e-05	7.16102e-05	0.000255627	0.00015162	0.000206309	0.000165584	0.000133776	0.000134457	0.000168442	9.68852e-05	0.000115166	0.000212185	0.000189256	0.000192312	0.000186949	0.000150365	0.000149601	0.000136609	0.000113932	7.68066e-05	0.000185019	0.000170708	0.000186953	0.000173599	0.000146148	0.000148411	0.000166837	0.000151673	0.000278007	0.000262514	0.00022451	0.000158296	0.000219506	0.000218058	0.000142954	0.000198737	0.000213869	0.000177997	0.000153946	0.000240169	0.000168629	0.000142615
SCO3127	0.00145824	0.00156815	0.0017292	0.00150222	0.00147853	0.00137747	0.0012322	0.00115745	0.00099888	0.0016847	0.00155439	0.00178859	0.00157101	0.00153446	0.00154482	0.00150971	0.00133171	0.00129299	0.00144027	0.00147096	0.0015336	0.0015582	0.00134777	0.00144398	0.00139251	0.00132289	0.00119157	0.0012553	0.00153572	0.00141585	0.00133862	0.00167387	0.00173626	0.00184412	0.00188909	0.00120838	0.00151727	0.00137929	0.00143504	0.00163667	0.00181435	0.00206843	0.00224935	0.00128293	0.00145192	0.00137681	0.00137281	0.00152835	0.00180594
SCO3581	0.000198045	0.000107124	8.27764e-05	8.72413e-05	9.91535e-05	0.000139171	0.00012131	0.000132639	9.46944e-05	0.000167922	0.000128049	0.000143437	0.000159328	0.000118425	0.000114027	0.000163915	0.00013077	0.000119512	0.000158629	0.000135362	0.000116365	0.000137846	0.000168719	0.000119099	0.000161324	0.000149328	0.00013689	0.000178268	0.000212135	0.000180188	0.000189904	0.000188819	0.000175604	0.000156833	0.000173832	0.000191335	0.000171564	0.00017705	0.000155905	0.000172484	0.00015245	0.000140114	0.00013045	0.000188512	0.000154149	0.000197777	0.000196349	0.000183954	0.000166311
SCO3549	0.000116228	1.36969e-05	9.80526e-05	0.000113137	0.000124015	0.000408792	0.000136573	0.000138523	0.000106696	0.000132653	0.000150069	0.000141942	0.000119635	0.00013762	0.000135873	0.000121113	0.000140844	0.000148579	0.000121657	0.000153208	0.000120757	0.000184938	0.000145832	0.000154746	0.000144131	0.00014898	0.000202104	0.000105656	0.000134635	0.000131844	0.000209677	0.000215533	0.000151965	0.000211634	0.000200325	8.83669e-05	0.000123938	0.000108273	0.000125516	0.000136125	0.000127607	0.000144693	0.000377208	9.44134e-05	0.000182862	0.000176728	0.000218344	0.000412101	0.00022488
SCO2138	5.46182e-06	5.69282e-06	1.22162e-05	3.89984e-05	5.1099e-06	4.84434e-06	3.15133e-06	NaN	NaN	8.19778e-06	5.37257e-05	3.92999e-06	5.7243e-06	8.8612e-06	6.4367e-06	NaN	NaN	NaN	6.0405e-06	9.09082e-06	4.54051e-06	4.37476e-06	4.19299e-06	3.60131e-06	4.62124e-06	4.53588e-06	NaN	1.07232e-05	1.08417e-05	7.77862e-06	8.78793e-06	5.41157e-06	4.17675e-06	3.90783e-06	3.36005e-06	3.43493e-05	6.43402e-06	7.8015e-06	6.41269e-06	4.40097e-06	4.08461e-06	4.77834e-06	NaN	8.89269e-06	6.85674e-06	6.00083e-06	4.78052e-06	3.18912e-06	3.49839e-06
SCO1511	0.000371112	0.000265468	0.000288201	0.000352387	0.000292758	0.000380543	0.000301868	0.000360923	0.000257874	0.000326453	0.000242977	0.000334836	0.000290099	0.000275417	0.000289603	0.000269191	0.000251753	0.000246025	0.000366807	0.000286972	0.000282562	0.000305287	0.000326688	0.000294598	0.000303174	0.000278663	0.000266184	0.000423726	0.000413772	0.000409381	0.000432134	0.000425741	0.000367399	0.000377268	0.000365587	0.000397207	0.000396199	0.000393998	0.000386648	0.000383797	0.000349472	0.00031107	0.000280992	0.000441667	0.000437177	0.000457823	0.000453752	0.000419104	0.000404959
SCO3878	0.000532259	0.000614782	0.000719187	0.00072858	0.000643013	0.000672133	0.000668052	0.000722558	0.000707235	0.000505325	0.000570054	0.000595377	0.000635897	0.000661048	0.000689633	0.000590225	0.000701446	0.000660568	0.000575631	0.000554691	0.000682587	0.000731447	0.000635561	0.000728076	0.000654773	0.000743746	0.000770816	0.000820661	0.000770853	0.000790575	0.0010625	0.000713908	0.000813143	0.000724425	0.000731496	0.000738712	0.000695056	0.000739989	0.000731665	0.00113929	0.000715243	0.000705124	0.000711604	0.000772995	0.00069998	0.000771452	0.00103429	0.000712388	0.00073084
SCO4645	0.00230838	0.0017895	0.00178626	0.00151891	0.00150239	0.00109682	0.00110823	0.000799154	0.000800493	0.00190381	0.00150867	0.00160095	0.0015997	0.00146178	0.00127701	0.00117895	0.00107808	0.00101256	0.00200993	0.00157329	0.00174436	0.00172712	0.00144576	0.00135074	0.00105952	0.00113958	0.000955149	0.00129904	0.00155532	0.00153029	0.00133735	0.00110904	0.000968275	0.000956637	0.000800256	0.00159032	0.00161429	0.00156594	0.00147898	0.001324	0.00124104	0.00104849	0.00100036	0.00170662	0.00152763	0.00134085	0.00136266	0.00134561	0.00117716
SCO3877	0.000780006	0.00067912	0.000638015	0.000553469	0.000478742	0.000499474	0.000369148	0.000403649	0.000271942	0.000684941	0.000568879	0.000573341	0.000481551	0.000430914	0.000372144	0.000325521	0.000371644	0.000320876	0.000785779	0.00058394	0.000580351	0.000529678	0.000488288	0.000418647	0.000357578	0.000320156	0.000333463	0.000654252	0.000461398	0.000449654	0.000393526	0.000382361	0.000403857	0.000362823	0.000351076	0.00047831	0.000430457	0.000367156	0.000381228	0.000355352	0.00033608	0.000323151	0.000297689	0.000644066	0.00043177	0.000391492	0.000413428	0.000385775	0.00037678
SCO3059	0.000156721	0.000101116	0.000121555	0.000131804	0.000115545	0.000128329	8.94789e-05	0.000116433	8.54401e-05	0.000115389	0.00011175	0.000120656	0.000147848	0.000129284	0.00011888	0.000120757	0.00011588	9.60722e-05	0.000113277	0.000122331	0.000106406	0.000111755	0.000135997	0.000109515	0.000140733	0.000101151	0.000108284	8.09008e-05	6.74077e-05	7.3248e-05	7.018e-05	6.32124e-05	6.89871e-05	6.29218e-05	6.4087e-05	7.78094e-05	6.53181e-05	7.22184e-05	7.9301e-05	8.36299e-05	7.26055e-05	7.27767e-05	6.44898e-05	7.32614e-05	6.87149e-05	7.21013e-05	8.42487e-05	7.27713e-05	8.15193e-05
SCO3404	0.00106188	0.00132726	0.00149764	0.00141548	0.00147575	0.00167161	0.0014646	0.00150935	0.0017113	0.00127032	0.0015258	0.00145842	0.0013932	0.0014493	0.00150248	0.00144592	0.00131509	0.00134042	0.0011883	0.00132212	0.00130665	0.00128024	0.00144559	0.00127107	0.00156415	0.00133873	0.00147953	0.00128532	0.00142945	0.00144648	0.00145098	0.00140544	0.00145423	0.00153633	0.00157782	0.00137075	0.00138978	0.00137448	0.0014581	0.00138626	0.00148637	0.0015551	0.00164846	0.00136406	0.00140351	0.00145481	0.00141134	0.00139844	0.00151053
SCO5405	0.000161983	0.000184135	0.000209342	0.000225802	0.000181573	0.000216545	0.0001431	0.000151997	0.00011489	0.000168669	0.000188413	0.000188571	0.000195551	0.000171732	0.00016457	0.000143615	0.000119779	0.000122756	0.000189655	0.000223466	0.000207792	0.000203302	0.00019313	0.000163815	0.000160694	0.000137393	0.000127405	0.000222252	0.000206417	0.000204939	0.000239891	0.000234308	0.000240857	0.000204263	0.000176668	0.000207149	0.000167425	0.000193286	0.000218764	0.000182011	0.000217529	0.000193301	0.000193739	0.000208724	0.000161114	0.000248971	0.000251031	0.000220712	0.000194719
SCO5357	0.00167655	0.00108746	0.00137786	0.00149027	0.00114129	0.00144166	0.000925752	0.00122516	0.000584146	0.00163685	0.00143169	0.00118783	0.00161204	0.00133428	0.00133318	0.00120098	0.00111447	0.00105978	0.00130311	0.0014848	0.00123749	0.00137616	0.00127932	0.00137084	0.0015123	0.00118845	0.000977484	0.00195994	0.0014402	0.00146019	0.00142296	0.00156339	0.00118629	0.00120145	0.00126703	0.00156109	0.00153806	0.0013319	0.00145846	0.00163989	0.00127442	0.00138676	0.00124925	0.00141685	0.00149356	0.00197436	0.00169404	0.00148346	0.00141214
SCO5592	7.77271e-05	4.7172e-05	7.72788e-05	7.98343e-05	7.79786e-05	6.97245e-05	7.00642e-05	7.41023e-05	5.46534e-05	7.19288e-05	6.56838e-05	6.66219e-05	6.90396e-05	2.91881e-05	6.34977e-05	6.4543e-05	6.16867e-05	5.27754e-05	8.84334e-05	7.09582e-05	7.28061e-05	3.79679e-05	5.09627e-05	5.72239e-05	7.62813e-05	6.46251e-05	6.21281e-05	7.21153e-05	6.26661e-05	6.82684e-05	7.81828e-05	8.27975e-05	7.19781e-05	5.98997e-05	6.08114e-05	5.92839e-05	6.30606e-05	6.94128e-05	7.05476e-05	6.3091e-05	5.61188e-05	6.57686e-05	5.54793e-05	6.29803e-05	5.92212e-05	7.94712e-05	7.73984e-05	7.02654e-05	6.89411e-05
SCO1366	3.0122e-05	6.80357e-05	0.000155989	0.000257561	0.000262387	0.00035487	0.000303336	0.000469656	0.000383458	2.56502e-05	7.73344e-05	0.000145821	0.000206859	0.000198635	0.000201897	0.00029587	0.000252621	0.000281666	2.85075e-05	6.48452e-05	0.000140812	0.00019452	0.000265123	0.000235544	0.000299718	0.000287279	0.00034505	9.90853e-05	0.000142166	0.000146399	0.000183738	0.00021661	0.000269809	0.000223685	0.000249834	6.38204e-05	0.00010068	0.000123974	0.000131104	0.000143681	0.000154389	0.000160707	0.000130142	8.14399e-05	0.000116712	0.000162391	0.00017914	0.000192624	0.000200408
SCO2634	3.26608e-05	7.20063e-05	4.08413e-05	8.60344e-05	7.06976e-05	0.000146111	5.39646e-05	7.78847e-05	6.45712e-05	5.03465e-05	0.00012447	4.87158e-05	0.000159649	8.38532e-05	8.83509e-05	8.19234e-05	6.35422e-05	0.000130276	2.86111e-05	0.000119215	6.97031e-05	5.67492e-05	9.3414e-05	5.02552e-05	6.13363e-05	0.000121702	9.6867e-05	3.99417e-05	0.000216533	6.83206e-05	0.000154148	5.98389e-05	4.91153e-05	9.97162e-05	0.000162085	8.74354e-05	4.75952e-05	1.11729e-05	NaN	8.80358e-05	9.95574e-05	9.9928e-05	NaN	2.14078e-05	2.65943e-05	6.59252e-05	7.02733e-05	1.38768e-05	NaN
SCO2904	3.64573e-05	0.000159026	0.000195295	0.00021864	0.00021893	0.00016373	0.000151646	6.3105e-05	5.6945e-05	6.82085e-05	0.000166251	0.00017278	0.000184903	0.000229096	0.000207929	0.000149697	0.000172334	0.000106259	0.000169922	0.000153833	0.000210483	0.000223213	0.000192006	0.000186568	0.000122354	0.0001144	7.42194e-05	0.000112312	9.92807e-05	0.000103108	0.000100185	9.82547e-05	9.51546e-05	8.15637e-05	8.1969e-05	0.000112493	9.31004e-05	0.000107933	9.98126e-05	0.000101735	0.000164696	0.000107371	0.000105179	0.000125326	0.000111706	8.52427e-05	9.64621e-05	9.62566e-05	0.000100587
SCO5547	0.000654108	0.000604066	0.000593756	0.000602431	0.000578704	0.000613058	0.000514629	0.000484865	0.00043966	0.000613986	0.000461567	0.00060939	0.000546062	0.000522208	0.000430916	0.000447774	0.000485866	0.000492076	0.000747449	0.00051958	0.000582648	0.000624954	0.000582812	0.000582143	0.000541163	0.000550017	0.000531661	0.000534109	0.000575457	0.000490355	0.000492873	0.000439017	0.000593217	0.000541988	0.000522835	0.000504087	0.000613125	0.00046458	0.000509898	0.000476526	0.000487214	0.000467686	0.000499676	0.000553428	0.000577168	0.000566607	0.000552146	0.000501995	0.000489877
SCO4325	1.74423e-05	1.29152e-05	1.40666e-05	1.54996e-05	1.23572e-05	1.50889e-05	1.32257e-05	1.89194e-05	1.25423e-05	1.64379e-05	1.06111e-05	1.40884e-05	1.55241e-05	1.20599e-05	1.17267e-05	1.29715e-05	1.21466e-05	1.09798e-05	1.46112e-05	1.51724e-05	1.21238e-05	1.24095e-05	1.43856e-05	1.22838e-05	1.32335e-05	1.30023e-05	1.40134e-05	1.66122e-05	1.93141e-05	1.97011e-05	1.98935e-05	2.16611e-05	2.70336e-05	1.38298e-05	1.7005e-05	1.9232e-05	2.03234e-05	1.39451e-05	1.53398e-05	1.28832e-05	1.67455e-05	1.78972e-05	1.42463e-05	1.82912e-05	1.79301e-05	2.00921e-05	2.04325e-05	1.45638e-05	2.05619e-05
SCO5047	6.97144e-05	0.000113959	0.000191622	0.000339446	0.000320219	0.000276938	0.000273637	0.000319233	0.000272692	8.77009e-05	0.000204755	0.000204095	0.000280389	0.000306206	0.000244536	0.000254152	0.000245716	0.000277214	8.34808e-05	0.000191318	0.000197135	0.000329327	0.000313926	0.000292115	0.00027848	0.00024927	0.00028924	0.000450697	0.0005797	0.000638108	0.000624475	0.000554317	0.000565663	0.000515333	0.000465576	0.000417449	0.000579088	0.000629302	0.000697224	0.000643707	0.000617214	0.000545522	0.000448191	0.000514455	0.000680318	0.00056299	0.000567912	0.000618088	0.000540078
SCO1196	NaN	NaN	NaN	6.13881e-05	0.000204477	0.000178567	0.000285572	0.00028495	0.000720988	NaN	NaN	NaN	4.06986e-05	0.000270421	0.000332729	0.000297813	0.000563117	0.000644624	NaN	NaN	NaN	0.00014471	0.000171992	0.000352405	0.00024672	0.000512668	0.00042772	NaN	NaN	1.33292e-05	1.97011e-05	0.000110476	0.00013343	0.000191534	0.00021421	NaN	NaN	NaN	NaN	0.000100848	0.00016037	0.000151742	0.000385663	NaN	NaN	NaN	NaN	0.000148045	0.00020183
SCO1643	0.000158701	0.000272607	0.000340034	0.000387243	0.000514758	0.000644845	0.000548661	0.000638158	0.00061052	0.000155754	0.000230627	0.000319471	0.000389755	0.000458473	0.000492902	0.000553065	0.000494713	0.000511797	0.000174276	0.000218253	0.000300834	0.000386897	0.000485295	0.000412399	0.00056281	0.000576424	0.000566771	0.00030233	0.00032729	0.000364621	0.000446086	0.000535981	0.000514557	0.000582135	0.000658599	0.000302668	0.000326707	0.000376777	0.000364563	0.000502127	0.000573706	0.00053339	0.00063484	0.000303382	0.000333749	0.000417608	0.000357116	0.000552985	0.000631146
SCO1946	0.000892141	0.000726744	0.000626664	0.000553336	0.000645158	0.000627654	0.000664307	0.000729032	0.000558233	0.000936308	0.00078374	0.000720766	0.000737934	0.000632597	0.000696702	0.00076023	0.000711203	0.000741222	0.000764684	0.000776461	0.000722175	0.0007566	0.000756911	0.000765568	0.000845183	0.000624249	0.000715879	0.000676725	0.000642723	0.000629735	0.000741572	0.00084101	0.000836813	0.000731336	0.000779385	0.000693886	0.000661744	0.000704721	0.000682572	0.000716771	0.000710379	0.000744862	0.000705729	0.000742607	0.000650287	0.000612441	0.000620411	0.000772378	0.000819692
SCO6267	NaN	NaN	NaN	NaN	NaN	NaN	NaN	NaN	NaN	2.20408e-05	NaN	NaN	NaN	NaN	NaN	NaN	NaN	NaN	NaN	NaN	NaN	NaN	NaN	NaN	NaN	NaN	NaN	0.000346577	0.000248147	0.000258605	0.000246173	0.000192909	0.00021785	0.000221621	0.000215588	0.000411132	0.00029426	0.000278119	0.000272092	0.000192839	0.000197771	0.000223989	0.000233022	0.000357775	0.000331258	0.000273649	0.000257823	0.000211903	0.000216497
SCO5078	NaN	3.33654e-05	NaN	1.93213e-05	2.63242e-05	4.9615e-05	0.000330044	0.000554962	0.00068876	4.15465e-05	3.75558e-05	4.053e-05	3.87344e-05	3.80613e-05	3.31893e-05	0.000158643	0.000401036	0.000644364	1.6545e-05	1.72951e-05	NaN	1.85229e-05	2.49431e-05	5.23085e-05	0.000259285	0.00059629	0.000773431	1.83972e-05	2.09982e-05	1.32038e-05	1.6458e-05	1.66839e-05	2.81004e-05	NaN	2.33869e-05	3.5617e-05	2.87975e-05	3.20991e-05	3.27015e-05	2.88373e-05	4.42488e-05	3.59228e-05	3.657e-05	NaN	NaN	NaN	1.91384e-05	NaN	2.03522e-05
SCO1648	0.00029496	0.000327111	0.000448452	0.000727108	0.00115634	0.00131817	0.00121031	0.00143374	0.00173749	0.00153702	0.000364032	0.00112062	0.000607443	0.00078237	0.000923727	0.00137695	0.00103458	0.00101874	0.000168036	0.000381797	0.000421143	0.000635737	0.000929178	0.00091031	0.00116828	0.00129934	0.00118848	0.000223688	0.000281294	0.000313069	0.000328849	0.000535925	0.000679271	0.00069315	0.000692352	0.000304524	0.000350457	0.000365306	0.000386505	0.000478039	0.000547534	0.000580209	0.000556848	0.000199595	0.000255684	0.000304148	0.000354496	0.000516913	0.000613642
SCO3790	NaN	8.74172e-05	0.000119513	0.000572882	0.000655024	0.000974182	0.0012185	0.00135337	0.0021743	7.32776e-05	7.22861e-05	6.67089e-05	0.000566252	0.00127386	0.00125657	0.00142722	0.0020098	0.00239206	8.7418e-05	4.96394e-05	9.31135e-05	0.00107978	0.00101421	0.00147571	0.00136724	0.0020803	0.00192193	7.68227e-05	8.81641e-05	7.97934e-05	0.000401045	0.000540573	0.000631193	0.000996177	0.00107083	8.8666e-05	5.98717e-05	6.35645e-05	0.000360461	0.000711106	0.00122858	0.00125176	0.00165915	8.97025e-05	7.75552e-05	9.79951e-05	0.00042272	0.00107443	0.00116013
SCO2156	0.000827607	0.00084907	0.000964846	0.00109922	0.00101558	0.000962584	0.00100475	0.00100839	0.00136944	0.000857445	0.000833764	0.000860335	0.000856033	0.00101219	0.00115766	0.00113657	0.00106237	0.000982313	0.00097601	0.000838795	0.000930286	0.000976716	0.000897551	0.00108857	0.00109698	0.00101781	0.00112023	0.000864747	0.000921328	0.00102712	0.000898067	0.000870943	0.000916075	0.00102141	0.000933441	0.000817633	0.000955317	0.000918312	0.000951674	0.00103335	0.00097916	0.00112603	0.00112784	0.000881282	0.000973916	0.000860132	0.000835891	0.000953448	0.000943149
SCO1563	4.4306e-05	4.42216e-05	1.66299e-05	8.68533e-06	2.55448e-05	2.66151e-05	4.04124e-05	4.12436e-05	4.68913e-05	3.57408e-05	2.59489e-05	5.43263e-05	1.31041e-05	2.62274e-05	2.54049e-05	2.73176e-05	4.60576e-05	4.69438e-05	3.4142e-05	1.69857e-05	2.38674e-05	2.71302e-05	2.52446e-05	2.55097e-05	2.97353e-05	4.03817e-05	4.05414e-05	5.04372e-05	4.80196e-05	4.33271e-05	3.9942e-05	2.88727e-05	3.84381e-05	2.9304e-05	3.93988e-05	6.47572e-05	4.67119e-05	3.85481e-05	5.64545e-05	4.16241e-05	3.24998e-05	5.08544e-05	4.59849e-05	8.01416e-05	5.54153e-05	3.94836e-05	4.59011e-05	3.77401e-05	3.89742e-05
SCO5499	0.00107149	0.00100075	0.00115635	0.00105663	0.000918652	0.000846423	0.000757305	0.000854781	0.000658593	0.00101398	0.00100148	0.00102917	0.000935564	0.000913219	0.000907076	0.000781198	0.000714783	0.000666188	0.00103403	0.00107517	0.0010369	0.00093419	0.000925877	0.00083624	0.000913507	0.000720642	0.000785709	0.000978567	0.000883392	0.000909437	0.000866173	0.00081172	0.000708371	0.000701113	0.000666139	0.000711309	0.000760692	0.000745042	0.00076844	0.000712527	0.000595559	0.00057193	0.000511405	0.000868973	0.000798554	0.000843629	0.000807936	0.000769338	0.000646229
SCO2105	4.87728e-05	6.63306e-05	5.75762e-05	7.69071e-05	4.57598e-05	6.53661e-05	4.74194e-05	5.47206e-05	2.19474e-05	0.000132457	8.66664e-05	4.4766e-05	5.57024e-05	3.77266e-05	3.46537e-05	3.90642e-05	3.74966e-05	3.62287e-05	0.000106206	7.32546e-05	7.16594e-05	6.90286e-05	5.41338e-05	5.38543e-05	5.59265e-05	4.06257e-05	3.31523e-05	9.8625e-05	0.000103266	7.84381e-05	6.59158e-05	6.74102e-05	5.35971e-05	5.16097e-05	6.35276e-05	8.80671e-05	6.26842e-05	6.39675e-05	5.57948e-05	4.45184e-05	5.3401e-05	4.92557e-05	4.1392e-05	8.45578e-05	7.58334e-05	8.31395e-05	8.13381e-05	6.72051e-05	7.31318e-05
SCO1916	0.00120374	0.00101604	0.000974057	0.000710843	0.000632642	0.000505925	0.000529569	0.000495946	0.000564906	0.00119648	0.000887522	0.000736954	0.000678134	0.000692255	0.000596485	0.000509002	0.00054579	0.000512325	0.00123217	0.00090513	0.000992302	0.00074287	0.000596264	0.000567034	0.000556877	0.000575111	0.000589945	0.000958205	0.000756908	0.000773572	0.000681315	0.000630919	0.000575788	0.000604288	0.000562072	0.00092325	0.000730269	0.00077351	0.000755316	0.000708754	0.00065531	0.00058832	0.000593215	0.0010702	0.000842161	0.000646421	0.000635796	0.000672224	0.000652476
SCO4689	8.9467e-05	0.000112055	0.000234108	0.000242166	0.000241041	0.000219053	0.000213347	0.000232808	0.000174841	0.000104692	0.000139034	0.000283824	0.000281654	0.000277566	0.000252864	0.000237207	0.000273376	0.000212398	6.46925e-05	0.000151413	0.00026728	0.000265765	0.000272944	0.000282289	0.000277502	0.000252293	0.000203223	0.000156092	0.00028429	0.000334074	0.000355766	0.000199399	0.000289804	0.000283753	0.00028192	5.3056e-05	0.000265555	0.000291412	0.000314916	0.00030983	0.000268701	0.000246779	0.00016295	0.000166838	0.000271047	0.00030477	0.000342555	0.000309036	0.000297749
SCO4179	0.000199129	0.000171124	0.000326066	0.000276794	0.000218972	0.000259023	0.000208861	0.000211264	0.000174939	0.000161533	0.000167035	0.000215297	0.000231212	0.000221077	0.000219442	0.000223365	0.000197855	0.000169146	0.000162703	0.000179479	0.000248034	0.000210434	0.000248062	0.000205961	0.000222136	0.000201392	0.000196769	0.000244063	0.000176544	0.000182259	0.000202396	0.00019378	0.000213399	0.000200988	0.000202365	0.000218257	0.000157623	0.000169439	0.000174016	0.000183409	0.000188298	0.000172046	0.000171215	0.00021818	0.000181855	0.000192815	0.000199619	0.000195811	0.000212661
SCO3005	0.00136726	0.00190314	0.00155083	0.00161646	0.00122306	0.00118358	0.00105921	0.00128899	0.00079158	0.00135231	0.00151929	0.00140254	0.00158525	0.00137039	0.00107574	0.00107904	0.000976074	0.00104764	0.00141726	0.00165569	0.00164101	0.00140589	0.00143157	0.00115617	0.00118752	0.000978051	0.00115896	0.00227787	0.00232274	0.00211197	0.00216545	0.00197036	0.00191783	0.00187242	0.0018628	0.0023564	0.00213246	0.00215043	0.00198325	0.00203281	0.00177706	0.0018454	0.00169341	0.00221599	0.00205185	0.00237251	0.00222387	0.00246908	0.00187272
SCO2792	0.000549666	0.000586167	0.000501826	0.000533728	0.000525453	0.000435986	0.000449583	0.000320194	0.000429442	0.000500298	0.000504036	0.000524022	0.000432595	0.000470174	0.000388873	0.000359329	0.000406869	0.000395882	0.000463077	0.000500555	0.000599459	0.000561333	0.000489518	0.000484212	0.000397663	0.000427238	0.000409094	0.000437277	0.000352257	0.00038242	0.00032479	0.000357543	0.000298366	0.000296678	0.00028598	0.000402726	0.000344093	0.000321741	0.000392262	0.000401219	0.000340688	0.00033373	0.00033297	0.000439873	0.000385314	0.00033515	0.000354108	0.000341534	0.000390554
SCO6061	2.34884e-05	5.97979e-05	4.59956e-05	3.79891e-05	4.13658e-05	3.67929e-05	3.06745e-05	2.73418e-05	2.74591e-05	1.98451e-05	7.09495e-05	6.75175e-05	5.22574e-05	4.87508e-05	5.46015e-05	4.59981e-05	3.68975e-05	2.94371e-05	2.53062e-05	6.51008e-05	5.35978e-05	4.63332e-05	5.06638e-05	4.07841e-05	3.70436e-05	3.42724e-05	3.42367e-05	4.29291e-05	4.36276e-05	4.74805e-05	5.30544e-05	6.24278e-05	6.18561e-05	5.65455e-05	7.04444e-05	3.32174e-05	3.70529e-05	4.57567e-05	4.94109e-05	5.80539e-05	5.95862e-05	5.81999e-05	5.61892e-05	2.9094e-05	3.32225e-05	4.50728e-05	5.3051e-05	6.22403e-05	7.37049e-05
SCO5805	0.00173785	0.00194671	0.00187405	0.00102416	0.000599912	0.0015702	0.000459125	0.000481089	0.000508664	0.00167015	0.00214308	0.00187469	0.00087945	0.000549598	0.000520943	0.000536364	0.00181581	0.00166764	0.00183678	0.00184435	0.0014671	0.000947646	0.00185383	0.000599745	0.000448242	0.000476025	0.000416772	0.00214361	0.000761124	0.00074696	0.000583297	0.000329606	0.000317054	0.000274037	0.000263294	0.000950828	0.000739255	0.000744638	0.000762545	0.000310508	0.000407654	0.000352157	0.000303324	0.00105252	0.000856262	0.00079868	0.000673397	0.000369928	0.000342748
SCO4078	0.000381812	0.0002342	0.000123906	0.000251605	0.000171372	0.000180015	0.000165661	0.000147027	8.49344e-05	0.000409388	0.000257409	0.000329909	0.000269869	0.000207487	0.000177861	0.000140723	0.000147703	0.000125084	0.000418541	0.000164269	0.000195516	0.000265241	0.000218572	0.000177207	0.000153305	0.000132098	0.000118762	0.00019397	0.000284439	0.000288361	0.000286157	0.000231448	0.000232099	0.000208708	0.000151424	0.000300453	0.000340548	0.000323724	0.00029537	0.000180909	0.00022421	0.000176067	0.000159543	0.000320575	0.000356551	0.000276409	0.000307436	0.000262668	0.000243007
SCO5061	0.000449874	0.000260188	0.00024165	0.000236038	0.000212859	0.000203046	0.000175664	0.000204479	0.000121749	0.000569624	0.000482246	0.000261525	0.000223053	0.000179021	0.000196908	0.000190492	0.000167945	0.000149733	0.000678124	0.000517199	0.000245568	0.000215564	0.000263886	0.000212996	0.000227559	0.000183517	0.000162141	0.000242711	0.000250661	0.000229934	0.000218184	0.000198895	0.000221683	0.000194983	0.000191378	0.000230941	0.000219696	0.000228152	0.000213947	0.000180947	0.000177754	0.000163089	0.000144224	0.000253829	0.000233904	0.000273763	0.000287919	0.000218575	0.000206361
SCO7324	0.000158237	0.000158661	0.000178872	0.000222292	0.000213263	0.000248668	0.000207456	0.000258329	0.000217189	0.000151009	0.000172859	0.000158418	0.000183609	0.000187	0.000185469	0.000193396	0.000183661	0.000180431	0.000156578	0.000149479	0.000179915	0.000181422	0.000188065	0.000212358	0.000200968	0.000188872	0.000183382	0.000260339	0.000263443	0.000237716	0.000256004	0.000287945	0.000264532	0.000277442	0.000319892	0.000223962	0.000204952	0.000227298	0.000219077	0.000248388	0.000253006	0.000279555	0.000269586	0.000231696	0.000271694	0.000254975	0.000248387	0.0002642	0.000286031
SCO4958	0.0004369	0.000385867	0.000563163	0.000539724	0.000592242	0.000518796	0.000443219	0.000305604	0.000339364	0.000386939	0.000419859	0.000523115	0.000479808	0.000535659	0.000551217	0.000341874	0.000362297	0.000312192	0.0004869	0.000385782	0.000574348	0.000564266	0.000489144	0.00045439	0.000371814	0.000305082	0.000305899	0.000364632	0.00043455	0.00037761	0.000369849	0.000326554	0.00031203	0.000358173	0.000279764	0.000357452	0.000367361	0.000424469	0.00045769	0.000407272	0.000375006	0.000372275	0.000444077	0.000374062	0.000419071	0.000342988	0.000358025	0.00040074	0.00035372
SCO2077	0.000116462	0.000154048	0.000190849	0.000211744	0.000171673	0.000215344	0.000160564	0.00024054	0.000181844	0.000163237	0.000244923	0.000126996	0.000243869	0.000220471	0.000186162	0.000216793	0.000194318	0.000175642	0.000568459	0.000297238	0.000208969	0.000197489	0.000282186	0.00021239	0.000259591	0.000196851	0.000221181	0.000298404	0.000330263	0.000288424	0.000329576	0.000257082	0.000291025	0.00026293	0.000286043	0.000221009	0.0002287	0.000271631	0.000248913	0.000270246	0.000247611	0.000252844	0.000203357	0.000271314	0.00026355	0.000366782	0.000395916	0.000322059	0.000293162
SCO5869	9.06053e-05	8.02507e-05	7.35682e-05	8.27009e-05	7.0574e-05	8.64335e-05	7.07149e-05	9.28838e-05	3.79751e-05	7.13365e-05	7.14278e-05	6.94274e-05	8.39099e-05	5.98657e-05	6.00522e-05	5.76157e-05	3.65468e-05	4.85572e-05	8.14929e-05	8.50224e-05	7.11764e-05	5.21894e-05	7.9886e-05	5.81977e-05	6.69637e-05	5.11393e-05	5.43062e-05	8.52503e-05	0.00011762	7.66786e-05	0.000112184	0.000102892	7.54547e-05	8.57641e-05	7.93513e-05	8.45923e-05	8.58006e-05	0.000105867	7.15233e-05	7.39999e-05	7.16834e-05	5.963e-05	6.43553e-05	6.9477e-05	6.41428e-05	9.15602e-05	8.46552e-05	8.83871e-05	6.24112e-05
SCO1924	0.00034639	0.000425813	0.000392638	0.000358465	0.00030213	0.000257634	0.0002182	0.000259912	0.000141498	0.000366181	0.000474357	0.000377609	0.000389397	0.000335035	0.000301895	0.000226115	0.000224527	0.000232753	0.00043707	0.000440933	0.000337451	0.000344664	0.000293269	0.000234987	0.000228709	0.000209003	0.000190592	0.00031214	0.000346784	0.00026988	0.000262583	0.000238165	0.000218267	0.000214379	0.000228755	0.000334503	0.00035273	0.000354455	0.000306768	0.000308066	0.000283665	0.000295543	0.000308869	0.000299265	0.000294063	0.000345603	0.000298104	0.000289525	0.000254921
SCO7481	0.000176285	0.000191087	0.000209218	0.000194578	0.000283634	0.000326062	0.000273106	0.000330185	0.000283959	0.000202295	0.00026039	0.00030078	0.000321749	0.000325806	0.000329752	0.000360791	0.000325556	0.000327701	0.000216809	0.000258012	0.000296802	0.000325398	0.000387176	0.000380471	0.000378002	0.00035256	0.000333355	0.000288605	0.000323123	0.000306049	0.000333319	0.000436087	0.000497576	0.000466281	0.000511558	0.000311735	0.000334269	0.000316137	0.000294531	0.000378384	0.000450186	0.000433787	0.000470752	0.000348063	0.000342976	0.000366163	0.000393838	0.00048112	0.000498003
SCO1440	4.11604e-05	3.66328e-05	4.39743e-05	5.40851e-05	6.90636e-05	7.97932e-05	5.24085e-05	5.62187e-05	3.91938e-05	6.83647e-05	8.58355e-05	4.29221e-05	6.45427e-05	8.09472e-05	4.83577e-05	8.99369e-05	4.68461e-05	6.9333e-05	2.77342e-05	8.19214e-05	3.98214e-05	5.17898e-05	9.67322e-05	4.54998e-05	7.72621e-05	5.41558e-05	7.02712e-05	8.81964e-05	0.000213422	0.000113757	0.00014143	0.000146288	0.000151615	0.000132144	0.000119057	8.25491e-05	0.000135548	0.000128433	7.08121e-05	0.000136597	0.000208836	0.000140525	0.000126918	8.23187e-05	0.000110864	0.000127464	0.00012044	0.00014348	0.000137276
SCO2625	0.000146291	7.31114e-05	0.000380534	0.000346155	0.000356722	7.60204e-05	8.40204e-05	4.888e-05	0.000108631	6.23828e-05	0.000342052	8.27082e-05	0.000385524	0.000382112	0.000369598	6.62346e-05	7.17169e-05	8.81644e-05	0.000145178	0.000360744	0.000307255	0.000361639	0.000271597	0.000361066	6.28723e-05	9.08001e-05	7.86607e-05	0.000506422	0.000431531	0.000524985	0.000191587	0.000192181	0.000193099	0.000244976	0.000188201	0.000495551	0.000465471	0.000777904	0.000504695	0.000506616	0.000220998	0.00021946	0.000235641	0.000514919	0.000534955	0.000195824	0.000170632	0.000245814	0.0002345
SCO3859	0.000161421	0.000152762	0.000118875	0.00015918	0.000106797	0.000158214	0.000111545	0.000158849	6.53191e-05	0.000194679	0.00014437	0.000130825	0.000177011	0.000127664	8.86333e-05	0.000112563	9.28561e-05	0.00011019	0.000187233	0.00015439	0.000132248	0.000126184	0.00011928	0.000122246	0.000134149	0.000102806	8.90957e-05	0.000224241	0.000224349	0.000145172	0.000123496	0.000165014	0.000147967	8.5115e-05	0.000101287	0.000168544	0.000148039	0.000150861	0.000120993	0.00014086	0.000138948	0.000118377	8.25644e-05	0.000166444	0.000143829	0.000195913	0.000183166	0.000154193	0.000127698
SCO5144	0.000149809	0.000141974	0.000187588	0.000211249	0.000189355	0.000182202	0.000190848	0.00025729	0.000148114	0.000180316	0.000174822	0.000178292	0.000213867	0.00023433	0.00022598	0.000204579	0.000202701	0.000216618	0.000180892	0.000189461	0.000208198	0.000217688	0.00025409	0.000257978	0.000255316	0.000244772	0.000236941	0.000220731	0.000274312	0.000240858	0.000262384	0.00027325	0.000250712	0.000251243	0.00025948	0.000222286	0.000230302	0.000231512	0.000236969	0.000268733	0.000245886	0.000276556	0.000261935	0.000227717	0.000239012	0.000256858	0.000266844	0.000287215	0.000297155
SCO0506	0.000202614	0.000184061	0.000164751	0.000158637	0.000163173	0.000140122	0.000140911	0.000148731	8.65615e-05	0.000210497	0.000178907	0.000159927	0.000185295	0.000166221	0.000142568	0.000172594	0.000121532	0.00011956	0.000202686	0.000176158	0.000199266	0.000389633	0.00018736	0.000171001	0.000142149	0.000145139	0.000122781	0.000158481	0.000175652	0.000242207	0.000261089	0.000191348	0.00019613	0.000203211	0.000184891	0.000180814	0.000201174	0.000198576	0.000209904	0.000194178	0.00018135	0.00016838	0.000150495	0.000175241	0.000186524	0.000211994	0.000204431	0.000207904	0.000181465
SCO4394	0.00012089	0.000139468	0.000186585	0.000252751	0.000226608	0.000275992	0.000236578	0.0002449	0.000185908	0.000122208	0.000163841	0.000206443	0.000267182	0.000264223	0.000244645	0.000188023	0.0002344	0.000220983	0.00016366	0.000221614	0.000210297	0.000267436	0.000273599	0.000283133	0.000261214	0.000260022	0.000233953	0.000193936	0.000236597	0.000242586	0.00023289	0.000273157	0.00026723	0.000249759	0.000265278	0.000169092	0.000187012	0.000221293	0.000229349	0.000260677	0.000258124	0.000268622	0.000259526	0.000194975	0.000218855	0.000235881	0.000249949	0.000266366	0.000286121
SCO0198	3.36048e-05	6.81571e-05	0.000213632	0.000240123	0.000382335	0.000160081	0.000228218	0.000122774	9.136e-05	3.41487e-05	0.000124687	0.000128528	0.000274919	0.000288553	0.000346645	0.00024236	0.000281446	0.000264653	2.73134e-05	0.000113478	0.000202247	0.000320025	0.000305956	0.000308453	0.000227225	0.000200004	0.000196051	0.000131872	0.000365519	0.00046122	0.000453053	0.00049157	0.000496099	0.000483658	0.00038896	8.19476e-05	0.000349837	0.000441325	0.000516492	0.000463026	0.000446198	0.00046192	0.000389074	0.000165758	0.000379397	0.000352141	0.000487997	0.000568891	0.000473149
SCO5444	0.000469167	0.000362329	0.000245288	0.000496046	0.00101197	0.00145026	0.00169194	0.00146471	0.00186361	0.000364346	0.000232211	0.000392244	0.00039864	0.00102572	0.00144242	0.00136197	0.00149048	0.00132374	0.000314396	0.000212925	0.000263842	0.000571122	0.000899671	0.00153113	0.00160646	0.00171636	0.00168378	0.000247967	0.00030422	0.000410631	0.000470905	0.000914428	0.00101487	0.00151906	0.00155187	0.000325142	0.000496925	0.000493125	0.000433029	0.000867223	0.00124178	0.00135349	0.00155903	0.000282126	0.000454457	0.000426174	0.000380073	0.000822483	0.00120213
SCO2999	0.00102558	0.00168539	0.0027268	0.00357528	0.00412113	0.00496822	0.00516368	0.00466669	0.00476972	0.00103047	0.00166782	0.00240447	0.00330489	0.00421781	0.004047	0.00410024	0.00436497	0.00445171	0.000857628	0.00156991	0.00250714	0.00344229	0.00352626	0.00448346	0.00477259	0.00471844	0.00455304	0.00232884	0.00330734	0.00354467	0.00371738	0.00365151	0.00355579	0.00389437	0.00358826	0.0021454	0.00340647	0.00362865	0.00403267	0.00430356	0.00418487	0.00433763	0.00468567	0.00207512	0.0033936	0.00412823	0.00419422	0.00414282	0.00460466
SCO4903	NaN	NaN	NaN	NaN	NaN	NaN	NaN	NaN	NaN	NaN	NaN	NaN	NaN	NaN	NaN	NaN	NaN	NaN	NaN	NaN	NaN	NaN	NaN	NaN	NaN	NaN	NaN	NaN	NaN	NaN	NaN	NaN	NaN	NaN	NaN	4.1162e-05	5.38092e-05	NaN	NaN	NaN	NaN	0.000101398	0.000119682	NaN	NaN	NaN	NaN	NaN	NaN
SCO2913	9.53582e-05	0.000100943	6.55266e-05	0.00010115	9.39778e-05	0.00014815	7.25057e-05	0.000120709	0.000103237	0.000143194	0.000210029	0.000222943	0.000199134	0.000221469	0.00017567	0.000197038	0.000153558	0.000141708	9.37489e-05	0.000135201	0.000133257	0.000123367	0.000119277	9.22692e-05	0.000116589	9.56274e-05	0.000104858	5.15205e-05	7.23077e-05	0.000121718	0.000155547	0.000104838	9.35369e-05	8.03235e-05	8.98824e-05	0.000191339	0.000147943	0.000118331	0.00012957	0.000112718	0.00014357	8.8677e-05	0.0001267	6.62026e-05	9.91866e-05	9.0675e-05	0.000121549	0.000116496	0.000106078
SCO3956	1.66887e-05	1.40824e-05	2.43077e-05	7.08931e-05	5.08516e-05	0.000114615	5.07285e-05	0.000232048	0.000129519	2.00496e-05	2.34405e-05	2.35834e-05	2.59953e-05	2.92764e-05	6.42298e-05	5.38365e-05	0.000174896	0.000169253	0.000117426	2.51166e-05	2.75946e-05	2.77503e-05	3.82534e-05	0.000111914	9.94911e-05	5.57466e-05	0.000125485	3.87089e-05	2.94803e-05	3.02216e-05	6.10445e-05	5.29939e-05	8.37828e-05	3.83642e-05	6.20229e-05	5.17633e-05	9.47828e-05	3.98594e-05	2.27534e-05	5.16664e-05	3.18195e-05	3.15413e-05	6.91582e-05	2.82683e-05	4.9897e-05	6.05409e-05	0.000106046	3.79612e-05	4.97455e-05
SCO1700	NaN	NaN	NaN	NaN	NaN	0.000171366	0.000168549	0.000198187	NaN	NaN	NaN	NaN	NaN	NaN	0.000130858	0.000135577	0.000138278	NaN	NaN	NaN	NaN	NaN	NaN	NaN	0.000164665	0.000129456	NaN	NaN	NaN	NaN	NaN	NaN	NaN	NaN	NaN	NaN	NaN	NaN	NaN	NaN	NaN	NaN	NaN	NaN	NaN	NaN	NaN	NaN	NaN
SCO3124	0.000374941	0.00047463	0.000434194	0.000473194	0.000397954	0.000313401	0.00034461	0.000417403	0.000268378	0.000586056	0.000441426	0.000734747	0.000496598	0.000483619	0.000455627	0.000694836	0.000431176	0.000411553	0.000543503	0.000444668	0.000486394	0.000433409	0.000432968	0.000405875	0.00043341	0.000584928	0.000412463	0.000529279	0.000567816	0.000574155	0.00056785	0.000542138	0.000509339	0.000518386	0.00046957	0.000564864	0.000816556	0.000579008	0.000537664	0.000497437	0.000738022	0.00050845	0.000438203	0.000537313	0.000495387	0.000428673	0.000554837	0.000514155	0.000422367
SCO3897	7.84021e-05	NaN	2.92138e-05	3.27765e-05	1.91437e-05	2.4593e-05	1.98042e-05	3.38828e-05	1.37805e-05	8.9671e-05	NaN	1.95486e-05	2.68959e-05	2.01263e-05	2.04334e-05	1.67272e-05	1.74006e-05	9.68803e-06	9.08811e-05	3.5263e-05	2.93886e-05	2.45724e-05	2.44549e-05	1.92762e-05	2.46386e-05	NaN	2.82487e-05	0.000215452	6.26965e-05	4.45028e-05	3.93912e-05	2.5486e-05	3.43444e-05	4.58142e-05	4.2046e-05	0.000126417	5.70022e-05	4.03602e-05	3.18134e-05	2.16705e-05	2.60889e-05	3.0934e-05	4.71796e-05	0.000110926	5.29851e-05	5.19618e-05	3.45372e-05	2.21211e-05	2.71933e-05
SCO4493	8.1812e-05	0.000115344	0.000170311	0.000145313	0.000203821	0.000198284	0.000201705	0.000134791	0.000168206	7.70645e-05	0.000146512	0.00020991	0.00017012	0.000208872	0.000234168	0.000216675	0.0001821	0.00016949	8.07476e-05	9.91293e-05	0.000163608	0.000172225	0.000162801	0.000172505	0.00016163	0.000189897	0.000144866	0.000203129	0.00021742	0.000208198	0.000241598	0.000244389	0.000216742	0.000211406	0.000235837	0.000234989	0.000275602	0.000268581	0.000270083	0.000280578	0.00031635	0.00028688	0.000313903	0.000206659	0.00023585	0.00025732	0.000213909	0.00026172	0.000270349
SCO2592	0.00139865	0.00142757	0.00154762	0.00122409	0.000877478	0.000887957	0.0008014	0.000977758	0.000694433	0.001571	0.00138336	0.00149196	0.000974329	0.000764501	0.000624505	0.000688837	0.000553751	0.000567082	0.00142612	0.00139765	0.00145967	0.00104239	0.000838972	0.000679535	0.000809721	0.000738191	0.000661415	0.00150748	0.0014595	0.00144857	0.00152776	0.000979708	0.000756377	0.000620209	0.000690857	0.00126255	0.0013673	0.00137066	0.00124831	0.0010093	0.000569671	0.000641148	0.000514427	0.00143165	0.00132256	0.00149573	0.00134048	0.000942482	0.000766676
SCO4920	2.60139e-05	0.000256316	0.000246739	0.000184964	0.000274515	0.000255519	0.00020972	0.000217872	0.000248482	1.20666e-05	0.00025291	0.000423547	0.000415277	0.00037821	0.00031207	0.000258531	0.000218592	0.000218801	4.31865e-05	0.000328097	0.000386997	0.000391404	0.000343778	0.000255027	0.000254846	0.000284558	0.00021289	0.000123691	0.000139487	0.000132681	0.000155186	0.000181024	0.000127207	0.000128623	0.000142923	0.000123714	9.03651e-05	0.000132339	0.000140045	0.00017165	0.000139384	0.000132832	0.000153495	9.655e-05	8.8248e-05	0.000131191	0.00010664	0.000153068	0.000141962
SCO1864	0.00018674	8.75263e-05	6.85707e-05	4.30571e-05	3.05206e-05	2.97868e-05	2.4491e-05	2.31771e-05	1.55223e-05	0.00028533	0.000207188	8.73509e-05	4.04831e-05	3.2215e-05	0.000227494	0.000222955	0.000250735	2.55985e-05	0.000172448	0.000197791	0.000220962	0.000189878	0.000189914	0.000183817	0.000215979	2.3927e-05	0.000223918	0.000252733	0.00013881	0.00028505	0.000292178	0.000258626	9.49965e-05	9.3364e-05	0.000263423	0.000325631	0.000296994	0.000294802	0.000301976	0.000267492	0.000285418	0.000300317	0.000284754	0.000285332	0.000264814	0.00028336	0.000115649	0.000109775	0.000290514
SCO7516	0.000936292	0.000863513	0.00145343	0.0014655	0.00147357	0.000925375	0.000874104	0.00100108	0.000638403	0.00107277	0.00130614	0.000827901	0.001338	0.000942982	0.00083638	0.000867775	0.000685316	0.000754621	0.00150439	0.0013226	0.00133609	0.00144558	0.00137459	0.000831653	0.000788515	0.000711079	0.000714253	0.00121258	0.00128695	0.00115152	0.00125013	0.00132681	0.00148916	0.00133011	0.00128671	0.00167612	0.00120662	0.00114463	0.00111321	0.00126963	0.00144718	0.00127544	0.00138448	0.0012793	0.00118807	0.00116244	0.00114236	0.00136362	0.00136126
SCO2067	0.000142987	0.000336771	0.000334744	0.000259681	0.000192201	0.000229883	0.000149341	0.000151921	0.000167144	0.00014715	0.000351533	0.000298489	0.00013267	0.000175114	0.000183206	0.000202308	0.000171792	0.000132736	0.000162463	0.00032364	0.000242273	0.000182566	0.000149199	0.000147416	0.000136523	0.000145647	0.000170759	0.000161872	0.00011251	0.000128846	0.000125832	0.000126595	0.000122517	0.000109656	0.000107623	0.000183099	0.000141556	0.000126397	0.000120667	0.000120557	0.000121384	0.000106368	0.000110154	0.000187792	0.00013613	0.00012739	0.000127944	0.00013429	0.00012558
SCO5501	0.000777038	0.000624399	0.000652777	0.00062346	0.000537354	0.000524188	0.00046265	0.0005868	0.000396667	0.000680328	0.00059803	0.000604438	0.000614013	0.000500888	0.000492455	0.000553526	0.000446551	0.000422502	0.000726458	0.000777706	0.000666517	0.00057163	0.000590871	0.000435714	0.000660829	0.000478063	0.000438746	0.000636965	0.000489803	0.000486821	0.00058309	0.000541135	0.000520147	0.000478288	0.000518681	0.000569335	0.000449953	0.000533817	0.000468807	0.000493433	0.000464038	0.000396912	0.000348267	0.000593131	0.000472821	0.000599672	0.000547808	0.000528117	0.000491076
SCO2129	8.86781e-05	7.16684e-05	6.40674e-05	6.66947e-05	8.58566e-05	8.12476e-05	9.17066e-05	8.18312e-05	7.97976e-05	9.29285e-05	7.65394e-05	8.74008e-05	9.19656e-05	9.00808e-05	7.88499e-05	6.87752e-05	7.62912e-05	8.37984e-05	0.000140843	0.000116697	0.000120358	0.0001348	0.000119375	0.000123747	0.000113139	0.000110715	0.000106254	0.000100164	0.00010379	0.000109299	0.000112608	0.000110344	9.644e-05	9.29763e-05	9.06121e-05	8.22699e-05	8.9065e-05	8.70809e-05	9.35137e-05	9.0935e-05	8.32596e-05	8.46893e-05	9.01949e-05	9.75687e-05	0.00010787	0.000109731	0.000121111	0.000121341	0.000122263
SCO5261	0.00053295	0.00020987	0.000223518	0.000341305	0.000292802	0.000282649	0.000260193	0.000239202	0.000331324	0.000254485	0.000335356	0.000237503	0.00036909	0.000276414	0.000263616	0.000275594	0.000246338	0.000283654	0.000274914	0.00034711	0.000230599	0.000340351	0.000332381	0.000300191	0.000283377	0.000290889	0.00027382	0.000837909	0.000757941	0.000769468	0.000739208	0.000622959	0.000544205	0.000455193	0.000439569	0.000741648	0.000726847	0.000723906	0.000701929	0.000592634	0.000562126	0.000510779	0.000449892	0.000879038	0.000756727	0.000794819	0.000798727	0.000652511	0.000597361
SCO6041	0.00019739	0.00035323	0.000564105	0.000644224	0.000636172	0.000383539	0.000430061	0.000384883	0.000203399	0.000106054	0.000393994	0.00055583	0.000738713	0.000618732	0.000611332	0.000495357	0.000464544	0.000398923	0.000101207	0.000433506	0.000688425	0.000632449	0.000519851	0.000538428	0.000425188	0.000405475	0.000322843	0.000198365	0.000329199	0.00033548	0.000347842	0.000340486	0.000305269	0.000259086	0.000241574	0.000103817	0.000311489	0.000311642	0.000305765	0.000357464	0.000271544	0.000253498	0.000214431	0.000150156	0.000261286	0.000268152	0.000296303	0.000307071	0.00020858
SCO0217	0.000219632	0.000835473	0.00121135	0.00109882	0.000623622	0.000448219	0.00097935	0.000311589	0.000365024	0.000315879	0.000746573	0.000463248	0.00108952	0.00117704	0.00078771	0.000977717	0.000339571	0.0006327	0.000169962	0.00038494	0.000804773	0.00108505	0.00107959	0.000733917	0.000320499	0.000327728	0.000582887	0.000275115	0.00120185	0.000599589	0.000594503	0.000649444	0.00102339	0.000487778	0.000423887	0.00028206	0.000535739	0.00117148	0.00129746	0.00115266	0.000573586	0.000560363	0.000641513	0.000420279	0.00121642	0.00122532	0.00125608	0.00118149	0.000607562
SCO5221	0.00020634	9.32201e-05	0.00012142	0.000174028	0.000217313	0.000241008	0.000137581	0.000205323	0.000119468	0.000164763	0.000151826	9.7387e-05	0.000155962	0.000130585	0.000161655	0.000210393	0.000131574	0.000200198	0.000184999	0.000185699	0.000121877	0.000161744	0.000224759	0.000133244	0.000198538	0.000112943	0.000141632	0.000207222	0.000280249	0.000159358	0.000171981	0.000247404	0.000344707	0.000306463	0.000312881	0.000176861	0.000187073	0.000164738	0.000147409	0.000224194	0.000239971	0.000210152	0.000208222	0.000215699	0.000171425	0.000240022	0.000237399	0.000167507	0.00014503
SCO0208	9.64427e-05	0.000275147	0.000332311	0.000467869	0.000540409	0.000326919	0.000352436	0.000305841	0.000297138	9.05421e-05	0.00017999	0.000335957	0.000514367	0.000412852	0.000421203	0.000496194	0.00043507	0.000369797	8.83389e-05	0.00017744	0.000313572	0.000387327	0.000377769	0.000333241	0.000315861	0.000301134	0.000286194	0.000373696	0.00109919	0.0012993	0.00149189	0.00155893	0.00165074	0.0014939	0.00141465	0.000255062	0.00120044	0.00136145	0.00142812	0.0013864	0.00152164	0.00143153	0.00114371	0.000385693	0.00100749	0.00120789	0.00139543	0.00147489	0.00140485
SCO2951	0.000375675	0.000377379	0.00039664	0.00049136	0.000388998	0.000398562	0.000361238	0.000366373	0.000278534	0.00043153	0.000404392	0.000429456	0.000472879	0.00042395	0.000343573	0.000333515	0.000322213	0.00034258	0.000443912	0.000409661	0.000435091	0.000457751	0.00038072	0.00040003	0.000348489	0.000368841	0.000259256	0.000587206	0.000619987	0.000518812	0.000513675	0.00044817	0.00047921	0.000520679	0.000451021	0.000585665	0.000553778	0.000562433	0.000559399	0.000494896	0.000557793	0.00055467	0.00058854	0.000570262	0.000603367	0.000598333	0.000582158	0.00054624	0.000568889
SCO6097	0.00085439	0.00056206	0.000458417	0.000418121	0.000226327	0.000187642	0.000163467	0.000202118	0.000133997	0.00080343	0.000620541	0.000463695	0.000355078	0.000294429	0.000198693	0.000162897	8.91201e-05	0.000205725	0.000833939	0.000603438	0.000472836	0.000368188	0.000304846	0.000257774	0.000193391	0.000210499	0.000218107	0.000462359	0.000424228	0.000337428	0.000321174	0.000231453	0.000228017	0.000160284	0.000123243	0.000479361	0.000378375	0.000339378	0.000294237	0.000205956	0.000189675	0.000165194	0.000151457	0.00050279	0.000423727	0.000360642	0.000360931	0.000238016	0.000193722
SCO7036	0.000986391	0.00126027	0.000855788	0.000532425	0.000405413	0.0003544	0.000332251	0.000185603	0.000158132	0.000808224	0.0012264	0.000737828	0.000483441	0.000407003	0.000405802	0.000181793	0.000307443	0.000116587	0.00107867	0.00144321	0.00064039	0.000482659	0.000363962	0.00034955	0.000385362	0.000273627	0.000198035	0.000723724	0.000371874	0.00043999	0.000361211	0.000289462	0.000234281	0.000173572	0.000173444	0.000527228	0.000391365	0.000433321	0.000388129	0.000314165	0.000230774	0.000203609	0.000151938	0.00058051	0.000459479	0.000372596	0.000384001	0.000270346	0.000238714
SCO5774	0.000258169	0.000178287	0.000263358	0.000303667	0.000306254	0.000317104	0.000326455	0.000228601	0.000365079	0.000360742	0.000269345	0.00032011	0.000271892	0.000263938	0.00030815	0.000296579	0.000346904	0.000429996	0.000245503	0.00019245	0.000228951	0.000270552	0.000252984	0.000288256	0.000246413	0.000307389	0.00033488	0.00043511	0.000465402	0.000455476	0.000467155	0.000427655	0.000352123	0.000435824	0.000420602	0.000466356	0.000481642	0.000478166	0.000444194	0.00044164	0.000510811	0.000492326	0.000503402	0.000422273	0.000500728	0.000436354	0.000380408	0.000452832	0.00044662
SCO5075	NaN	NaN	NaN	NaN	NaN	3.09974e-05	0.000215868	0.000415972	0.000830872	NaN	NaN	NaN	NaN	NaN	2.25144e-05	0.00014376	0.000409803	0.000639371	NaN	NaN	NaN	NaN	NaN	4.27452e-05	0.00022457	0.0005739	0.000787476	NaN	NaN	NaN	NaN	NaN	NaN	NaN	NaN	NaN	NaN	NaN	NaN	NaN	NaN	NaN	NaN	NaN	NaN	NaN	NaN	NaN	NaN
SCO1214	0.000242562	0.000194189	0.000100812	5.39041e-05	3.29946e-05	4.83692e-05	2.64631e-05	2.84469e-05	2.9597e-05	0.000221286	0.000187096	3.9571e-05	4.68169e-05	3.21017e-05	2.99066e-05	4.68778e-05	3.4452e-05	2.6562e-05	0.000305043	0.000204167	7.1358e-05	6.35821e-05	5.41599e-05	4.1252e-05	3.3487e-05	5.29943e-05	2.98379e-05	5.46623e-05	2.94832e-05	2.411e-05	2.8949e-05	3.47882e-05	3.58231e-05	9.29026e-05	2.54663e-05	3.30659e-05	2.30779e-05	2.23613e-05	2.16414e-05	2.21684e-05	3.46915e-05	1.48749e-05	2.14982e-05	4.02757e-05	2.38324e-05	1.98045e-05	3.07626e-05	2.87576e-05	3.18839e-05
SCO5706	0.00344613	0.00280687	0.00275474	0.00261524	0.00269642	0.00213713	0.0019727	0.00205985	0.00184179	0.00314408	0.00250756	0.00268884	0.0026865	0.00234955	0.00211023	0.00220985	0.00171543	0.00171396	0.00305472	0.00269822	0.00290459	0.00255561	0.00252598	0.00226782	0.00210287	0.0017539	0.0017629	0.00312553	0.00306163	0.00283885	0.00291534	0.00245568	0.00231002	0.00218912	0.00212428	0.00318949	0.00302556	0.00280284	0.00269457	0.00220134	0.00212301	0.00198662	0.00170695	0.00320304	0.00301153	0.00285218	0.00269029	0.00226707	0.00200998
SCO5426	0.000238926	0.00021422	0.000294707	0.000319101	0.000294218	0.000285312	0.000316187	0.000280392	0.000323298	0.00021005	0.00021075	0.000234646	0.000254984	0.000298852	0.000296094	0.000296615	0.000305109	0.000310344	0.00026319	0.000255733	0.000272863	0.000308196	0.00029453	0.00035382	0.000325003	0.000325596	0.000351174	0.000205701	0.000207973	0.000225164	0.000225935	0.000238585	0.000245042	0.000225133	0.000244131	0.000175174	0.000203677	0.000217509	0.000220426	0.00023077	0.000252733	0.000229341	0.000245951	0.000201901	0.000232535	0.00020369	0.000220874	0.000234115	0.000264141
SCO5374	1.77617e-05	NaN	NaN	NaN	NaN	6.25936e-05	2.48728e-05	NaN	NaN	NaN	NaN	NaN	NaN	NaN	NaN	NaN	NaN	3.74125e-06	NaN	NaN	3.44524e-06	NaN	NaN	NaN	6.22035e-06	NaN	NaN	NaN	NaN	NaN	NaN	3.5531e-05	NaN	NaN	NaN	NaN	4.2232e-06	NaN	NaN	NaN	NaN	NaN	NaN	NaN	NaN	NaN	NaN	NaN	NaN
SCO2314	0.00039058	0.00059408	0.000321416	0.000619245	0.000277659	0.000245253	0.000359512	0.000243562	0.000140804	0.000709962	0.000661674	0.000432187	0.000351356	0.000343674	0.000200572	0.000197997	0.000208779	0.000231874	0.000370985	0.000346083	0.000331572	0.000234377	0.000240999	0.000275828	0.000226251	0.000296258	0.000225226	0.000473328	0.000529732	0.000510564	0.000558083	0.000450727	0.000463506	0.000472761	0.000454931	0.00104372	0.000596817	0.000860796	0.000615748	0.000792989	0.00078261	0.000815815	0.000701305	0.000506932	0.000558492	0.000559684	0.000611568	0.000792464	0.000519392
SCO1082	0.000584575	0.000575986	0.000693888	0.000600152	0.000636599	0.000666771	0.0006387	0.000909027	0.000434663	0.000448853	0.000505505	0.000403652	0.000619283	0.000597614	0.000574415	0.000591487	0.000559334	0.000466973	0.000558439	0.000730727	0.00076285	0.000655887	0.000798498	0.00081047	0.000939582	0.000774608	0.000733175	0.000763498	0.000867295	0.000860736	0.000853354	0.000964319	0.000869621	0.000861837	0.000902352	0.000573788	0.000645077	0.000728668	0.000701298	0.000767068	0.000622999	0.00065574	0.000662377	0.000667873	0.000782294	0.00100071	0.00102678	0.000976321	0.000968233
SCO2789	0.00162855	0.000609429	0.000549605	0.000456067	0.000387963	0.000355701	0.000344947	0.000217149	0.00018527	0.00148027	0.000576661	0.000608569	0.000515568	0.000375768	0.000362129	0.000316086	0.000254584	0.000199315	0.00136191	0.000499444	0.000545205	0.000494136	0.000361839	0.000397123	0.000332099	0.000269831	0.000205285	0.00073925	0.000748423	0.000677164	0.000586716	0.000522093	0.000506664	0.000455925	0.000401022	0.000763052	0.000765935	0.000672285	0.00055337	0.000471814	0.000509924	0.000473109	0.000445079	0.00083414	0.000787811	0.000715263	0.000575697	0.000507413	0.000461108
SCO0247	0.000745831	0.000865296	0.000706115	0.000686666	0.000667859	0.000728633	0.000615928	0.000895671	0.000580271	0.000735228	0.000950366	0.000845637	0.000778919	0.000621516	0.000620906	0.000614684	0.00061013	0.000639299	0.000730366	0.000849551	0.000815275	0.00073269	0.000778921	0.000701101	0.000714959	0.000596596	0.000583859	0.000563784	0.000446775	0.000432958	0.000460268	0.000391075	0.00037992	0.000314375	0.000336258	0.000568349	0.000431196	0.000432427	0.000401968	0.00039713	0.000368463	0.000280278	0.000330701	0.00055076	0.000423359	0.000444154	0.000463103	0.000451125	0.000391309
SCO4266	NaN	NaN	NaN	NaN	1.0089e-05	2.12355e-05	5.47746e-05	0.000207441	0.00026262	NaN	NaN	NaN	1.53278e-05	NaN	1.88541e-05	3.27671e-05	0.000101592	0.000208067	NaN	NaN	NaN	NaN	NaN	1.80016e-05	6.7332e-05	0.00015557	0.000336507	NaN	NaN	NaN	NaN	NaN	NaN	NaN	NaN	NaN	NaN	NaN	NaN	NaN	NaN	NaN	NaN	NaN	NaN	NaN	NaN	NaN	NaN
SCO5044	0.000477381	0.000555713	0.000598007	0.000569395	0.00057509	0.000503196	0.000515322	0.000355068	0.000308604	0.000551608	0.000575057	0.000629779	0.000611194	0.000606272	0.000618259	0.000572934	0.000526354	0.000502736	0.000465537	0.000488249	0.000534241	0.000574992	0.000513626	0.000575443	0.000424095	0.000441657	0.000383614	0.000679511	0.000829674	0.00079562	0.000783421	0.000779211	0.000810569	0.000720481	0.000702148	0.000884671	0.000911361	0.000844787	0.000902289	0.000876407	0.000882315	0.000880334	0.00081866	0.000774376	0.000815992	0.000677302	0.00074885	0.000788053	0.000757634
SCO5465	1.08095e-05	6.48367e-05	5.95672e-05	3.3194e-05	4.02997e-05	2.85393e-05	3.82534e-05	2.69059e-05	NaN	7.57182e-06	0.000126087	5.25681e-05	8.48235e-05	3.21349e-05	2.42547e-05	4.5357e-05	2.25201e-05	NaN	1.02355e-05	0.000135553	6.48097e-05	7.39015e-05	8.03439e-05	5.28079e-05	3.92865e-05	3.5237e-05	4.09728e-05	5.11167e-05	4.16209e-05	3.43003e-05	2.98435e-05	2.38077e-05	2.27029e-05	2.68872e-05	2.88678e-05	1.56302e-05	2.15868e-05	1.79648e-05	1.8088e-05	1.82186e-05	2.66492e-05	1.41999e-05	1.5358e-05	2.62698e-05	2.91919e-05	3.12059e-05	2.76016e-05	2.2165e-05	1.58534e-05
SCO1390	NaN	5.27603e-06	6.21422e-06	8.61302e-06	5.9884e-06	NaN	5.31636e-06	1.13673e-05	7.41773e-06	2.09119e-05	2.32012e-05	8.46457e-06	5.98038e-06	6.66482e-06	5.10056e-06	NaN	NaN	NaN	1.30154e-05	8.65303e-06	7.74777e-06	5.72874e-06	7.13794e-06	6.81256e-06	9.76246e-06	7.05418e-06	1.09181e-05	NaN	5.89392e-06	6.99292e-06	5.98862e-06	5.29167e-06	NaN	NaN	6.12209e-06	NaN	6.57972e-06	6.3973e-06	5.77842e-06	5.60951e-06	6.38712e-06	NaN	NaN	6.17455e-06	6.166e-06	5.77923e-06	8.69646e-06	5.68257e-06	5.55115e-06
SCO4728	0.000157829	0.000103194	0.000159413	0.000212658	0.000181308	0.000170232	0.000125556	0.000107024	0.000115588	0.000138264	0.000146574	0.000201249	0.000148868	0.000145064	0.000203946	0.000124167	0.000206552	0.000122342	0.000159353	0.000135188	0.000162484	0.000153508	0.000133587	0.000207284	0.000131465	0.000164323	0.000172453	0.000244445	0.000164148	0.000192785	0.000195149	0.000251273	0.000215183	0.000168972	0.000235553	0.000179347	0.000179699	0.000263394	0.000285879	0.000180415	0.000262092	0.000157252	0.000218824	0.000171567	0.000175597	0.000229269	0.000185303	0.000257485	0.000487454
SCO2461	1.33193e-05	0.000128952	0.000207878	0.000152531	0.000147302	1.72391e-05	1.77355e-05	2.90503e-05	3.22632e-05	5.88208e-05	0.00015872	2.09697e-05	0.000165116	0.000168383	0.000177919	0.000177652	5.16915e-05	5.97575e-05	8.2695e-05	0.000176453	0.000196438	0.000139353	2.28973e-05	2.10086e-05	2.2088e-05	3.35096e-05	3.82026e-05	0.000132349	1.92616e-05	8.99346e-05	2.61619e-05	3.45485e-05	3.14395e-05	2.78169e-05	2.65732e-05	0.0002121	0.00021734	2.92485e-05	3.33706e-05	3.93222e-05	3.6427e-05	3.81235e-05	3.3977e-05	8.73427e-05	9.09011e-05	9.92759e-05	2.32984e-05	2.74691e-05	3.08166e-05
SCO2225	5.80438e-05	0.000194939	5.71191e-05	4.98553e-05	7.65459e-05	0.00011278	0.000103509	0.000138739	0.000100872	4.7949e-05	5.77124e-05	6.27383e-05	8.67905e-05	9.32177e-05	8.86124e-05	0.000114465	9.26727e-05	6.50058e-05	6.90707e-05	6.74043e-05	7.28805e-05	9.90371e-05	0.000104304	0.000112831	0.000125276	9.19288e-05	8.82905e-05	7.34398e-05	0.00011778	0.000109973	0.000115189	0.000125303	9.70288e-05	0.000128737	9.37396e-05	6.43413e-05	0.00010194	9.94678e-05	0.00010894	9.60858e-05	7.74037e-05	0.000107251	5.90925e-05	8.30912e-05	0.000108355	0.000126067	0.000124215	0.000122942	0.00012775
SCO3009	3.67053e-05	2.57248e-05	1.56408e-05	3.81677e-05	NaN	1.0253e-05	NaN	3.06485e-05	1.2974e-05	2.60308e-05	1.32412e-05	2.08999e-05	NaN	NaN	7.36658e-06	2.66367e-05	1.71449e-05	2.63102e-05	1.98381e-05	1.24065e-05	1.36238e-05	8.21191e-06	NaN	NaN	NaN	1.60768e-05	NaN	9.91431e-06	NaN	1.37573e-05	NaN	NaN	NaN	1.06289e-05	NaN	3.24187e-05	NaN	1.55651e-05	1.19832e-05	NaN	1.87951e-05	NaN	5.80773e-05	1.03782e-05	NaN	2.01404e-05	1.59976e-05	3.0724e-05	NaN
SCO1796	0.000121966	0.000185158	0.000298777	0.000342079	0.000453711	0.000584766	0.00044581	0.000558913	0.000623787	0.000147927	0.000217158	0.000266373	0.000868192	0.000338445	0.000390864	0.000447086	0.000487961	0.000525545	0.000161487	0.000224366	0.000262423	0.000341544	0.000381123	0.000362493	0.000456439	0.000459619	0.00047317	0.000233748	0.000250597	0.000263845	0.000276494	0.000278839	0.00029863	0.000326313	0.00034841	0.000207962	0.000231259	0.000247303	0.00103409	0.00102226	0.00031827	0.000337161	0.000351163	0.000238733	0.000247995	0.000253612	0.000261478	0.000292039	0.000320139
SCO5586	0.000722391	0.000452383	0.000476758	0.000456857	0.000477939	0.000449684	0.000382177	0.000534291	0.000416309	0.000644608	0.000478689	0.000564467	0.000568175	0.000544919	0.000499827	0.000507319	0.000500911	0.000464581	0.000694722	0.000517534	0.000528836	0.000583092	0.000616081	0.00049291	0.000558569	0.000511155	0.000435604	0.000556467	0.000556059	0.000574837	0.000587646	0.000538868	0.00055235	0.000512945	0.000507174	0.000565088	0.00052419	0.000544703	0.000579002	0.000543808	0.000490102	0.000479265	0.000416797	0.000655743	0.000512011	0.000578026	0.000645456	0.000574694	0.000535248
SCO3661	0.00048386	0.000827715	0.00078284	0.000881399	0.000974448	0.00108794	0.00107207	0.00107148	0.000756487	0.000476157	0.000819821	0.000680559	0.000850017	0.000881002	0.00101255	0.00110806	0.00100237	0.00117313	0.00047885	0.000702076	0.000920734	0.000791134	0.000961897	0.000940938	0.00121763	0.0010321	0.00130272	0.000998935	0.000725766	0.000743079	0.000690721	0.000832258	0.000940774	0.0010343	0.0011065	0.0007353	0.000668665	0.00061996	0.000626254	0.000695767	0.000815768	0.000901194	0.000888216	0.00107839	0.000702455	0.000713494	0.000761294	0.000772954	0.000941524
SCO5537	2.22656e-05	3.87595e-05	4.99116e-05	6.77347e-05	5.6488e-05	8.15218e-05	7.01686e-05	6.16986e-05	1.99386e-05	2.09227e-05	1.23091e-05	3.84502e-05	7.64936e-05	7.16181e-05	6.05895e-05	1.79486e-05	6.09955e-05	5.4565e-05	NaN	8.03237e-05	6.96654e-05	6.77203e-05	6.11932e-05	2.83082e-05	5.13384e-05	2.96288e-05	2.54293e-05	8.20633e-05	6.90595e-05	7.4912e-05	8.47944e-05	6.72166e-05	2.58231e-05	6.38946e-05	5.93738e-05	1.16993e-05	6.74832e-05	7.42927e-05	6.795e-05	5.87535e-05	6.68047e-05	6.13071e-05	6.26599e-05	7.56178e-05	3.47687e-05	5.58653e-05	3.64873e-05	3.59056e-05	3.4933e-05
SCO7464	9.59846e-05	5.12049e-05	3.76057e-05	2.8696e-05	2.26118e-05	2.2819e-05	2.36177e-05	2.26326e-05	1.52418e-05	0.000135452	5.97431e-05	4.74327e-05	3.20879e-05	2.50991e-05	2.49541e-05	2.03679e-05	2.68183e-05	2.29403e-05	0.000123809	5.45285e-05	3.30747e-05	2.5618e-05	1.97074e-05	2.17958e-05	2.15222e-05	2.43149e-05	2.4513e-05	5.27115e-05	3.58468e-05	3.54957e-05	3.66712e-05	3.40123e-05	3.71375e-05	2.61493e-05	2.48399e-05	5.96234e-05	4.01175e-05	3.68701e-05	3.59812e-05	2.94783e-05	2.61886e-05	2.26409e-05	2.83142e-05	4.91203e-05	3.474e-05	3.34556e-05	3.20243e-05	3.11183e-05	2.51679e-05
SCO3795	0.00109184	0.000886205	0.000906102	0.00120144	0.000962584	0.000858154	0.00080053	0.000705227	0.000748419	0.00110102	0.00107276	0.000994897	0.000929583	0.000959927	0.00088857	0.000809945	0.000848931	0.000744937	0.00109318	0.000945553	0.0010288	0.00106813	0.000822458	0.000908802	0.000807293	0.000819845	0.000773609	0.000851033	0.000811583	0.000778925	0.000778115	0.00080971	0.000802297	0.000834961	0.000765252	0.000943973	0.000854815	0.000761556	0.000820321	0.000766986	0.000776283	0.000839687	0.000886836	0.00104002	0.00087834	0.000800661	0.000845227	0.00080534	0.000797123
SCO5895	NaN	0.000188835	7.41388e-05	3.26695e-05	0.000101345	0.000504672	0.000558785	0.000515015	0.000588681	NaN	5.56997e-05	9.43195e-05	4.72786e-05	7.09853e-05	0.000324912	0.000474237	0.000448007	0.000494025	NaN	6.14133e-05	4.88349e-05	4.48343e-05	9.4359e-05	0.000392993	0.000502176	0.000493212	0.000576466	6.25103e-05	4.76807e-05	3.26019e-05	5.9699e-05	4.14315e-05	4.43297e-05	5.44171e-05	5.16459e-05	6.33601e-05	4.94464e-05	3.75282e-05	5.27559e-05	4.33151e-05	3.28166e-05	4.94567e-05	5.49233e-05	7.5821e-05	5.46453e-05	5.77604e-05	4.19261e-05	4.57768e-05	4.83302e-05
SCO5880	NaN	NaN	NaN	NaN	1.01905e-05	4.47399e-05	4.05196e-05	8.73123e-05	9.6079e-05	NaN	NaN	NaN	4.93731e-06	1.2001e-05	3.39614e-05	6.02604e-05	6.3066e-05	7.71428e-05	NaN	NaN	NaN	4.18248e-06	1.80438e-05	4.91696e-05	7.04596e-05	7.71511e-05	7.88009e-05	NaN	NaN	NaN	NaN	NaN	NaN	NaN	NaN	NaN	NaN	NaN	NaN	NaN	NaN	NaN	NaN	NaN	NaN	NaN	NaN	NaN	NaN
SCO1123	7.92714e-05	8.14806e-05	8.51672e-05	9.74361e-05	8.52841e-05	0.000101095	8.10285e-05	7.99324e-05	4.57424e-05	7.16574e-05	7.2929e-05	7.20253e-05	8.3649e-05	7.41452e-05	6.10255e-05	6.19836e-05	5.13381e-05	4.76905e-05	7.28948e-05	8.71738e-05	8.58211e-05	8.27262e-05	0.000100789	6.99926e-05	8.1397e-05	5.93871e-05	5.56037e-05	4.90248e-05	4.81379e-05	4.73359e-05	5.529e-05	5.17794e-05	4.92181e-05	4.12515e-05	4.10962e-05	4.23713e-05	4.30409e-05	5.4737e-05	4.3163e-05	3.79099e-05	3.34632e-05	3.37267e-05	3.30062e-05	4.07917e-05	5.09047e-05	5.37936e-05	5.85031e-05	4.56032e-05	4.52382e-05
SCO3961	0.000378828	0.00032543	0.000361096	0.000307305	0.00034405	0.000307272	0.000294477	0.000207595	0.000262763	0.000357176	0.000331208	0.000280716	0.000325662	0.000360309	0.000356473	0.000300025	0.000272306	0.000243243	0.000421847	0.000287064	0.000348488	0.000401505	0.000369058	0.000340696	0.000351452	0.000347434	0.000244897	0.000254346	0.000219814	0.000242929	0.000220305	0.000233718	0.000271434	0.000204163	0.000231104	0.000205562	0.000210227	0.000228444	0.000208143	0.000206001	0.000251306	0.000234771	0.000211165	0.000240979	0.000221083	0.000226075	0.000206886	0.000227105	0.000264609
SCO6164	NaN	NaN	NaN	NaN	8.10597e-06	1.88291e-05	1.46085e-05	5.42106e-05	5.25084e-05	NaN	NaN	NaN	NaN	NaN	1.88842e-05	3.9993e-05	3.9418e-05	3.01165e-05	NaN	NaN	NaN	NaN	1.27947e-05	1.72298e-05	2.40553e-05	3.24733e-05	2.75107e-05	NaN	NaN	NaN	NaN	1.83359e-05	1.54881e-05	1.92291e-05	2.72152e-05	NaN	NaN	NaN	2.5457e-05	3.37048e-05	4.71255e-05	4.40788e-05	8.39834e-05	NaN	NaN	1.28843e-05	3.15004e-05	6.94601e-05	5.26385e-05
SCO5535	0.000527577	0.00034279	0.000280771	0.000253811	0.000211889	0.000169649	0.000203217	0.000225582	0.000404338	0.000492194	0.000325639	0.000257866	0.000214501	0.000211043	0.000173817	0.000141477	0.000264788	0.000328952	0.000541276	0.000286686	0.00025112	0.000226606	0.000185817	0.000234336	0.000176299	0.000269005	0.000362397	0.000458786	0.000431909	0.000405938	0.000366118	0.000368295	0.000524288	0.00050134	0.000513171	0.000544671	0.000351783	0.000438689	0.00041087	0.000555551	0.000588893	0.000564617	0.000539266	0.000450701	0.000310354	0.000296849	0.000330769	0.000496515	0.000418536
SCO0560	0.0013095	0.00157716	0.00191311	0.00194337	0.00228516	0.00185634	0.00162736	0.00199601	0.00183414	0.00120105	0.00154034	0.00155262	0.00178833	0.00172889	0.00163669	0.00139688	0.00164755	0.00168823	0.00106611	0.00157804	0.00187135	0.00213863	0.00189497	0.00177444	0.00175586	0.00175994	0.00164476	0.00141871	0.00163996	0.00177167	0.00172419	0.00212898	0.0022902	0.00216605	0.00199204	0.00130909	0.00180251	0.00165226	0.00172679	0.00204046	0.00218797	0.00234883	0.00200617	0.00136711	0.00173724	0.00175948	0.0017625	0.0020333	0.00220788
SCO5798	0.000232473	0.000139899	0.000156258	0.000219675	0.000318259	0.00053224	0.000375585	0.000479033	0.000247171	0.000207329	0.000178214	0.000130541	0.000242809	0.000259276	0.000354294	0.000435778	0.00033226	0.000211782	0.000215984	0.000125422	0.000138995	0.000211446	0.00033267	0.000325193	0.000420514	0.00036962	0.00025386	0.000817862	0.000678285	0.000504701	0.00054673	0.000569275	0.000658888	0.000710088	0.000775683	0.000687923	0.000613801	0.000458567	0.000475225	0.000491134	0.000455481	0.000577318	0.000591153	0.000580113	0.000549841	0.000658468	0.000585379	0.000499444	0.000562139
SCO3884	8.02677e-05	8.16631e-05	6.97036e-05	9.52481e-05	6.82077e-05	9.55783e-05	6.406e-05	0.000119363	4.61374e-05	8.01556e-05	8.30991e-05	6.37701e-05	7.58306e-05	5.2798e-05	4.97414e-05	5.23306e-05	5.52626e-05	5.45521e-05	7.81589e-05	9.37269e-05	5.86103e-05	7.08049e-05	8.57268e-05	5.45541e-05	6.36401e-05	4.6939e-05	6.50371e-05	0.000120717	9.88507e-05	8.63581e-05	8.84473e-05	7.63058e-05	8.58544e-05	6.24151e-05	6.31791e-05	9.74599e-05	9.11515e-05	8.09146e-05	7.38619e-05	6.29826e-05	5.17243e-05	4.79187e-05	4.22149e-05	9.91912e-05	8.83433e-05	0.000100299	0.000108365	7.36964e-05	7.46111e-05
SCO1346	9.28609e-05	0.000106591	0.000123607	0.000131365	8.37754e-05	0.00010229	9.68293e-05	8.4588e-05	9.28354e-05	9.45791e-05	8.51163e-05	0.000118975	8.52701e-05	7.81771e-05	6.5919e-05	6.9632e-05	6.32725e-05	5.46935e-05	0.000119214	9.53638e-05	0.000114447	9.06806e-05	8.01106e-05	8.48538e-05	5.42966e-05	7.5909e-05	8.31428e-05	0.000151444	0.000198188	0.000161331	0.000152732	0.000122987	0.000114241	0.000119708	0.000104963	0.000173347	0.000198449	0.000161863	0.000158107	0.000145868	0.000127907	0.000143639	0.000130989	0.000181048	0.00018549	0.000136794	0.000127933	0.000141213	0.000133254
SCO2183	0.000958425	0.00161014	0.00155068	0.00132726	0.000995794	0.000680273	0.000768778	0.000636355	0.000732621	0.00104675	0.00172536	0.00172981	0.00124186	0.00110267	0.000980189	0.000993133	0.00074566	0.000946074	0.000949926	0.00146829	0.0013495	0.00112514	0.000788082	0.000755874	0.000675374	0.000714596	0.000821827	0.00117372	0.00112788	0.00110204	0.00104103	0.000955875	0.00090666	0.000924943	0.000819773	0.0012822	0.00128496	0.00121747	0.00104845	0.000909823	0.000977445	0.000825555	0.000836608	0.00114997	0.00113932	0.00102727	0.000963231	0.000838271	0.000754055
SCO6660	0.000425063	0.000525393	0.00056253	0.000551636	0.000550536	0.000612981	0.000609453	0.000575086	0.000394595	0.000445743	0.000543826	0.000508131	0.000518732	0.000506205	0.000498248	0.000594691	0.000517589	0.000509959	0.000437053	0.000604747	0.000527019	0.000512163	0.000554088	0.000529435	0.000576363	0.000519865	0.000466967	0.000342015	0.000294234	0.000313371	0.000357804	0.000345438	0.000429491	0.000404843	0.000414363	0.000365558	0.000288333	0.000266942	0.000267724	0.000228346	0.000280032	0.000281405	0.000299021	0.000347955	0.000288426	0.000315867	0.000346687	0.000312393	0.000344187
SCO2390	0.000561487	0.000349511	0.000367182	0.000321078	0.000276643	0.000226529	0.000165832	0.000238663	0.000187579	0.000477993	0.000303276	0.000269239	0.000203833	0.000228489	0.000224806	0.000169029	0.000171062	0.000157528	0.00063885	0.000371717	0.000269368	0.000239566	0.00024728	0.000169416	0.00023044	0.000193441	0.000212805	0.000560228	0.0004393	0.000435901	0.000427445	0.000448785	0.000396719	0.000379935	0.000378538	0.000404975	0.000345926	0.00035862	0.00036258	0.000401982	0.000332397	0.000321458	0.000349073	0.000388687	0.000400559	0.000443951	0.000417367	0.00043952	0.000404542
SCO3563	0.000167936	0.000185695	0.000217428	0.000249056	0.000254985	0.000248849	0.000257885	0.000289253	0.000248383	0.000194192	0.000257899	0.000273989	0.000244848	0.000260799	0.000328193	0.000282273	0.000259559	0.00027064	0.000220553	0.000204481	0.000186902	0.000204267	0.000236266	0.000229262	0.000256569	0.000228357	0.000259486	0.000649253	0.00062383	0.000659856	0.000748067	0.00064903	0.000628109	0.000629523	0.000588551	0.000605529	0.00064317	0.00117792	0.000705764	0.000668005	0.000676517	0.000599188	0.000591475	0.000559292	0.000580738	0.000646348	0.000664918	0.000660699	0.00062661
SCO4635	NaN	NaN	NaN	NaN	NaN	NaN	NaN	NaN	NaN	NaN	NaN	NaN	NaN	NaN	NaN	NaN	NaN	NaN	NaN	NaN	NaN	NaN	NaN	NaN	NaN	NaN	NaN	1.03067e-05	9.90518e-06	NaN	NaN	9.20523e-06	NaN	NaN	NaN	NaN	NaN	1.10694e-05	NaN	NaN	NaN	NaN	NaN	NaN	1.22931e-05	NaN	8.72492e-06	NaN	NaN
SCO1638	0.000184349	0.000124439	0.000176913	0.000140615	0.000188818	0.000280157	0.000221592	0.000226861	0.000164666	0.000263218	0.00026881	0.000249591	0.000267393	0.000260921	0.000254531	0.000262882	0.000212411	0.000167408	0.000300074	0.000357529	0.000271122	0.00025496	0.000278053	0.000132415	0.000305132	0.000265583	0.000184072	0.000263657	0.000308597	0.000294418	0.000176101	0.000329135	0.000214751	0.000238428	0.000289755	0.000205415	0.000243863	0.000290999	0.00025779	0.000275404	0.00029683	0.000216968	0.000265199	0.000129238	0.000279088	0.000316564	0.000263983	0.000350847	0.000305426
SCO3629	0.000321711	0.000252532	0.000296452	0.000318749	0.000329557	0.000406295	0.000339649	0.000263995	0.00030883	0.000325739	0.000264007	0.000244923	0.000282014	0.000276163	0.000345136	0.000262683	0.000302246	0.000256391	0.00035685	0.000277436	0.000257858	0.000289953	0.000247748	0.000259322	0.000376498	0.000387341	0.00029491	0.000420007	0.000345059	0.000314524	0.000310211	0.000389301	0.00059241	0.00065063	0.000460623	0.000378134	0.000309554	0.000324408	0.00034388	0.000374853	0.000450825	0.000544796	0.000519234	0.000401213	0.00034305	0.000372441	0.000333539	0.000431541	0.000599949
SCO2388	0.000349336	6.83354e-05	0.000130804	0.000113761	8.46106e-05	8.8818e-05	7.16814e-05	0.000111414	9.10421e-05	0.000297375	5.42177e-05	8.69793e-05	8.16225e-05	6.62532e-05	4.46888e-05	7.34471e-05	6.31302e-05	7.5236e-05	0.000443453	9.25498e-05	9.22478e-05	8.00672e-05	8.46054e-05	6.34161e-05	7.33113e-05	7.23333e-05	9.13333e-05	0.000184462	0.000155339	0.000146784	0.000129343	0.000136543	0.000120353	0.000119929	0.000125119	0.000162972	0.000147344	0.000138149	0.000128856	0.000105668	0.000118164	0.000114244	0.000101706	0.000139993	0.00013076	0.000106161	0.00010988	0.0001126	8.41523e-05
SCO6753	0.000174136	0.000133326	9.4469e-05	9.51122e-05	9.07089e-05	8.80726e-05	6.27866e-05	6.38109e-05	3.63051e-05	0.000214011	0.000181315	0.000154384	0.00015298	0.00011532	9.23294e-05	0.000100946	6.19217e-05	5.76817e-05	0.00017497	0.000165405	0.00016416	0.000140088	0.000118596	9.12858e-05	8.88434e-05	7.18197e-05	5.90641e-05	0.000161537	0.000157209	0.00015446	0.000159014	0.000118174	9.9788e-05	7.94623e-05	8.68864e-05	0.000176251	0.000147273	0.000153981	0.000144405	0.000114489	0.000105245	9.03874e-05	8.23784e-05	0.000135712	0.000130154	0.000157326	0.00013954	0.000118684	0.000105411
SCO4683	8.26719e-05	0.00012656	0.000216074	0.000200828	0.000143583	0.000124281	8.67801e-05	8.11625e-05	7.2547e-05	0.000115576	0.000229975	0.000227859	0.000157106	9.49938e-05	0.000101511	0.000111545	0.000101762	8.71443e-05	0.000102637	0.000159236	0.000166301	0.000143152	9.45668e-05	9.89178e-05	9.50189e-05	6.29703e-05	8.83658e-05	0.0004717	0.000390452	0.000246114	0.000253376	0.000201734	0.000257244	0.000260885	0.000261215	0.000489527	0.000422327	0.00035967	0.000272775	0.00024682	0.000313821	0.000278883	0.0002612	0.000446853	0.000349734	0.000305178	0.00023624	0.000240004	0.000249081
SCO3401	NaN	2.17279e-05	6.69125e-05	4.47882e-05	0.000145136	8.14659e-05	9.55857e-05	0.000104298	0.000112296	2.06907e-05	4.82122e-05	6.5109e-05	4.72266e-05	0.000190389	8.41023e-05	0.00010671	6.01253e-05	0.000101095	1.75908e-05	8.69545e-05	7.48547e-05	0.000145023	0.000174432	9.29294e-05	0.000113579	7.80053e-05	6.67662e-05	3.13295e-05	3.75665e-05	7.02065e-05	5.03576e-05	9.9992e-05	0.000118766	0.000153569	0.000195662	4.49752e-05	3.07712e-05	4.07982e-05	2.80544e-05	7.98805e-05	7.72469e-05	9.03117e-05	8.18964e-05	5.1795e-05	3.26644e-05	6.62175e-05	6.83621e-05	7.88578e-05	0.000102104
SCO4647	0.000481086	0.000339654	0.000411234	0.000415927	0.000378597	0.000426069	0.000369125	0.00045649	0.000263651	0.000484489	0.000850427	0.000427871	0.000491979	0.000310774	0.000322687	0.000344007	0.000319724	0.000282469	0.000532446	0.000461542	0.000444855	0.000437745	0.000432938	0.000371497	0.000379725	0.000311916	0.000150897	0.000522275	0.000514423	0.000494676	0.000549123	0.000468578	0.000516404	0.000449799	0.000472601	0.000484793	0.000472733	0.000502618	0.000468253	0.000424155	0.000393286	0.000413515	0.000333978	0.000515743	0.000462496	0.000586735	0.000563095	0.000479244	0.000470082
SCO1920	4.39837e-05	2.5965e-05	3.8553e-05	1.8999e-05	1.54404e-05	1.82298e-05	1.31983e-05	2.71201e-05	NaN	5.84206e-05	3.00632e-05	1.60552e-05	1.14836e-05	9.86452e-06	9.25452e-06	4.95774e-06	NaN	NaN	2.8023e-05	7.23807e-05	3.2075e-05	2.34425e-05	2.40184e-05	1.79215e-05	3.82453e-05	2.2174e-05	3.01103e-05	3.26146e-05	1.73429e-05	1.95081e-05	2.41885e-05	2.49681e-05	2.93975e-05	2.06215e-05	1.33744e-05	1.98797e-05	1.16678e-05	8.69893e-06	1.27388e-05	8.93998e-06	NaN	1.03939e-05	NaN	2.10117e-05	2.22126e-05	3.48556e-05	2.27485e-05	1.38493e-05	1.48581e-05
SCO5480	0.000350967	0.000316411	0.000342041	0.000402569	0.000449266	0.000582439	0.000536507	0.000579018	0.000596721	0.000389521	0.000342985	0.000318483	0.000323197	0.00045689	0.000454028	0.000481127	0.000536974	0.000593652	0.00035979	0.00034109	0.000325695	0.000346891	0.000447806	0.000497837	0.000501065	0.000489511	0.000597537	0.000299674	0.000269698	0.000228083	0.000222305	0.000212399	0.000267464	0.00027401	0.000279867	0.000295001	0.000272008	0.000236955	0.000237677	0.000209814	0.000256318	0.000264842	0.000297497	0.000276971	0.000262783	0.000242878	0.00025746	0.000206371	0.000224858
SCO1903	0.000134197	0.000203352	0.000264722	0.000286374	0.000300166	0.000252024	0.000275399	0.000235805	0.000193242	0.000132433	0.000199239	0.000275693	0.000295572	0.000288713	0.000288015	0.000241729	0.000264437	0.000271886	0.000153348	0.000229841	0.000331444	0.000337523	0.000312449	0.000342577	0.000292089	0.000276631	0.000253375	0.000182701	0.000214189	0.000194309	0.000205264	0.000205625	0.000231608	0.000238972	0.000219441	0.000187282	0.000189465	0.000180828	0.000191148	0.000192841	0.000244409	0.000238877	0.000255354	0.000217569	0.000221112	0.000213154	0.000215321	0.000256957	0.000277339
SCO5541	5.56148e-05	3.85934e-05	NaN	NaN	NaN	NaN	NaN	NaN	1.98531e-05	9.55732e-05	7.15148e-05	3.82854e-05	NaN	NaN	NaN	3.66887e-05	NaN	NaN	0.000133371	NaN	NaN	NaN	NaN	2.81869e-05	NaN	2.95018e-05	2.53203e-05	NaN	NaN	NaN	NaN	NaN	2.57125e-05	NaN	NaN	7.87442e-05	NaN	NaN	NaN	NaN	NaN	NaN	NaN	NaN	3.46196e-05	NaN	3.63309e-05	3.57518e-05	3.47833e-05
SCO0608	0.000212779	0.00016035	0.00041274	0.000531783	0.000606581	0.000546761	0.000534711	0.000626309	0.000442103	0.00014896	0.000263313	0.000398245	0.000580142	0.000629094	0.000682835	0.000671853	0.000625047	0.000610049	0.000173199	0.000301253	0.000406621	0.000527667	0.000664855	0.000635411	0.000720322	0.000584737	0.000599233	0.000454109	0.00050117	0.000557426	0.000606422	0.000550535	0.00057147	0.000494484	0.000505878	0.000400931	0.000512932	0.000528413	0.000537953	0.000516754	0.000462806	0.000504864	0.000436085	0.000408197	0.00052365	0.000620512	0.000596335	0.000559484	0.000543367
SCO4087	0.000527578	0.00047086	0.000434056	0.000503644	0.000461002	0.000567624	0.000499573	0.000549836	0.000391743	0.000459045	0.000390668	0.000410218	0.000461617	0.000390186	0.000446867	0.000486593	0.000447541	0.000395754	0.000512071	0.000445333	0.000461471	0.000533194	0.0005131	0.000669633	0.000578858	0.000416992	0.000396781	0.000256277	0.000214624	0.00020396	0.000217454	0.000219612	0.000255518	0.000223964	0.00023689	0.000193804	0.000177762	0.000195226	0.000206952	0.00017491	0.000268693	0.000248482	0.000254736	0.0002159	0.0002076	0.000207019	0.000238472	0.000254327	0.000275227
SCO1644	0.000111656	0.000159453	0.000300898	0.000368985	0.000458048	0.000525479	0.000500876	0.000738076	0.000714491	0.000152873	0.00015421	0.000693083	0.000401634	0.000488841	0.000522612	0.000553938	0.000843882	0.00087308	0.00012874	0.000141812	0.000323027	0.000347416	0.000379189	0.000655863	0.000440651	0.000708607	0.000649347	0.000266719	0.000386977	0.000438	0.000429532	0.000496539	0.000531261	0.000578634	0.000594765	0.000361536	0.000443785	0.000482449	0.000473842	0.000567107	0.000657449	0.000666586	0.000753823	0.00026551	0.000738393	0.000337846	0.000377799	0.000464227	0.000556374
SCO3123	0.000248053	0.000176582	0.000234702	0.000187385	0.000201279	0.000160091	0.000163563	0.000117157	7.86566e-05	0.000394492	0.000259382	0.000279109	0.000256656	0.000220378	0.00019358	0.000187137	0.000143601	0.000154013	0.000281953	0.000225636	0.000234564	0.000203678	0.000204578	0.000193985	0.000144196	0.000134395	0.00011574	0.000300695	0.00035247	0.000329985	0.000328498	0.00031543	0.00029344	0.000249804	0.000272445	0.000402889	0.000386786	0.000365774	0.000356528	0.000321065	0.000368242	0.000319827	0.000314801	0.000346914	0.000360029	0.000316685	0.000319947	0.000314114	0.000304662
SCO2643	0.00128028	0.00136246	0.00170769	0.00174044	0.00182008	0.001384	0.00143093	0.00121992	0.00135261	0.00137369	0.00132912	0.00161821	0.00257493	0.00147065	0.00139543	0.00140302	0.00132153	0.00136694	0.0013136	0.00203713	0.00219434	0.00151709	0.00150676	0.00142457	0.00144801	0.00150454	0.00144066	0.00134115	0.00144445	0.00159446	0.00169215	0.00163507	0.00169887	0.00143162	0.00138165	0.00134565	0.00134284	0.00160255	0.00172073	0.00201119	0.00140893	0.00129796	0.00134999	0.00132897	0.0014663	0.00145655	0.00159508	0.00148729	0.00149373
SCO5584	0.000168814	0.000235726	8.45834e-05	6.32742e-05	4.22927e-05	7.79194e-05	7.45203e-05	6.94591e-05	4.46983e-05	0.000269109	0.000126575	8.91815e-05	6.89708e-05	5.14643e-05	5.07108e-05	0.000132634	6.92268e-05	8.52665e-05	0.000161444	0.000109619	6.83414e-05	5.28504e-05	7.59418e-05	0.000113381	0.000133403	0.000113434	6.96706e-05	2.92523e-05	1.88652e-05	1.45368e-05	1.48787e-05	1.38629e-05	1.40653e-05	1.13249e-05	1.57742e-05	2.96387e-05	2.46616e-05	1.58248e-05	1.09217e-05	9.239e-06	1.06141e-05	9.11018e-06	8.82429e-06	5.03575e-05	1.13906e-05	1.91394e-05	9.54117e-06	1.16855e-05	1.19999e-05
SCO6659	0.000795328	0.00100664	0.00102751	0.000980131	0.000883739	0.000671682	0.000816556	0.000510134	0.000456281	0.000776484	0.00101752	0.000907038	0.00063842	0.000806162	0.000916737	0.000579172	0.000742705	0.000625833	0.000875844	0.000994079	0.00100516	0.000912796	0.0007783	0.000890076	0.00087577	0.000566137	0.000680417	0.000824112	0.000657713	0.000768729	0.000826722	0.000579195	0.000622844	0.000690462	0.000611167	0.000642067	0.000622728	0.00055027	0.000599351	0.000583126	0.000509018	0.000559023	0.00055931	0.000681685	0.000719719	0.000613212	0.000639946	0.000648658	0.000715472
SCO1086	6.17435e-05	0.000215159	5.16289e-05	2.76704e-05	1.24105e-05	2.30536e-05	2.26999e-05	1.87091e-05	2.28803e-05	6.9472e-05	8.39288e-05	5.76673e-05	2.87219e-05	2.09077e-05	2.24648e-05	1.65033e-05	1.92613e-05	2.66175e-05	8.19901e-05	7.97079e-05	6.41214e-05	2.80469e-05	2.43265e-05	1.95948e-05	1.40126e-05	1.41287e-05	1.37316e-05	0.000143153	7.26917e-05	6.44347e-05	6.34145e-05	4.48175e-05	4.24118e-05	4.24654e-05	4.01769e-05	0.000162806	6.70352e-05	5.4573e-05	5.10308e-05	4.20205e-05	3.21537e-05	3.76599e-05	3.36958e-05	0.00016228	8.36453e-05	6.24475e-05	5.43856e-05	3.92378e-05	3.20647e-05
SCO4675	2.58079e-05	0.000110344	0.00014834	0.000196733	0.000233858	0.000331036	0.000206986	0.000327773	0.000252478	2.51797e-05	0.000130846	0.000145174	0.00016865	0.000235646	0.000232879	0.00023708	0.00024564	0.000233973	1.99295e-05	0.000164647	0.000130867	0.00018057	0.000231564	0.000221631	0.000266191	0.000215288	0.000235711	0.000103964	7.82555e-05	7.42696e-05	8.75858e-05	9.23264e-05	0.000101629	8.1352e-05	7.24211e-05	6.59858e-05	5.16852e-05	6.41046e-05	5.96197e-05	6.85699e-05	8.56465e-05	9.23033e-05	6.39023e-05	6.94622e-05	7.57036e-05	7.2239e-05	7.32232e-05	8.46791e-05	8.3115e-05
SCO7586	3.94691e-05	0.000215385	0.000227048	0.000109791	3.15472e-05	3.99119e-05	5.92573e-05	0.000114665	0.000108904	2.38571e-05	0.000188704	0.000110906	5.66617e-05	2.55692e-05	3.37954e-05	1.5607e-05	6.07544e-05	9.10561e-05	NaN	0.000181675	0.000147099	5.93973e-05	3.3889e-05	5.21184e-05	6.14249e-05	7.44474e-05	8.78535e-05	NaN	NaN	NaN	NaN	NaN	1.99025e-05	1.89039e-05	NaN	1.48918e-05	1.56144e-05	1.30131e-05	1.97317e-05	2.7918e-05	4.52497e-05	4.51196e-05	2.42144e-05	2.30261e-05	NaN	NaN	1.56225e-05	NaN	1.40114e-05
SCO3792	0.000545639	0.000471334	0.000493583	0.000467944	0.000459214	0.000444527	0.000433153	0.000378445	0.00033099	0.000591813	0.000442167	0.000513388	0.000441216	0.000470656	0.000440616	0.000380195	0.000427406	0.000392348	0.000570587	0.000426281	0.000495879	0.000499159	0.000434984	0.000449156	0.000402824	0.000439439	0.000398769	0.000440653	0.000371846	0.000394493	0.000373592	0.0003701	0.000363096	0.000354598	0.000382966	0.000406512	0.000352153	0.000368258	0.000385497	0.000386408	0.000364412	0.000315947	0.000363953	0.000415658	0.000353861	0.000324459	0.000315972	0.000398599	0.000376844
SCO4880	NaN	2.46063e-05	NaN	0.000422563	0.000403017	0.000403331	0.000364179	0.000381626	0.000314429	NaN	NaN	NaN	0.000454197	0.000431427	0.000384683	0.000402269	0.000342333	0.000367488	NaN	NaN	NaN	0.000504961	0.000480702	0.000416738	0.000414309	0.000399687	0.000350176	NaN	NaN	2.09542e-05	0.000188038	0.000460046	0.000578528	0.000474821	0.000550948	1.97572e-05	NaN	2.03186e-05	0.000101569	0.000393924	0.000477124	0.000481088	0.000450075	3.01481e-05	1.65303e-05	NaN	0.000181792	0.000481012	0.000481478
SCO5167	0.000132641	0.00013542	0.000179701	0.000186209	0.000169052	0.000213441	0.000139732	0.000212526	0.000117479	0.000110659	0.000151391	0.00015767	0.000174367	0.00017109	0.00015747	0.000173196	0.000150697	0.000139832	0.000115384	0.000167956	0.000145565	0.000159236	0.000175095	0.000143098	0.000201849	0.000179778	0.000155122	0.000130313	0.000129505	0.00014571	0.000139559	0.000131149	0.000152016	0.000137808	0.000148087	0.000104195	0.000126342	0.000126458	0.000126378	0.00013775	0.000132205	0.000138746	0.00012866	0.000110334	0.000143545	0.000170867	0.000161669	0.00014196	0.000155586
SCO3575	0.000130365	0.000120596	0.000119575	0.000139319	0.000141453	0.000165849	0.000115796	0.000147673	0.000106586	0.000145551	0.000154296	0.000112258	0.000162344	0.000160791	0.000161252	0.000142135	0.000112344	0.000104936	0.000159133	0.000153128	0.000135768	0.000153442	0.00017864	0.000163712	0.000143563	0.000113877	9.02987e-05	0.000144819	0.000161616	0.000137562	0.000201422	0.000154017	0.000156302	0.000150276	0.000147506	0.000142976	0.000152715	0.00013003	0.000147451	0.000137143	0.000137373	0.00015378	0.000175391	0.000148607	0.000145105	0.000184962	0.00016956	0.000140227	0.00015186
SCO2286	0.000400014	NaN	NaN	5.30044e-05	0.000180156	0.000190079	0.000337204	0.00059279	0.00094095	0.000218318	2.89297e-05	NaN	8.67178e-05	0.000220697	0.000351973	0.00049214	0.000888274	0.00104522	0.000180851	2.48229e-05	NaN	0.000131782	0.000208256	0.000531143	0.000517985	0.00101918	0.000903073	NaN	NaN	2.41592e-05	NaN	0.000385739	0.000474902	0.000592484	0.000742265	NaN	NaN	NaN	NaN	0.000575284	0.000857543	0.000795055	0.00114767	NaN	NaN	NaN	NaN	0.000651564	0.000744401
SCO1013	2.59511e-05	2.21789e-05	1.5183e-05	2.06572e-05	1.90306e-05	2.47741e-05	1.11961e-05	1.36892e-05	2.48571e-05	2.12479e-05	1.1612e-05	1.85816e-05	1.33505e-05	1.86875e-05	1.35263e-05	1.89129e-05	7.90015e-06	1.48856e-05	1.75673e-05	1.13606e-05	1.81773e-05	1.36164e-05	1.37973e-05	1.58554e-05	2.23114e-05	1.81864e-05	1.07927e-05	1.0677e-05	1.64782e-05	1.46948e-05	1.15266e-05	1.82763e-05	1.71419e-05	1.20743e-05	1.67747e-05	1.62365e-05	1.17078e-05	9.03921e-06	1.36242e-05	1.79672e-05	2.00814e-05	1.17639e-05	1.72772e-05	1.61946e-05	1.5265e-05	6.77786e-06	1.0674e-05	1.21155e-05	1.60526e-05
SCO4071	0.000104059	9.54359e-05	0.00010898	0.000114019	0.000106212	0.000126411	9.94446e-05	0.0001141	0.000103184	0.000113248	0.000128011	0.000138291	0.000138392	0.000144325	0.000154713	0.00011328	0.000156456	0.000118826	0.000124141	0.000148917	0.000139484	0.000143867	0.000150771	0.000129309	0.000185893	0.000118703	0.000137426	0.000180098	0.000193762	0.000246139	0.000224531	0.000191338	0.000206805	0.000213956	0.000170241	0.000123067	0.000180676	0.000214247	0.000235737	0.000276978	0.000199843	0.000210294	0.000175714	0.000161799	0.000219674	0.000238708	0.000292359	0.000244485	0.000218429
SCO2611	0.000418269	0.000297417	0.00040787	0.000360058	0.000434044	0.000449016	0.000447805	0.00041201	0.00037396	0.000388078	0.000356442	0.000384975	0.000366917	0.000413184	0.000458473	0.000380514	0.000371571	0.000396927	0.000406261	0.000360137	0.000400359	0.00037647	0.000370636	0.000389211	0.000414983	0.000382923	0.000417411	0.000444213	0.000550755	0.000521599	0.000498383	0.000498871	0.000435901	0.000480291	0.000438305	0.000403672	0.000473725	0.000438516	0.000453479	0.000462811	0.000482803	0.000488131	0.000566399	0.000452026	0.000491237	0.00046798	0.000462042	0.000483435	0.000475976
SCO3873	0.000625002	0.000697937	0.000828466	0.000871606	0.000911108	0.000800967	0.000832715	0.000538146	0.000614419	0.000701831	0.000687276	0.000728598	0.000656115	0.000848413	0.000721111	0.000721874	0.000726652	0.000730389	0.000720871	0.000618257	0.000746777	0.000851226	0.000733224	0.000856061	0.000634284	0.000795525	0.000710784	0.000713915	0.000834176	0.000769315	0.000759257	0.000717036	0.000652744	0.000745537	0.000652186	0.000754844	0.000791138	0.000760352	0.000748021	0.000702729	0.000769623	0.000787691	0.000844217	0.000737632	0.000801157	0.00067053	0.000652369	0.000740563	0.000749386
SCO4587	2.02569e-05	0.000188996	0.000135617	7.66953e-05	4.68327e-05	2.21175e-05	2.43863e-05	1.49799e-05	2.5532e-05	2.95297e-05	0.000219448	0.000143426	6.63019e-05	3.92991e-05	3.28809e-05	2.99249e-05	2.84267e-05	2.91827e-05	3.42191e-05	0.00011684	9.19808e-05	5.14429e-05	2.68734e-05	2.43527e-05	1.31527e-05	1.62853e-05	1.26367e-05	2.63722e-05	1.32349e-05	1.83785e-05	1.79887e-05	1.52393e-05	2.29237e-05	1.35549e-05	1.46378e-05	2.91449e-05	3.62302e-05	3.21321e-05	3.42915e-05	2.84146e-05	3.26122e-05	2.91098e-05	4.82531e-05	2.0198e-05	1.85334e-05	1.51261e-05	1.61834e-05	1.452e-05	1.65013e-05
SCO4857	0.000159442	0.000214964	0.000302049	0.000319509	0.000343925	0.000237897	0.000332096	0.000352518	0.000419986	0.00021072	0.00021266	0.000342913	0.000269308	0.000213431	0.000348886	0.000316396	0.000379503	0.000349734	0.000162037	0.00014957	0.000155672	0.000157088	0.000255531	0.000261354	0.000280808	0.000286089	0.00033138	0.000195906	0.000228545	0.000325001	0.00032249	0.000299739	0.000294541	0.000304218	0.000337804	0.000280499	0.000328385	0.000322762	0.000313047	0.000192712	0.000290364	0.000217852	0.000325564	0.000218037	0.00026396	0.00025946	0.000266886	0.000249125	0.000251001
SCO1116	0.000368334	0.000287347	0.000308702	0.000289049	0.000264733	0.000293769	0.000261116	0.000275012	0.00017514	0.000332341	0.000295768	0.000357796	0.000326327	0.000264711	0.000251278	0.000278142	0.000242763	0.000229091	0.000331951	0.000318775	0.000343337	0.000301743	0.000297091	0.000283325	0.000271795	0.000258062	0.000238252	0.000222162	0.000218878	0.000219531	0.000265339	0.000274422	0.000274276	0.000237616	0.000245739	0.000186044	0.000207235	0.00023348	0.000236984	0.000255896	0.000244	0.000215241	0.000215481	0.000212101	0.000215306	0.000286599	0.000253593	0.00026955	0.000248274
SCO5523	0.000270494	0.000224777	0.000212918	0.000195267	0.00018376	0.000200395	0.000198003	0.000168559	0.000228452	0.000255087	0.00025168	0.000202356	0.000175205	0.000192763	0.000200641	0.00027509	0.00020157	0.000193896	0.000248834	0.000215948	0.000236811	0.000218796	0.000202118	0.000245401	0.000213921	0.000217054	0.00022317	0.000313758	0.000231823	0.000276914	0.000270677	0.000235948	0.000227784	0.000219529	0.000196948	0.000286532	0.00023356	0.000280747	0.000284854	0.000225324	0.000231809	0.000216482	0.000230178	0.000324967	0.000285538	0.000236773	0.000273741	0.000260711	0.000252487
SCO4230	NaN	NaN	4.69996e-05	3.02101e-05	7.71302e-05	0.00021334	0.000165876	0.000183504	0.000257692	NaN	3.51498e-05	3.85823e-05	1.88624e-05	0.000121454	0.000143788	2.02946e-05	0.000215845	0.000180832	2.78787e-05	3.02869e-05	2.89321e-05	4.26911e-05	0.000155087	5.11388e-05	0.000162297	0.000243261	0.000210072	1.07826e-05	2.37569e-05	1.82669e-05	1.86996e-05	4.53333e-05	0.000206585	0.000165196	0.000227478	1.2002e-05	1.17985e-05	2.4084e-05	3.39069e-05	1.42e-05	0.000183218	0.000124078	0.000142465	1.60733e-05	1.46325e-05	2.36153e-05	5.88449e-05	0.000177515	0.000114063
SCO1798	0.000265592	0.000308518	0.000381713	0.000377848	0.000374786	0.000408166	0.000369755	0.000425546	0.000349043	0.000304525	0.000321146	0.0003445	0.000331311	0.000365371	0.000325515	0.000355087	0.000320054	0.000321307	0.000334291	0.000276536	0.00035283	0.000367697	0.000347117	0.000321329	0.000360751	0.000314253	0.000335828	0.000290303	0.000366041	0.000374796	0.00036745	0.000373742	0.000364748	0.000395262	0.00038528	0.000299856	0.000350686	0.000373002	0.000343877	0.000363529	0.000390893	0.000357436	0.000389783	0.000309928	0.000377742	0.000329878	0.000332869	0.000418966	0.000356529
SCO5539	1.99021e-05	9.41727e-06	1.46274e-05	1.86149e-05	1.52521e-05	2.08974e-05	1.30212e-05	1.45875e-05	1.28576e-05	2.4337e-05	1.51256e-05	2.37994e-05	1.17752e-05	1.48903e-05	1.75055e-05	1.89711e-05	1.58259e-05	1.53413e-05	2.56798e-05	2.11679e-05	1.90975e-05	1.78723e-05	1.33008e-05	9.40971e-06	1.78267e-05	1.81321e-05	1.68157e-05	3.29114e-05	1.39217e-05	2.53479e-05	2.22852e-05	1.73726e-05	2.13194e-05	2.19745e-05	1.90231e-05	2.7458e-05	2.32431e-05	2.28859e-05	1.33037e-05	1.47906e-05	1.45861e-05	NaN	1.68416e-05	2.3227e-05	2.98193e-05	2.06023e-05	1.45999e-05	1.95526e-05	1.86822e-05
SCO3289	0.000213047	0.000144316	0.000132337	0.000422705	0.000546075	0.000725247	0.000590192	0.000491909	0.000655051	0.00014259	9.36651e-05	0.000154208	0.000221939	0.000497656	0.000564526	0.000483259	0.000589143	0.000567456	0.000131177	9.45615e-05	0.000112906	0.000217396	0.000423728	0.000529289	0.000518925	0.000420697	0.000568107	NaN	NaN	2.14171e-05	NaN	2.19464e-05	NaN	2.40611e-05	3.03291e-05	0.000117942	2.18913e-05	NaN	2.99862e-05	2.2115e-05	NaN	NaN	NaN	0.000171006	2.36087e-05	NaN	NaN	NaN	NaN
SCO4068	0.000423433	0.000337057	0.000354482	0.000360745	0.000314024	0.000310349	0.000381677	0.000340674	0.000254163	0.000356924	0.000389287	0.00039009	0.000418851	0.000328695	0.000306442	0.000343099	0.000274905	0.000270594	0.000408166	0.000428701	0.000431598	0.000409889	0.000398045	0.000310244	0.000329419	0.000300546	0.000297097	0.000264955	0.000310914	0.00027274	0.00030985	0.000299252	0.000295655	0.000243344	0.000268599	0.000250499	0.000237862	0.000259204	0.000263447	0.000262512	0.00022883	0.000216892	0.000206659	0.000269368	0.000260336	0.000309633	0.00033551	0.000275624	0.000266791
SCO5696	0.000315366	0.000320771	0.000257129	0.000298265	0.000315688	0.00028745	0.000276485	0.000285993	0.000314301	0.000220932	0.000321948	0.00031707	0.000300319	0.000327318	0.000314812	0.000283506	0.000274262	0.000323933	0.000342796	0.000276627	0.000286233	0.000309971	0.00033861	0.000353185	0.000278027	0.000252592	0.000346544	0.000387779	0.000506576	0.000459629	0.000470998	0.000368556	0.000452514	0.00047822	0.000425078	0.000389966	0.000472912	0.000423715	0.000467695	0.0004014	0.000409102	0.00041136	0.000378878	0.00045355	0.00051062	0.000411351	0.000447822	0.000434308	0.000391807
SCO4411	4.06006e-05	2.96526e-05	4.73489e-05	4.83061e-05	6.0397e-05	6.27765e-05	6.51927e-05	0.000113089	8.66899e-05	3.54409e-05	5.14501e-05	4.33088e-05	0.000106828	0.000109797	9.38721e-05	0.000124272	0.00010659	0.000122092	3.06771e-05	5.16504e-05	5.7702e-05	7.52683e-05	0.000107449	8.19186e-05	0.000128241	9.49156e-05	0.000106878	4.97076e-05	6.48953e-05	5.82206e-05	6.99224e-05	8.23335e-05	0.000104453	8.91178e-05	0.000114517	5.05047e-05	5.72735e-05	5.7665e-05	6.49817e-05	7.28382e-05	8.6644e-05	9.26358e-05	0.000101259	3.85865e-05	6.03816e-05	7.066e-05	7.49139e-05	7.44311e-05	9.24951e-05
SCO3290	NaN	NaN	4.35563e-05	0.000218759	0.000247499	0.000285663	0.000259421	0.000254085	0.00022474	NaN	8.86509e-06	4.69421e-05	0.000175557	0.00023755	0.000284317	0.000244174	0.000208903	0.00020596	NaN	1.83097e-05	3.67116e-05	7.08499e-05	0.000218679	0.000250233	0.000216249	0.000207382	0.000267841	NaN	NaN	NaN	1.04914e-05	1.19065e-05	1.46169e-05	1.35542e-05	NaN	NaN	NaN	NaN	NaN	NaN	9.44418e-06	NaN	NaN	NaN	NaN	1.02007e-05	NaN	NaN	NaN
SCO1858	0.000174484	6.90143e-05	5.06078e-05	3.67565e-05	2.62058e-05	2.71063e-05	2.20633e-05	1.76454e-05	NaN	0.000187905	0.000105726	3.52339e-05	4.78397e-05	3.26642e-05	2.47473e-05	2.70211e-05	1.75263e-05	2.71192e-05	0.000362147	9.04337e-05	3.0975e-05	3.51684e-05	3.4757e-05	2.14395e-05	2.44043e-05	1.91753e-05	2.0331e-05	3.64108e-05	5.09051e-05	4.30513e-05	4.41818e-05	4.60708e-05	3.76812e-05	4.30584e-05	8.11282e-05	3.40001e-05	3.60763e-05	3.51466e-05	4.95784e-05	2.31828e-05	3.22619e-05	2.11535e-05	2.18526e-05	3.51374e-05	3.27627e-05	7.70752e-05	5.84584e-05	3.26567e-05	2.27123e-05
SCO4884	2.88638e-05	4.63799e-05	0.000107008	0.000166318	0.000199884	0.000290778	0.000254944	0.000327025	0.000373072	3.61735e-05	4.05837e-05	7.17524e-05	7.65387e-05	0.000170054	0.000234671	0.000230614	0.000277525	0.000293535	5.19809e-05	8.55906e-06	7.33417e-05	0.000128752	0.00020025	0.000228694	0.000298896	0.000265893	0.000350787	1.95385e-05	1.78577e-05	3.26456e-05	4.53192e-05	4.71645e-05	5.58209e-05	7.09659e-05	7.83857e-05	2.08517e-05	4.04053e-05	3.16847e-05	3.27418e-05	5.5553e-05	5.67738e-05	7.85559e-05	8.54614e-05	1.81423e-05	3.98825e-05	3.50485e-05	3.4908e-05	4.19845e-05	6.8323e-05
SCO2447	4.54092e-05	6.65576e-05	6.80774e-05	7.72062e-05	8.76375e-05	0.000136653	0.00015699	0.000184907	0.000176846	4.63852e-05	7.02503e-05	9.0082e-05	8.13945e-05	9.16882e-05	0.000101944	0.000119031	0.000165619	0.000118505	4.93497e-05	6.50977e-05	5.71518e-05	7.34489e-05	0.000144645	9.80086e-05	0.000123228	0.000177754	0.000126153	8.04824e-05	0.000115704	0.000131169	0.000143997	9.8614e-05	0.000161663	0.000107965	0.000100438	7.46717e-05	8.08176e-05	8.70183e-05	0.000135443	9.65398e-05	0.000133244	0.000141021	0.0001341	7.76779e-05	0.00011814	9.35422e-05	9.43322e-05	0.000134023	0.000153103
SCO1594	0.0016009	0.00114382	0.00108822	0.00122659	0.00125366	0.00133446	0.00132044	0.00123262	0.000994821	0.00129571	0.00102197	0.0012598	0.00106709	0.0011142	0.00114355	0.00126399	0.0011182	0.00118847	0.00138789	0.00102223	0.00114159	0.00113751	0.00118881	0.00119546	0.00121512	0.00127099	0.00124836	0.000954977	0.000966099	0.000912219	0.000951749	0.000943553	0.00113216	0.00117737	0.00114102	0.00103762	0.000982896	0.00091773	0.000868729	0.000852108	0.00102208	0.00100423	0.000991172	0.00106679	0.000991558	0.00101159	0.00106022	0.000943134	0.000997802
SCO4967	0.000162476	0.000269271	0.00023818	0.000179271	0.000193238	0.000237354	0.000208021	0.000256069	0.000220991	0.000154117	0.000281381	0.000301454	0.000316002	0.000304297	0.000231651	0.000198817	0.000204543	0.000213559	0.000160897	0.000346569	0.00027841	0.000283506	0.000253175	0.000254796	0.000236293	0.000255049	0.000254287	0.000230451	0.000226521	0.000247624	0.000271088	0.00022664	0.000239645	0.000203946	0.000228079	0.000237636	0.000198728	0.000228663	0.000212209	0.00021952	0.0002105	0.000202948	0.000205112	0.000198685	0.000234972	0.000290764	0.000273964	0.000262888	0.000266535
SCO4584	9.63241e-05	0.000161073	0.000214722	0.000323264	0.00040789	0.000701525	0.00057914	0.000941804	0.000612278	8.4509e-05	0.000211126	0.000195699	0.000354647	0.000411208	0.000412737	0.000525838	0.000450021	0.000434932	9.76225e-05	0.000187151	0.000220626	0.000286921	0.000426682	0.000482295	0.000676597	0.000550343	0.000568141	0.000325913	0.0004366	0.000340187	0.000401354	0.00053578	0.000548896	0.000545065	0.000603502	0.000263129	0.000360666	0.000363371	0.000374608	0.000499108	0.00043469	0.000531903	0.000585305	0.000253533	0.000386869	0.000555814	0.000567671	0.000565208	0.000616077
SCO5419	0.00033421	0.000276395	0.000354239	0.000395598	0.00026362	0.000358817	0.000291207	0.000386885	0.00015101	0.000295721	0.000371317	0.000304756	0.000409702	0.000324806	0.000264704	0.000288385	0.00024619	0.000245703	0.000288342	0.000442181	0.000366722	0.000335803	0.000394358	0.000305748	0.000305213	0.000270783	0.000256291	0.000293342	0.000336989	0.00029715	0.000326598	0.000303197	0.000343025	0.000281696	0.000317017	0.000237771	0.000227004	0.000261593	0.000243325	0.00026194	0.000263931	0.00029038	0.000244581	0.000230964	0.000249832	0.000363587	0.000406265	0.000331176	0.000307971
SCO6273	0.000275613	0.00443438	0.00198535	0.000844204	0.00146113	0.00137872	0.00182197	0.000975482	0.00103495	0.000568942	0.00388473	0.00116591	0.000953139	0.00137136	0.0012818	0.00159636	0.00128078	0.00131064	0.00027369	0.00390869	0.00154041	0.00114489	0.00126563	0.00100143	0.00142356	0.00168861	0.00119509	0.00017208	0.000164915	0.00017449	0.000242939	0.000161756	0.000150491	0.000285046	0.000125938	0.00073894	0.000411383	0.000351719	0.000497643	0.000325649	0.000437969	0.000366328	0.000412493	0.000193215	0.000164615	0.000202289	0.000116233	0.000177346	0.000332031
SCO3063	4.24347e-05	5.93682e-05	9.05199e-05	9.17841e-05	9.41995e-05	0.000111375	0.000113476	0.00013421	9.83249e-05	5.06158e-05	7.33076e-05	0.000102679	0.000120859	0.000119614	0.000106683	0.000115185	0.000104937	0.000107658	4.4532e-05	7.40884e-05	7.19839e-05	8.23206e-05	8.34046e-05	8.9896e-05	8.74621e-05	0.000111717	0.000104085	6.28554e-05	9.68972e-05	9.68936e-05	0.000102129	0.000104739	9.04794e-05	0.000102364	9.22086e-05	6.82273e-05	8.38875e-05	8.88599e-05	8.08051e-05	8.36712e-05	8.44441e-05	7.21843e-05	7.10232e-05	6.51353e-05	7.38087e-05	7.81577e-05	6.40492e-05	7.70824e-05	8.24234e-05
SCO1942	0.000171015	0.0001638	0.000279159	0.000185236	0.000223457	0.000319411	0.000321593	0.000268546	0.000344706	0.000124908	0.000177606	0.000213528	0.000187569	0.000250931	0.000249957	0.00032007	0.000335128	0.000342364	0.000111308	0.00011993	0.000204637	0.000205489	0.000220585	0.000258924	0.000240723	0.00041183	0.000320326	0.000165445	0.000183159	0.000170953	0.000135298	0.000156839	0.000171682	0.000162826	0.000204605	0.000279069	0.000165856	0.00016514	0.000165433	0.000148397	0.000172521	0.000168213	0.00014365	0.000219639	0.000155088	0.00017016	0.000135542	0.000126563	0.000150783
SCO1557	0.000153431	0.000191439	0.000138974	0.000155662	0.000119825	0.00016093	0.000149273	0.000170345	0.000170977	0.000205235	0.00019612	0.000110406	0.000146531	0.000128911	0.000130896	0.000234788	0.000142548	0.000109376	0.000282947	0.000234194	0.000125447	0.000108809	0.000146305	0.000109011	0.000185439	0.000121938	0.000199729	0.000128615	9.3824e-05	8.72472e-05	9.17173e-05	0.000102001	0.000137468	8.8415e-05	9.94891e-05	0.000142557	0.00010994	8.93342e-05	0.000121204	8.0986e-05	7.5936e-05	0.000128469	7.69528e-05	8.47075e-05	7.01573e-05	0.000104306	0.000103267	7.98058e-05	8.48124e-05
SCO6148	0.000191658	0.00029032	0.000320443	0.000278735	0.000477504	0.000242093	0.000249729	0.000214602	0.000200824	0.000178197	0.000562411	0.000296915	0.000517786	0.000559881	0.000253697	0.000223509	0.000233218	0.000207842	0.000186287	0.000686243	0.000629843	0.00057322	0.000589362	0.000277023	0.000552635	0.00023327	0.000227001	0.000338562	0.000459182	0.000457232	0.000464637	0.000425945	0.000373389	0.000320286	0.000300785	0.000321968	0.00043563	0.000471887	0.000459359	0.000417148	0.000375813	0.000335612	0.000299757	0.000370725	0.000477505	0.000466237	0.00045948	0.000454285	0.000367076
SCO4141	NaN	1.81663e-05	3.619e-05	0.000160747	0.000186486	0.000303464	0.000242613	0.000286903	0.000365537	NaN	NaN	NaN	0.000102851	0.000217474	0.000251127	0.000205588	0.000298799	0.000348436	NaN	1.71504e-05	3.28487e-05	0.000134075	0.000176165	0.000268331	0.000238384	0.000275703	0.000351534	NaN	NaN	NaN	9.26917e-05	0.000152869	0.000169186	0.000203229	0.000205268	NaN	NaN	NaN	4.85854e-05	0.000148163	0.000169598	0.000218706	0.000250559	NaN	NaN	NaN	6.27306e-05	0.0001598	0.000164754
SCO1570	0.000600411	0.00070391	0.00060987	0.000459983	0.000364985	0.000294883	0.000254233	0.000139628	0.000100955	0.000641002	0.000558407	0.000493849	0.000412423	0.000373655	0.000260608	0.000235428	0.000397051	0.000163711	0.000611112	0.00051429	0.000522256	0.000399694	0.000347501	0.000322335	0.0002678	0.000215656	0.000175825	0.000767557	0.000506828	0.000469946	0.000441114	0.000378648	0.000351533	0.00033369	0.000307451	0.000684819	0.000474268	0.000449595	0.000419283	0.000379522	0.00036318	0.000331879	0.000349559	0.000623408	0.000521343	0.000444373	0.000469416	0.000399659	0.000400909
SCO1495	2.27601e-05	2.96117e-05	1.85505e-05	2.27331e-05	1.10901e-05	2.02066e-05	8.23651e-06	1.91689e-05	1.67322e-05	3.8525e-05	5.03085e-05	1.3799e-05	1.91696e-05	1.94605e-05	1.63352e-05	2.90723e-05	1.29672e-05	1.17803e-05	2.9245e-05	2.25551e-05	1.68297e-05	1.66446e-05	2.65592e-05	2.4098e-05	3.14628e-05	2.09747e-05	2.36223e-05	2.04724e-05	1.84614e-05	1.87365e-05	2.22579e-05	2.60116e-05	1.97715e-05	1.75428e-05	1.81262e-05	2.96469e-05	2.30192e-05	2.13186e-05	2.72828e-05	3.36428e-05	3.11664e-05	3.05735e-05	3.2851e-05	1.96983e-05	2.06418e-05	2.96526e-05	2.24322e-05	1.91567e-05	2.54444e-05
SCO5897	0.000233562	0.00018705	0.000121972	5.07847e-05	0.000215212	0.000779755	0.000945006	0.000835991	0.000969173	9.02576e-05	0.000105959	4.85776e-05	4.52861e-05	0.000198382	0.000469871	0.000705808	0.000731867	0.000877897	6.48634e-05	9.20802e-05	7.30169e-05	4.5549e-05	0.000194812	0.000615591	0.000800584	0.000840184	0.000824283	7.0157e-05	0.000101348	4.57259e-05	5.77707e-05	5.67347e-05	9.77599e-05	9.93362e-05	6.57249e-05	7.19825e-05	5.85329e-05	4.75532e-05	4.22584e-05	5.31426e-05	6.49375e-05	6.29963e-05	4.45506e-05	9.85913e-05	9.28509e-05	3.76674e-05	8.46642e-05	5.79863e-05	4.87261e-05
SCO2196	7.09547e-05	6.49071e-05	7.70561e-05	8.19683e-05	7.59441e-05	7.65749e-05	7.20167e-05	6.03345e-05	6.64778e-05	6.75637e-05	7.12041e-05	9.88694e-05	0.000525394	8.37903e-05	5.7533e-05	6.1977e-05	6.55026e-05	6.40117e-05	6.7718e-05	6.3963e-05	7.9951e-05	7.36247e-05	7.15473e-05	9.75161e-05	5.53117e-05	5.91487e-05	6.69503e-05	6.4647e-05	7.34919e-05	6.9653e-05	6.24473e-05	6.11457e-05	6.5961e-05	6.56726e-05	5.25622e-05	6.43393e-05	6.80773e-05	6.22523e-05	6.18837e-05	5.65102e-05	6.23632e-05	5.47074e-05	7.49696e-05	6.26289e-05	6.51354e-05	5.49803e-05	9.16083e-05	6.00045e-05	7.47169e-05
SCO2082	0.000549477	0.00042548	0.000422554	0.000461639	0.000389217	0.000338487	0.000379852	0.000465357	0.000336439	0.00045516	0.000430923	0.000425262	0.000450287	0.000422165	0.000414916	0.000421596	0.000372794	0.000400903	0.000513334	0.000515283	0.000480356	0.000442932	0.000484494	0.000415548	0.000425626	0.000431208	0.000410352	0.000395624	0.000458933	0.000451393	0.000520321	0.000555479	0.000445361	0.000442012	0.000470215	0.000421499	0.000432745	0.000439726	0.00043304	0.000410013	0.000409254	0.000410694	0.000376602	0.000439835	0.000418479	0.000473569	0.000468644	0.000459373	0.000418853
SCO1630	6.52423e-05	0.000219423	0.000541273	0.000503738	0.000443375	0.000374382	0.000282464	0.000366814	0.000274141	8.62309e-05	0.000348704	0.000674787	0.000694384	0.000763017	0.000609698	0.000463087	0.000377025	0.00032655	5.43613e-05	0.000507996	0.000733387	0.000776165	0.00065917	0.000548905	0.000465992	0.000379035	0.000357553	0.000146828	0.000141142	0.000160773	0.000158027	0.000235223	0.000186611	0.000180832	0.000169049	0.000133326	0.000122564	0.000118555	0.000140397	0.000202198	0.000180673	0.000151634	0.000159231	0.000110454	0.000124488	0.000163055	0.000138348	0.000173029	0.00016881
SCO1633	NaN	NaN	1.63094e-05	NaN	NaN	NaN	1.66572e-05	NaN	NaN	2.20357e-05	1.54768e-05	NaN	NaN	NaN	NaN	NaN	NaN	NaN	2.83517e-05	1.63082e-05	9.55454e-06	1.34132e-05	1.93249e-05	1.45881e-05	NaN	NaN	NaN	NaN	NaN	NaN	1.08874e-05	NaN	NaN	NaN	NaN	NaN	1.39423e-05	NaN	NaN	NaN	NaN	NaN	NaN	NaN	NaN	1.51633e-05	NaN	NaN	NaN
SCO4956	2.57899e-05	0.000110633	5.32492e-05	5.45414e-05	6.25684e-05	5.82461e-05	6.96033e-05	0.000120917	5.62154e-05	4.3785e-05	0.000129129	0.000156323	7.57669e-05	0.000141297	0.000135739	0.000141419	0.000147781	0.000155636	5.35136e-05	7.30305e-05	0.000137112	6.83309e-05	7.2706e-05	0.000133129	0.000130287	0.000135143	0.000115954	7.31963e-05	0.000120038	0.000131923	0.000117591	0.000155158	0.000142362	0.000118468	0.000137417	0.000102585	0.000115793	0.000136863	0.000130451	0.000127397	0.000131783	0.000134812	0.000127125	5.86057e-05	0.000116032	0.000131653	0.000134499	0.000144595	0.000143239
SCO4314	3.61575e-05	3.46033e-05	3.24722e-05	3.19585e-05	4.02581e-05	4.25003e-05	3.1356e-05	5.84341e-05	3.81841e-05	4.53751e-05	4.50714e-05	4.72879e-05	5.82415e-05	5.1313e-05	4.36791e-05	3.9899e-05	3.91273e-05	5.80414e-05	3.98592e-05	0.000169944	3.50901e-05	5.6009e-05	6.77395e-05	5.50677e-05	7.09179e-05	5.30834e-05	5.09322e-05	0.000213233	0.000111594	9.68832e-05	0.000106021	0.000129278	0.000156804	0.000127892	0.000146798	8.91595e-05	8.37638e-05	0.000101401	0.000102419	0.000101443	9.56527e-05	0.000129254	9.05954e-05	0.000103304	8.36342e-05	0.000111901	0.000158483	0.000110663	0.000109672
SCO1494	0.000235315	0.000239415	0.000142083	0.000107033	0.000112165	9.71006e-05	0.000107152	5.01925e-05	4.51684e-05	0.000207583	0.000131785	0.000220177	0.000131256	9.63816e-05	0.000122231	8.41601e-05	9.03898e-05	5.87109e-05	0.000200327	0.000130651	0.000161027	0.000135537	0.000103825	0.000107437	9.4147e-05	7.28672e-05	6.56663e-05	0.000158044	0.000145476	0.000145446	0.000173784	0.000189967	9.44385e-05	8.63661e-05	9.12936e-05	0.000279046	0.000260865	0.000176781	0.000231945	0.000120634	0.000137664	0.00010256	0.000110532	0.000264274	0.000168406	0.000128772	0.000100786	0.000141939	0.000162796
SCO2884	0.000654251	0.000556327	0.00046734	0.000470499	0.000578827	0.000573153	0.000523341	0.00069148	0.0005703	0.000625929	0.000595384	0.000418433	0.000571668	0.000555243	0.000531986	0.000584654	0.000488313	0.000374394	0.000770775	0.00058962	0.000531661	0.000567572	0.000617399	0.000537586	0.000612147	0.00050508	0.000540017	0.000336445	0.000159303	0.000151542	0.000223846	0.000218622	0.000189945	0.000140394	0.000259752	0.000276074	0.000121185	0.000216676	0.000177043	0.000170807	0.000241451	0.000200405	0.000193601	0.000313755	0.000190242	0.000285696	0.000174087	0.000156653	0.000162525
SCO1793	0.000221443	0.000176874	0.000206899	0.000115313	0.000200749	0.00038042	0.000282588	0.000314228	0.000204144	0.000358519	0.000232781	0.000462362	0.000135345	0.000247672	0.000305274	0.000287734	0.000265786	0.000381433	0.000283027	0.000213483	0.000152271	0.000222466	0.000231702	0.000448915	0.00045392	0.000281696	0.000220723	0.000325714	0.000432513	0.000430627	0.000403435	0.00038297	0.000383392	0.000385218	0.00041042	0.000544416	0.000586791	0.00060322	0.000601144	0.000531701	0.000534621	0.000549799	0.000530881	0.00037522	0.000454391	0.000445112	0.000439113	0.000444723	0.000448664
SCO1074	0.000267067	0.000289702	0.000331961	0.000369044	0.000456295	0.000563519	0.000488724	0.000542321	0.000547323	0.000266404	0.000318965	0.000281329	0.000358284	0.000416384	0.000492027	0.00044803	0.000473827	0.000431986	0.000285488	0.000343449	0.000344032	0.000390866	0.000479982	0.000491909	0.000551602	0.000463331	0.000556204	0.00039131	0.000382708	0.000424404	0.000441197	0.000451123	0.000504777	0.000461128	0.000470996	0.000322487	0.000332081	0.000387858	0.000367073	0.000427723	0.000420443	0.00043451	0.00042161	0.000364479	0.00039878	0.000421998	0.000438902	0.000441904	0.000465553
SCO6098	0.000421838	0.00034658	0.00024669	0.000201579	0.000125164	9.37011e-05	8.89936e-05	8.83742e-05	7.43823e-05	0.000491931	0.000316011	0.000169858	0.000200741	0.000391268	8.09478e-05	7.53186e-05	5.26003e-05	4.17847e-05	0.00047062	0.000266757	0.000228321	0.000180648	0.000139659	6.54926e-05	8.00002e-05	8.37483e-05	6.17352e-05	0.000242463	0.000261896	0.000166617	0.000221998	0.000127182	6.30232e-05	8.44085e-05	5.11561e-05	0.000285252	0.000182805	0.000176017	0.000161002	0.000112391	7.47771e-05	6.59997e-05	5.12742e-05	0.000289209	0.000258795	0.000187773	0.000200768	9.23616e-05	7.23149e-05
SCO5031	0.000198203	0.000154041	0.000174815	0.000139399	0.000135865	0.000156585	0.000179794	0.000173503	0.000153318	0.000171472	0.000162501	0.000154677	0.000129526	0.000150623	0.000161821	0.000173393	0.000200477	0.000182081	0.000233574	0.000165808	0.00015281	0.000142193	0.000147803	0.000177525	0.000182706	0.00019979	0.000183698	0.000166368	0.000181431	0.000208932	0.000210635	0.00019806	0.000183562	0.000174481	0.000165958	0.000168332	0.000192882	0.000205339	0.000206839	0.000215259	0.000200291	0.000174224	0.000183342	0.000159152	0.00018958	0.000199336	0.000198338	0.000201684	0.000196021
SCO4556	0.000128308	0.000123949	0.00014348	0.000147355	0.000146103	0.000129313	0.000159426	0.000111543	0.000172624	9.78269e-05	0.000110029	0.000139133	0.000118998	0.000136388	0.00013504	0.000118853	0.0001622	0.000158005	0.000113011	0.000110029	0.000145206	0.000158116	0.000134047	0.000171238	0.000120932	0.000150684	0.000167514	6.04461e-05	6.76816e-05	0.000117497	6.50619e-05	0.000112152	0.000122627	0.000116022	0.000104315	5.97736e-05	0.000100524	0.000101111	0.00010973	0.000121085	0.000123295	0.000128986	0.000142718	6.82542e-05	0.000117489	5.69559e-05	6.57864e-05	7.69983e-05	0.000121107
SCO3092	0.000760535	0.000572239	0.0005952	0.000483522	0.000507776	0.000625041	0.000557462	0.00058941	0.000463392	0.000734074	0.000509836	0.000595542	0.000486587	0.000510563	0.000578433	0.00056481	0.000553423	0.000539175	0.000770759	0.000526256	0.000561525	0.00051411	0.000474285	0.000508899	0.000578658	0.000506438	0.000488615	0.000394317	0.000373984	0.000318889	0.000306603	0.000281695	0.000267997	0.000295259	0.000291453	0.0004028	0.000405517	0.000388314	0.000384904	0.00032518	0.000389297	0.000382185	0.000375991	0.000418933	0.000332048	0.000328987	0.000292328	0.000283788	0.000306091
SCO5743	0.000341681	0.000311303	0.000345846	0.000414546	0.00040774	0.000316484	0.000369136	0.000274335	0.000272277	0.000379662	0.000338375	0.000375925	0.000312934	0.000430739	0.000297071	0.000277325	0.000244157	0.000243158	0.000378136	0.00030872	0.000325413	0.000327978	0.000406607	0.000299517	0.000292602	0.000333041	0.000239477	0.000359074	0.000394715	0.000419661	0.000338158	0.000310105	0.000285219	0.000295913	0.000292348	0.000310232	0.000333265	0.000331274	0.000378015	0.000293353	0.000294734	0.000322902	0.000366222	0.000326363	0.000430787	0.000331225	0.000343493	0.000283847	0.000307388
SCO3617	5.37849e-05	7.17236e-05	0.000135482	0.000109766	0.000150449	0.00011291	0.000103894	0.000152754	0.000127522	4.48042e-05	0.000115716	0.000108476	0.000165087	0.000142658	0.000153171	9.47699e-05	0.000114097	0.00011934	4.74772e-05	8.39114e-05	0.000129459	0.000182711	0.000146251	0.000176457	0.000135452	0.000125622	0.000139065	6.79777e-05	0.000109398	0.000114849	0.000122358	0.000169212	0.000167481	0.000184263	0.000141878	9.25525e-05	0.000102653	6.41936e-05	9.40143e-05	0.000138841	0.000136565	0.00012809	0.000141756	8.83269e-05	0.000108469	0.000103636	0.00011811	0.000174885	0.000166238
SCO6767	NaN	NaN	NaN	NaN	NaN	NaN	NaN	NaN	NaN	NaN	NaN	NaN	NaN	NaN	NaN	NaN	NaN	NaN	NaN	NaN	NaN	NaN	NaN	NaN	1.35843e-05	NaN	NaN	NaN	NaN	NaN	NaN	NaN	NaN	NaN	NaN	NaN	NaN	NaN	NaN	2.80012e-05	NaN	NaN	NaN	NaN	NaN	NaN	NaN	NaN	NaN
SCO0525	0.000181412	0.000158437	0.000146624	0.000144461	0.000207514	0.000179033	0.000176345	0.000311433	0.000272946	0.000167055	0.000263808	0.000218183	0.000230849	0.00022842	0.000224182	0.000207081	0.000243447	0.000218308	0.000204311	0.000215722	0.000201032	0.000256846	0.000252247	0.000239142	0.000261916	0.000259932	0.000245775	0.00028439	0.000281706	0.000294779	0.000293638	0.000269965	0.000283635	0.00027506	0.000273544	0.000227335	0.000269017	0.000273372	0.000246197	0.000233548	0.00021207	0.00023985	0.000208218	0.000231581	0.000310726	0.000300417	0.000284933	0.000277379	0.000256824
SCO6834	0.000183109	3.30664e-05	NaN	NaN	0.000792545	NaN	2.02101e-05	2.91639e-05	3.10725e-05	0.000180732	NaN	3.21849e-05	NaN	NaN	2.96655e-05	3.74302e-05	NaN	NaN	0.000110579	1.91663e-05	2.02171e-05	NaN	NaN	NaN	NaN	3.35951e-05	4.09688e-05	2.82245e-05	NaN	NaN	6.47336e-05	1.57587e-05	NaN	3.09898e-05	NaN	NaN	2.77066e-05	2.90648e-05	3.2442e-05	2.23556e-05	NaN	NaN	NaN	2.21337e-05	NaN	1.91196e-05	NaN	NaN	1.69482e-05
SCO5543	NaN	NaN	NaN	NaN	NaN	NaN	NaN	NaN	NaN	NaN	8.0982e-06	NaN	NaN	NaN	NaN	NaN	NaN	NaN	NaN	NaN	NaN	NaN	NaN	NaN	NaN	NaN	NaN	5.02575e-06	NaN	NaN	NaN	NaN	NaN	NaN	NaN	NaN	NaN	NaN	NaN	NaN	NaN	NaN	NaN	NaN	NaN	NaN	NaN	NaN	NaN
SCO6102	0.000776981	0.000616142	0.00064583	0.000527837	0.000490496	0.000373171	0.000428458	0.00029918	0.000335967	0.00075148	0.000645811	0.000595993	0.000509225	0.000493593	0.000332201	0.000347555	0.000378173	0.000385815	0.000837234	0.000689615	0.000640004	0.000520543	0.000430781	0.000444613	0.000291762	0.000374385	0.000361222	0.00058998	0.000740319	0.000534812	0.000595395	0.000458935	0.000370729	0.000368599	0.000280269	0.000716874	0.000612909	0.000712712	0.000709787	0.000518288	0.000603854	0.00043799	0.000460063	0.000689837	0.000666845	0.000541483	0.000551074	0.000471967	0.000398843
SCO1531	0.000755622	0.000612916	0.000618782	0.000616052	0.000616679	0.000543063	0.000621208	0.000381399	0.000520275	0.000613017	0.000744726	0.000640691	0.000520617	0.000589472	0.000483095	0.000550346	0.000535091	0.000530064	0.000546981	0.000539453	0.000570014	0.000526394	0.000444154	0.000498797	0.000409766	0.000498072	0.000569191	0.000633424	0.000632732	0.000627166	0.000582406	0.000631131	0.000594896	0.000634311	0.000594659	0.000633966	0.00073831	0.000730899	0.000672153	0.000566022	0.000655706	0.000572215	0.000562423	0.00060138	0.000610064	0.000528306	0.000579712	0.000563858	0.000615876
SCO3974	0.000264496	0.000234416	0.000360065	0.000345971	0.000371952	0.000392261	0.000333635	0.000318823	0.000236757	0.000269813	0.000283554	0.000324573	0.000421214	0.00040234	0.000338938	0.000347228	0.000297332	0.00030153	0.000260349	0.000343749	0.000330418	0.000338369	0.000412381	0.000325976	0.000378229	0.000330259	0.000308115	0.000266978	0.000269279	0.000272862	0.000277078	0.000269929	0.000265703	0.000227537	0.000233759	0.000252239	0.000270284	0.00026789	0.000276211	0.000235153	0.000219902	0.000206026	0.000207375	0.00024024	0.000282214	0.000308163	0.000302771	0.000243512	0.00025848
SCO5381	7.176e-05	4.20876e-05	0.00013873	9.58101e-05	8.96783e-05	6.93191e-05	6.07572e-05	7.24322e-05	3.61067e-05	8.58652e-05	9.18669e-05	8.98783e-05	9.61309e-05	8.80716e-05	7.90779e-05	7.58685e-05	7.49315e-05	7.57462e-05	9.67299e-05	8.7204e-05	8.92223e-05	8.54591e-05	0.000103736	8.53197e-05	9.38076e-05	8.725e-05	8.4636e-05	7.80126e-05	8.85217e-05	9.82082e-05	0.000109605	0.000104427	0.000130253	0.000108875	0.000125624	9.3407e-05	8.78703e-05	9.36016e-05	8.03299e-05	7.22816e-05	8.63469e-05	8.01014e-05	8.04133e-05	8.08943e-05	0.000103144	9.352e-05	9.41496e-05	0.000100031	0.00011915
SCO4328	0.000278147	0.000131596	0.000197971	0.00037903	0.000212639	0.000332299	0.000301792	0.000375607	0.000319004	0.000325442	0.00023783	0.000281908	0.000282219	0.000433028	0.000164858	0.000363188	0.000315658	0.000324103	0.00022893	0.000159657	0.000167998	0.00019849	0.000257341	0.000262936	0.000316812	0.000192109	0.000276374	0.000113712	0.000187905	0.000189186	0.000207517	0.000226032	0.000255621	0.000250292	0.000272911	0.000194031	0.00031075	0.000317934	0.000340807	0.000330614	0.000349364	0.000368721	0.000260081	0.000142315	0.000242755	0.000333849	0.000240363	0.000325973	0.000227834
SCO1937	0.000315069	0.000316765	0.000356239	0.000412074	0.000444723	0.000575745	0.000499957	0.000520766	0.000541752	0.000278864	0.000282697	0.000367722	0.00035211	0.000350332	0.000399583	0.000545957	0.000478263	0.000478839	0.000298737	0.000224742	0.000303423	0.000363905	0.000381574	0.000480655	0.000500911	0.000543751	0.00053842	0.000320672	0.000311605	0.000295955	0.000290409	0.00032577	0.000413837	0.000408682	0.000485831	0.000255744	0.000317957	0.000259506	0.000273862	0.000314683	0.000364824	0.000436052	0.000448241	0.000343552	0.000311077	0.000403197	0.000279818	0.000352977	0.000377804
SCO0201	5.01906e-05	0.000227528	0.000213341	0.000178841	0.00015886	0.000102238	0.000112719	3.52337e-05	6.16899e-05	5.48354e-05	0.000264076	0.000190503	9.30144e-05	9.23943e-05	0.00014617	0.000112134	8.96192e-05	7.77017e-05	5.4686e-05	0.000196309	0.000129246	0.000103934	5.35218e-05	8.31403e-05	5.88801e-05	9.96378e-05	6.3015e-05	7.11695e-05	0.000146874	0.000216839	0.000229445	0.000197602	8.82717e-05	8.33822e-05	9.02217e-05	5.64942e-05	0.000163682	0.000150498	0.000188856	0.000139103	0.000178182	0.000114707	0.000104196	6.94171e-05	0.000126667	0.000165141	0.000115996	0.000158304	9.97691e-05
SCO4033	1.75512e-05	7.7294e-06	2.19583e-05	1.28694e-05	7.8745e-06	1.1286e-05	7.15657e-06	8.43209e-06	4.41768e-06	3.50253e-05	4.97961e-05	1.26384e-05	1.6052e-05	8.49263e-06	1.09694e-05	1.01463e-05	8.59133e-06	1.01048e-05	3.94309e-05	3.66225e-05	1.89866e-05	6.7592e-06	7.25785e-06	4.72616e-06	6.71431e-06	6.02854e-06	4.75344e-06	2.017e-05	1.38517e-05	1.10511e-05	1.17964e-05	4.38983e-06	7.1304e-06	6.7683e-06	6.11753e-06	1.92475e-05	1.40759e-05	1.48956e-05	9.77308e-06	6.23926e-06	6.28748e-06	7.23157e-06	NaN	1.35918e-05	1.10919e-05	1.05411e-05	1.20246e-05	3.71504e-06	4.22869e-06
SCO3222	2.76052e-05	2.22204e-05	2.98569e-05	1.97157e-05	2.26695e-05	2.15915e-05	NaN	NaN	NaN	2.09702e-05	1.54774e-05	3.51768e-05	NaN	2.10182e-05	3.26123e-05	5.06891e-05	NaN	4.68535e-05	3.48268e-05	3.17413e-05	2.50099e-05	2.30589e-05	NaN	4.17113e-05	4.81162e-05	5.02554e-05	4.16891e-05	2.00375e-05	NaN	NaN	NaN	NaN	NaN	NaN	NaN	1.50282e-05	NaN	1.37452e-05	NaN	NaN	NaN	NaN	NaN	2.51969e-05	3.50539e-05	NaN	NaN	NaN	NaN
SCO2262	0.00012153	0.000124325	0.000219524	0.000189983	0.000167142	0.000128152	0.000164604	0.000144073	0.000181899	0.000104694	0.000140705	0.00018767	0.00011704	0.000173583	0.000183099	0.000154513	0.000167098	0.000143638	0.000110207	0.000163786	0.000161186	0.000176745	0.000161433	0.000159592	0.0002012	0.000157836	0.000184477	0.000164954	0.000118674	0.000159586	0.000143516	0.000145056	0.000173604	0.000126886	0.000134648	9.97397e-05	0.000170639	0.00015123	0.00015971	0.000162656	0.000122907	0.000204047	0.000163642	0.000104797	0.000141518	0.000151352	0.000143357	0.000141466	0.000145062
SCO2532	0.000129176	0.00015628	0.000186982	0.000267339	0.000215804	0.000262097	0.000208389	0.000207272	0.000193319	0.000137934	0.000141938	0.000248731	0.000207913	0.000185039	0.000236674	0.000184589	0.000231182	0.000210937	0.000202004	0.000175472	0.00015861	0.000213853	0.000168562	0.000221796	0.00022399	0.000222626	0.00026669	0.000145182	0.000185723	0.000222231	0.000197274	0.000181694	0.000202542	0.000212472	0.000203708	0.000137671	0.000187763	0.000205652	0.000199938	0.000186828	0.000195564	0.000189605	0.000176253	0.000197333	0.000159394	0.00012595	0.000192157	0.000207417	0.000200749
SCO2582	0.000107625	0.000143163	0.000201476	0.000263762	0.000285958	0.000441224	0.000504046	0.000548586	0.000409878	0.00028103	0.000275413	0.00033215	0.000358674	0.000392871	0.000435102	0.000481163	0.000473153	0.000593031	0.000130795	0.000137933	0.000191427	0.000237474	0.000308946	0.000379115	0.000334882	0.000334972	0.000547071	0.000178889	0.000218805	0.000222688	0.000216475	0.000263769	0.000331383	0.000370498	0.000449502	0.000334222	0.000377665	0.000358439	0.000361578	0.000386017	0.000415149	0.000516603	0.000515656	0.000162007	0.000225122	0.000241528	0.000238603	0.0002622	0.000310501
SCO1223	0.000378468	4.50432e-05	4.72829e-05	4.56653e-05	8.58604e-05	0.000119622	0.000125395	0.000166251	0.000139133	0.000313357	0.000110017	8.08843e-05	7.34647e-05	0.000522894	0.000145427	0.000196735	0.000162241	0.000202881	0.00039299	4.90437e-05	4.25573e-05	5.13463e-05	8.97536e-05	0.000101066	0.000117909	0.000126824	0.000142138	3.8267e-05	2.31995e-05	4.13306e-05	2.46304e-05	6.40651e-05	8.17282e-05	0.000105369	0.000123451	4.59527e-05	3.87587e-05	3.45003e-05	3.24693e-05	5.97288e-05	6.97192e-05	9.07556e-05	0.000113439	2.11243e-05	2.44174e-05	6.3396e-05	4.08449e-05	7.21765e-05	6.83758e-05
SCO1501	0.00122708	0.00113116	0.00130372	0.00136438	0.00130272	0.00128632	0.00115681	0.000992575	0.000765841	0.0012239	0.0010954	0.00106456	0.00119256	0.00120418	0.00111652	0.00103075	0.000891702	0.000910866	0.00132215	0.00109317	0.00121989	0.00119867	0.00114385	0.00108564	0.00111764	0.000946341	0.000867062	0.00116219	0.00131707	0.00120073	0.0013066	0.00114769	0.00118515	0.00109141	0.00102781	0.00108576	0.00111345	0.00107395	0.00112482	0.00100078	0.000999761	0.00101468	0.000927055	0.00127091	0.00120233	0.00124216	0.00120636	0.0012212	0.00115107
SCO2494	0.00015556	0.000123863	0.000145159	0.00068082	0.000706438	0.000772971	0.000842479	0.00073182	0.000712217	4.0031e-05	7.76898e-05	0.000468931	0.00054212	0.00071779	0.000725886	0.000734516	0.000695373	0.000738112	7.48362e-05	9.29594e-05	0.0001365	0.000577102	0.000852781	0.000882095	0.000824044	0.00118343	0.00101416	0.000385256	0.000614023	0.000764574	0.000853424	0.000863119	0.000850513	0.00113307	0.00109818	0.000217459	0.000656	0.000802633	0.00107426	0.000977746	0.0010513	0.00117178	0.00136107	0.000231664	0.000712729	0.000703714	0.000841679	0.000933795	0.00105532
SCO1290	0.000333642	0.000222558	0.000117388	9.23102e-05	8.85245e-05	0.000174443	0.00011415	0.000223555	0.00026139	0.000211204	0.000146497	6.2992e-05	9.90541e-05	9.27835e-05	0.000169801	0.000124264	0.000113714	0.000135453	0.000236676	0.000114917	5.18903e-05	0.000120271	7.48566e-05	0.000120109	0.000134171	0.000201408	0.00011231	5.68729e-05	4.08567e-05	3.067e-05	0.000116515	0.00049864	0.000478908	0.000568698	0.000684957	0.000206058	7.78616e-05	3.69888e-05	6.05349e-05	0.000536221	0.000643494	0.000694734	0.000831175	6.53654e-05	7.58523e-05	5.88359e-05	0.000101438	0.000629788	0.00067808
SCO0922	2.17552e-05	7.34363e-05	0.00015093	0.000154317	0.000116638	0.000140635	7.88953e-05	7.98415e-05	6.11746e-05	2.62882e-05	9.33762e-05	9.95352e-05	0.000133324	0.000104693	0.000104027	0.000106483	7.31985e-05	0.00013355	2.26068e-05	0.000113971	0.000107157	9.66651e-05	0.000120538	8.53662e-05	0.000118631	8.29114e-05	8.65593e-05	6.5131e-05	0.000123038	0.000130043	0.000133561	0.000127468	0.000133722	0.000116926	0.000137322	6.64069e-05	9.02106e-05	0.000102196	0.000102065	8.94076e-05	0.000126126	7.3554e-05	7.36626e-05	6.5776e-05	8.6571e-05	0.000110536	0.000122052	9.32211e-05	0.000142353
SCO1676	0.000271897	0.000278466	0.000423375	0.000448061	0.000375991	0.000404936	0.000308089	0.000277302	0.000254302	0.000266852	0.000316582	0.000325971	0.000362333	0.000368015	0.000372883	0.000308432	0.000281823	0.000257274	0.000271041	0.000345072	0.000362504	0.000352322	0.00037575	0.000322959	0.000384369	0.000317937	0.000324553	0.000300357	0.000356888	0.000398779	0.000404675	0.000401263	0.000392726	0.000427363	0.000438022	0.000243174	0.000298357	0.00033132	0.000339365	0.000396167	0.000363604	0.000359526	0.000388962	0.000286819	0.000366248	0.000417305	0.000410245	0.000423828	0.000413672
SCO0392	NaN	3.91302e-05	5.63165e-05	7.4441e-05	0.000214142	0.000381043	0.000357249	0.000488072	0.000563161	NaN	3.01111e-05	7.19491e-05	7.35297e-05	0.000180419	0.000240915	0.000287385	0.000264584	0.000323659	NaN	1.76798e-05	3.39354e-05	7.95719e-05	0.000166686	0.000261302	0.000246349	0.000333559	0.00038698	9.54997e-05	0.000165732	0.000191514	0.000221232	0.000274332	0.000319729	0.000385806	0.0004233	0.000104521	0.000185954	0.000210906	0.000201953	0.000261418	0.000354292	0.000380993	0.000410593	0.000112195	0.000192993	0.000197578	0.000182045	0.000265251	0.000344882
SCO2615	0.000967726	0.000881732	0.00111848	0.00117083	0.00119233	0.00127458	0.00113792	0.00108883	0.000867862	0.00100236	0.00109766	0.00112841	0.00116221	0.00125797	0.00135503	0.00118887	0.00118253	0.00108693	0.00111335	0.00102497	0.0010301	0.00105266	0.00111631	0.00107117	0.0012597	0.00105094	0.00104145	0.001154	0.000965065	0.000997512	0.00103257	0.00116161	0.00105114	0.00103871	0.0010321	0.00107845	0.00103357	0.00106402	0.0010896	0.00112109	0.00108016	0.00103996	0.00106635	0.00113123	0.00100008	0.00112611	0.000973478	0.00103984	0.00104244
SCO0494	0.000398112	0.000277373	0.000278569	0.000348646	0.000337529	0.000456956	0.000374356	0.000518099	0.000395473	0.000350638	0.000231471	0.000411332	0.000383826	0.000309841	0.000375377	0.000462628	0.00039517	0.000414377	0.000311449	0.00033728	0.000319394	0.000307435	0.000370714	0.000327817	0.000433165	0.000415107	0.000443609	0.000247889	0.000259324	0.000323443	0.000353834	0.0003322	0.000359842	0.000316567	0.00037179	0.000300936	0.000388479	0.000382583	0.000348218	0.000303275	0.000347001	0.000359715	0.00032297	0.000318693	0.000272534	0.000385442	0.000374776	0.000327376	0.000314756
SCO0852	5.28054e-05	5.65146e-05	7.81782e-05	7.33999e-05	6.42794e-05	7.51971e-05	5.76528e-05	6.553e-05	4.8096e-05	5.77005e-05	5.07391e-05	5.42855e-05	7.14983e-05	6.53284e-05	6.74683e-05	7.03596e-05	3.33229e-05	6.87896e-05	5.32136e-05	5.86768e-05	5.5699e-05	8.85646e-05	5.00559e-05	7.50956e-05	8.41074e-05	6.25607e-05	5.78386e-05	0.000104195	0.000121998	0.000141156	0.000159145	0.000167098	0.000131222	0.000131202	0.000131777	8.65452e-05	0.000103577	0.000138707	0.000123867	0.000117035	0.00015059	8.4422e-05	0.000121313	0.000107425	0.000140034	0.000110167	0.000146311	0.00016593	0.000172167
SCO5111	0.00130347	0.00101798	0.00101686	0.000985547	0.000917594	0.00101665	0.000862967	0.000830257	0.000582863	0.00102791	0.000898699	0.000823844	0.000796664	0.000740032	0.000733843	0.000787031	0.000556982	0.000477453	0.00126724	0.00104194	0.000989596	0.000957411	0.00100646	0.000844109	0.000948683	0.000777534	0.000733257	0.00075823	0.000611667	0.000604452	0.000665891	0.00061416	0.000585298	0.00052942	0.00054464	0.000594835	0.000534132	0.0005541	0.000540221	0.000450961	0.000539777	0.000453751	0.000423081	0.000767739	0.000632558	0.000722056	0.000655872	0.000600564	0.000631101
SCO5971	0.00017638	0.000182682	0.000233651	0.000235826	0.000213348	0.000222767	0.000197384	0.000185339	0.000138509	0.000215169	0.000233158	0.000228927	0.000199036	0.000215057	0.000218277	0.000180907	0.000177651	0.000183535	0.00021849	0.000206211	0.000210987	0.000205739	0.000216758	0.000206982	0.000189203	0.000163746	0.000164734	0.000235071	0.000245039	0.000232518	0.000250798	0.000261408	0.000243115	0.000227292	0.000204844	0.000203203	0.000229543	0.000222439	0.000233395	0.000232995	0.000226706	0.000205159	0.000198755	0.000211661	0.000210739	0.000204837	0.000225104	0.000233153	0.000217927
SCO6278	NaN	0.0012771	0.00065842	0.000625895	0.00080585	0.000862242	0.00110143	0.000745553	0.00113313	NaN	0.00111266	0.000585408	0.000443054	0.000704818	0.000785582	0.000987432	0.000992659	0.00101831	NaN	0.000967075	0.00064394	0.000554181	0.000596423	0.000797137	0.000781637	0.000969492	0.000925469	1.68127e-05	NaN	NaN	NaN	NaN	NaN	NaN	NaN	NaN	NaN	NaN	NaN	NaN	NaN	NaN	NaN	NaN	NaN	NaN	2.74702e-05	NaN	NaN
SCO1174	0.000405441	0.000503703	0.00031519	0.000499962	0.000518661	0.000375626	0.000425502	0.000292219	0.00038781	0.000372142	0.00040607	0.000325632	0.000401523	0.000439957	0.000365536	0.000311721	0.000339184	0.000405376	0.0004983	0.000342518	0.00033509	0.00050183	0.000383646	0.000436771	0.000289252	0.000316615	0.000370604	0.000327349	0.000381063	0.000362159	0.000347788	0.000308001	0.000294883	0.000300737	0.000286103	0.000415603	0.000410343	0.000364407	0.000355597	0.000296887	0.000337468	0.000325042	0.00033428	0.000368742	0.000373583	0.000303186	0.000300884	0.000294648	0.000319409
SCO1595	0.000231872	0.000183359	0.000232474	0.000284963	0.000267978	0.000276407	0.000225432	0.000242099	0.000150587	0.000264669	0.000210217	0.000215745	0.000281803	0.000263907	0.000225634	0.000234818	0.000184753	0.000157505	0.000256998	0.000243574	0.000242513	0.000255783	0.000279869	0.000246205	0.000231843	0.00021531	0.00016686	0.000219026	0.00023687	0.000210075	0.000212404	0.000192973	0.000198825	0.000197053	0.000191384	0.000220648	0.000197008	0.000212317	0.000215376	0.000179306	0.000196589	0.000186007	0.00019181	0.000203473	0.000213046	0.000235599	0.000229286	0.000194234	0.000203094
SCO3633	5.40051e-05	7.05053e-05	0.000292796	0.000227381	0.000272188	0.000229502	0.000301746	0.000222807	0.000312497	5.73071e-05	5.11068e-05	0.000164649	0.000184287	0.000182619	0.000218381	0.000212818	0.000196593	0.00021178	6.533e-05	0.000214158	0.000162742	0.000264933	0.000214077	0.000224909	0.000234417	0.000248646	0.000278561	0.000214796	0.000154942	0.000182589	0.000193829	0.000165424	0.0001843	0.000215043	0.000201272	8.90083e-05	0.000137038	0.000155226	0.000169453	0.000152565	0.000183407	0.000188723	0.000178312	8.50398e-05	0.000133255	0.000155922	0.000171435	0.000179487	0.000191128
SCO2126	0.000254495	0.000189336	0.000231993	0.000206035	0.000186474	0.000154716	0.000183314	0.000123593	0.000111098	0.000273261	0.00019904	0.00023092	0.000179347	0.000209259	0.000177509	0.000158797	0.000154351	0.000178033	0.000280892	0.000210889	0.000215567	0.000215432	0.000207883	0.000191844	0.000171434	0.000189348	0.00020708	0.000129518	0.000110634	0.000163827	0.000112962	0.000119888	0.000163897	0.000117617	9.90982e-05	0.000136189	0.000113408	0.00015228	0.000114441	0.000122694	0.000134266	0.000118089	0.000153842	0.000160007	0.000196184	0.000134598	0.000150264	0.00013178	0.000128356
SCO5038	0.000287067	9.24248e-05	6.32153e-05	7.63883e-05	7.826e-05	8.60703e-05	0.000108482	0.000114155	0.000120923	9.37777e-05	8.0292e-05	6.99591e-05	0.000122308	6.32099e-05	7.76111e-05	0.000101102	0.000126947	0.000101894	8.46499e-05	7.05546e-05	7.5273e-05	6.01321e-05	6.84574e-05	0.000161393	9.18761e-05	0.000247172	0.000104306	9.34324e-05	0.000108851	0.000144975	0.000169607	0.000138045	0.000323419	0.000388325	0.000194875	8.69667e-05	0.000133887	0.000167951	0.000130037	0.000318772	0.000193403	0.000216816	0.000479365	7.78314e-05	0.000129504	0.00012943	0.000208875	0.000126142	0.000160511
SCO7102	0.000102733	6.94396e-05	7.07299e-05	0.000101812	4.67512e-05	6.82698e-05	4.28762e-05	4.70565e-05	2.62753e-05	9.25797e-05	0.00012865	5.48799e-05	5.97499e-05	4.9354e-05	6.01074e-05	4.2764e-05	3.08085e-05	3.16314e-05	0.000125771	8.62655e-05	0.000100563	6.59026e-05	6.5529e-05	6.29547e-05	5.42053e-05	4.06163e-05	3.21732e-05	8.06708e-05	5.10479e-05	4.96995e-05	5.13666e-05	5.08937e-05	4.30988e-05	6.89107e-05	3.70478e-05	8.01348e-05	7.18959e-05	6.1595e-05	4.7835e-05	4.06507e-05	3.23555e-05	3.2347e-05	3.6203e-05	0.000104524	4.90182e-05	6.25307e-05	5.75895e-05	4.87146e-05	4.44036e-05
SCO1663	0.000143442	0.00015978	0.000432781	0.000373578	0.000428805	0.000171476	0.000156359	0.0001721	0.000136564	0.000164115	0.000392195	0.0001459	0.000361865	0.000133841	0.000409679	0.000151043	0.000134342	0.000127203	0.000168289	0.000389094	0.000397253	0.000444617	0.000132101	0.000116862	0.000460443	0.000125493	0.000131171	0.000384497	0.000331368	6.70282e-05	0.000418288	0.000422825	9.0527e-05	9.30962e-05	8.98222e-05	0.000367791	0.00040334	0.000362826	0.000420789	0.000408794	8.73907e-05	8.9257e-05	0.000102378	0.00010126	0.000413455	0.000434887	0.000423369	9.61716e-05	9.64269e-05
SCO3816	0.000244334	0.000233998	0.000223771	0.000224932	0.000275449	0.000249359	0.000260559	0.000186568	0.000176306	0.00025799	0.000252999	0.000185948	0.000188306	0.000238782	0.000202207	0.000204411	0.000179924	0.000189941	0.000255596	0.000248146	0.000231875	0.000209502	0.000221814	0.00024789	0.000203487	0.000193073	0.000174292	0.000218895	0.000241463	0.000210241	0.000227485	0.000255767	0.000263081	0.000253766	0.000231149	0.000229355	0.000243775	0.000216284	0.000218952	0.000270844	0.000263991	0.000286651	0.000275162	0.000208221	0.000226864	0.000216642	0.000215584	0.000244162	0.000259906
SCO4079	0.00148503	0.000774996	0.000742187	0.000717271	0.000517297	0.000511643	0.000452095	0.000479761	0.000466931	0.00130976	0.000746072	0.000816899	0.000605936	0.000513829	0.000438513	0.00051177	0.000480225	0.000436701	0.00129786	0.000950761	0.000768815	0.000592415	0.000569767	0.000463765	0.000483641	0.000462387	0.000400539	0.000735648	0.000745962	0.000728172	0.000681523	0.000608298	0.000683476	0.000563782	0.000550364	0.000840362	0.000628681	0.000778692	0.000830226	0.000802336	0.000862072	0.000769608	0.000570403	0.000775987	0.000793545	0.000766878	0.000881932	0.000687989	0.000638971
SCO2039	0.000127017	9.37701e-05	7.38939e-05	4.95406e-05	0.00011476	6.53827e-05	7.87016e-05	9.56034e-05	6.58805e-05	0.000131696	0.000100541	0.000118055	0.000133039	0.000114662	0.000362262	0.000115689	6.35715e-05	0.000115033	0.000124119	6.48446e-05	6.59012e-05	0.000115808	0.00012818	0.0001038	0.000122277	0.000104291	9.66838e-05	0.00013843	0.000152324	0.000145932	0.00014977	0.000118293	0.000129735	0.000116398	0.000112153	0.000135979	0.000152122	0.000147442	0.000153766	0.000139184	0.000131456	0.000113249	0.000120316	0.000136148	0.000162695	0.000151457	0.000155378	0.000153807	0.000134857
SCO1296	0.000697375	0.000467573	0.000669759	0.000499566	0.000357644	0.000299015	0.000302859	0.00033291	0.000282252	0.000460164	0.000354722	0.000472624	0.000501091	0.000339232	0.000338861	0.000287095	0.000309686	0.000331258	0.000420462	0.000648832	0.000518253	0.000519758	0.000360874	0.000346873	0.000354727	0.000386738	0.000320184	0.000469633	0.000353507	0.000457925	0.000455748	0.000568554	0.000446187	0.00046656	0.000445794	0.000317209	0.000401323	0.00045193	0.00043264	0.00049456	0.000492079	0.00050154	0.000453772	0.000502226	0.000403506	0.000482216	0.000484697	0.000533822	0.000521881
SCO6663	0.00156429	0.00122381	0.00119939	0.000899133	0.000886106	0.00074132	0.000850503	0.000520226	0.000391813	0.00135258	0.00108864	0.00100973	0.000803871	0.00083706	0.000794463	0.000681676	0.000689783	0.000686841	0.00127471	0.00106857	0.000704567	0.000881063	0.000802897	0.000801691	0.000732788	0.000664075	0.000660442	0.00118816	0.000808523	0.000844625	0.000759621	0.000788806	0.000736857	0.000703987	0.000698905	0.000881755	0.000764751	0.000643882	0.000682105	0.0006916	0.000670762	0.000613388	0.000556156	0.000989722	0.000773058	0.000753109	0.000728941	0.00064534	0.000687038
SCO2988	0.00018059	0.000144497	0.000241144	0.00025258	0.000223863	0.000189986	0.000204621	0.000189658	0.000143574	0.000177791	0.000184338	0.000278901	0.000252567	0.00025508	0.000210384	0.000177655	0.000526554	0.000176788	0.000223367	0.000175237	0.000254076	0.000268831	0.000229217	0.000229437	0.000195264	0.000186315	0.000183698	0.000263804	0.00029791	0.000305306	0.000289453	0.000278457	0.000242688	0.000240295	0.000217722	0.000244323	0.000298958	0.000334577	0.000301496	0.000258055	0.000244314	0.0002393	0.000217766	0.000248794	0.000292972	0.000260935	0.000293457	0.00028457	0.000253169
SCO1546	6.77048e-05	0.000100251	9.39273e-05	8.76117e-05	9.52267e-05	8.47275e-05	7.88952e-05	7.92394e-05	8.79585e-05	8.09038e-05	8.57037e-05	0.00010825	0.000102441	0.000100362	9.8916e-05	9.57681e-05	8.91192e-05	9.39827e-05	7.94383e-05	9.16027e-05	0.000117003	0.000128164	0.000112941	0.000114269	0.00010374	0.000105237	0.000105521	0.000114357	0.000126404	0.000137969	0.000142664	0.000150532	0.000106079	0.000112562	9.90573e-05	0.000103681	0.000134879	0.000132641	0.00012977	0.000123398	0.000120851	0.000107577	0.000101055	0.000127547	0.00016704	0.000176953	0.000163558	0.00016403	0.000151571
SCO4907	0.000115343	0.000111663	0.000163976	0.000154864	0.000167806	0.000152497	0.000135948	0.000110381	0.000108525	0.000130439	0.000139616	0.000130029	0.000152369	0.000174203	0.0001626	0.000127872	0.000118628	0.00012714	0.000136135	0.000123811	0.00015915	0.00018496	0.0001649	0.00016715	9.96361e-05	9.39164e-05	0.000134396	0.000136109	0.000126099	0.000112419	7.59915e-05	6.48985e-05	9.11856e-05	8.25445e-05	6.73455e-05	0.000125046	0.00011088	0.000108189	0.000105075	0.000108321	0.00010709	0.000115574	0.000119614	0.000138611	0.000123048	0.000125516	0.000116545	7.80989e-05	7.08753e-05
SCO5385	0.000138241	0.000154548	0.000136947	0.000160297	0.000166931	0.00018556	0.00023789	0.000203838	0.000205458	0.000105045	0.000117506	0.000182978	0.000143262	0.000204925	0.000200301	0.000196269	0.000211456	0.000249581	0.000117206	0.000125417	0.000154306	0.000168233	0.00019419	0.000226053	0.000200347	0.000221385	0.00024269	0.0001798	0.000244817	0.000226851	0.000235369	0.000240234	0.000269014	0.000290074	0.000265621	0.000175362	0.000220151	0.000206708	0.000213309	0.000532483	0.0002395	0.000293894	0.000349158	0.000204424	0.000251408	0.000215419	0.000213856	0.000246439	0.000270144
SCO0395	3.81541e-05	6.17192e-05	0.000119986	0.000141222	0.0003141	0.000686937	0.000769326	0.000545896	0.000653265	2.34164e-05	6.90677e-05	9.1373e-05	0.000164789	0.000372952	0.000455766	0.000729459	0.000529428	0.00054194	1.8506e-05	6.83411e-05	9.12131e-05	0.00025533	0.000320624	0.000685851	0.000478934	0.000575703	0.00056557	0.000171122	0.000289595	0.000354558	0.000526903	0.000753694	0.000522518	0.000856788	0.000640099	0.000201041	0.00034792	0.000363265	0.00037897	0.000419279	0.000553363	0.000581444	0.000903102	0.000209333	0.000396642	0.000364188	0.000355815	0.000433405	0.000540276
SCO3823	0.000121943	0.000145368	0.000226635	0.000192119	0.000193745	0.000153357	0.000136605	0.000139903	0.000105688	0.000124501	0.000172761	0.000190716	0.000173713	0.000180554	0.000141558	0.000144543	0.000144266	0.000124079	0.000111941	0.000160795	0.000186734	0.000224921	0.000206163	0.000196142	0.000138892	0.000151373	0.000158439	0.000213697	0.000243723	0.000248678	0.000204649	0.000199175	0.000239464	0.000205902	0.000179442	0.000199945	0.000187792	0.000197082	0.000228334	0.000194975	0.000203734	0.000164838	0.000164126	0.000235395	0.000224004	0.000190413	0.000188405	0.000233895	0.000188421
SCO2528	0.000645142	0.000365206	0.000293469	0.000323708	0.000202176	0.000161238	0.000155179	0.000242177	0.000220935	0.0010128	0.000396608	0.000361914	0.000196047	0.000177959	0.00014283	0.000133848	0.000203023	0.000165149	0.000759432	0.00032781	0.000290718	0.000238122	0.000223916	0.000233265	0.000156544	0.000172238	0.000184771	0.000629258	0.000374373	0.000343386	0.000205837	0.000174661	0.000279504	0.000154223	0.000157987	0.000629127	0.000403428	0.000352004	0.000256088	0.000212837	0.000208024	0.000272275	0.000147884	0.000459977	0.000414309	0.000289503	0.000336436	0.000269077	0.00020348
SCO2384	2.10809e-05	1.76277e-05	1.50698e-05	1.22578e-05	1.46639e-05	NaN	1.21676e-05	1.77239e-05	2.0393e-05	4.54021e-05	2.12118e-05	NaN	6.9454e-06	7.97147e-06	5.32782e-06	NaN	1.08373e-05	1.05398e-05	3.02442e-05	1.61333e-05	1.94875e-05	1.345e-05	1.35368e-05	1.5364e-05	1.13132e-05	NaN	1.71101e-05	2.97267e-05	1.98755e-05	1.30319e-05	1.69352e-05	9.81962e-06	1.36643e-05	1.59031e-05	1.63483e-05	3.63287e-05	5.85547e-06	NaN	5.41845e-06	6.05368e-06	7.70014e-06	1.33438e-05	9.44961e-06	3.53938e-05	1.94713e-05	1.82679e-05	8.99941e-06	1.07692e-05	1.55015e-05
SCO4043	4.43167e-06	6.96424e-06	4.5251e-06	NaN	6.89586e-06	4.93578e-06	8.45071e-06	1.3532e-05	8.57662e-05	1.10701e-05	5.2728e-06	4.96221e-06	NaN	5.01974e-06	NaN	NaN	3.36568e-05	2.27894e-05	6.78545e-06	6.04746e-06	6.09859e-06	4.75836e-06	5.52602e-06	7.00748e-06	8.06763e-06	1.19861e-05	4.26601e-05	NaN	NaN	NaN	NaN	NaN	NaN	NaN	NaN	NaN	NaN	NaN	NaN	NaN	NaN	NaN	NaN	NaN	NaN	4.86798e-06	4.85347e-06	NaN	4.35748e-06
SCO4895	2.9184e-05	8.63005e-05	0.000183284	0.000186097	0.000237425	0.000303578	0.000255442	0.000183486	0.000144391	3.8722e-05	0.000106588	0.00015783	0.000168456	0.000221031	0.000220662	0.000196727	0.000165812	0.000124451	4.5751e-05	0.000103805	0.00016667	0.000216518	0.000232122	0.000252393	0.000235202	0.000200921	0.000160874	0.000297341	0.00035457	0.000393239	0.000371485	0.000356738	0.000377271	0.000434055	0.000462528	0.000248852	0.000315503	0.000343029	0.000355184	0.000374615	0.000381575	0.000377611	0.000371611	0.000278267	0.000378577	0.00035753	0.000365494	0.000422903	0.000436033
SCO3342	1.37216e-05	1.54711e-05	3.33197e-05	4.90139e-05	8.1134e-05	0.000120035	8.82421e-05	8.54297e-05	4.0739e-05	1.37498e-05	2.00033e-05	6.57341e-05	5.37316e-05	6.67331e-05	4.62149e-05	9.49244e-05	6.38592e-05	2.29271e-05	1.88858e-05	1.84369e-05	2.94117e-05	8.86079e-05	5.9414e-05	7.34851e-05	0.000109609	7.192e-05	5.61559e-05	6.63686e-05	6.0806e-05	4.39916e-05	4.50051e-05	6.14993e-05	7.29086e-05	5.85971e-05	3.57497e-05	6.87661e-05	5.2301e-05	6.20505e-05	8.04403e-05	8.76844e-05	8.5276e-05	4.10715e-05	7.16311e-05	7.42715e-05	7.01545e-05	5.47666e-05	5.65509e-05	8.36653e-05	0.000101099
SCO1579	0.000117546	0.000117808	0.000139386	0.000126321	0.00010121	9.10167e-05	6.25518e-05	7.02588e-05	6.27789e-05	0.00014115	0.000161564	0.000176225	0.000130955	9.45329e-05	8.298e-05	6.98583e-05	5.89694e-05	5.68636e-05	0.000134834	0.000119369	0.00013411	0.000121985	0.000116383	8.02574e-05	6.39437e-05	5.68413e-05	8.99495e-05	0.000143646	0.000132946	0.000113414	0.00011031	0.000106266	9.90195e-05	8.70268e-05	7.67069e-05	0.00018662	0.000118638	0.00010939	0.000136613	9.46466e-05	8.7722e-05	8.48385e-05	6.88954e-05	0.000142825	0.000111687	0.000101264	0.000118404	0.000108391	9.72436e-05
SCO4839	0.000228376	0.00026432	0.000351379	0.000372967	0.000369877	0.000370575	0.000350424	0.000314167	0.000248184	0.000268528	0.000267529	0.000331047	0.000365553	0.000344921	0.000311815	0.000313587	0.000256268	0.000256654	0.000265927	0.000256981	0.000362884	0.000396622	0.000409239	0.000352308	0.000347827	0.000296582	0.000290925	0.000241223	0.000265122	0.000261668	0.000273312	0.000285852	0.000301192	0.000272315	0.000251197	0.00021601	0.000252979	0.000238673	0.000250291	0.000265617	0.00027449	0.000242243	0.000233018	0.000248732	0.000268758	0.000251769	0.000254824	0.000292002	0.000278281
SCO3407	0.000221103	0.000153033	0.000146854	0.000173293	0.000175559	0.000195056	0.000206636	0.00025744	0.000283628	0.0001425	0.000101711	0.000195244	0.000114782	0.000176426	0.000211931	0.000205244	0.000270648	0.000288404	0.000138754	0.000103356	0.0001212	0.000126939	0.000169146	0.000195582	0.00022211	0.000223015	0.000256851	0.000132454	0.000150717	0.000187473	0.000201489	0.000214471	0.000261031	0.000342483	0.000339257	0.000157502	0.00015642	0.00019328	0.000186752	0.000235565	0.000256574	0.000324193	0.000333098	0.00014069	0.000176185	0.000196543	0.000197125	0.000252566	0.00029013
SCO6468	9.45258e-05	2.42215e-05	1.30835e-05	1.3214e-05	1.55385e-05	1.99398e-05	1.81177e-05	4.13178e-05	6.3681e-05	9.82492e-05	3.61833e-05	1.13067e-05	1.10291e-05	1.38287e-05	1.37494e-05	3.08088e-05	1.74628e-05	3.10906e-05	0.000210607	1.79106e-05	8.88671e-06	1.07471e-05	9.97566e-06	2.0498e-05	2.63436e-05	2.12726e-05	6.26177e-05	1.18586e-05	1.92864e-05	2.86986e-05	1.60958e-05	1.35596e-05	1.15477e-05	1.34483e-05	1.78834e-05	2.23083e-05	2.45e-05	1.41356e-05	1.83288e-05	1.24058e-05	1.30777e-05	3.35954e-05	1.47945e-05	1.69151e-05	2.06937e-05	1.82951e-05	1.64e-05	1.37387e-05	1.36471e-05
SCO5479	0.000292886	0.000282787	0.000325438	0.000345796	0.000412938	0.000511137	0.000486798	0.000392266	0.000414766	0.000317762	0.000270062	0.000280449	0.000266591	0.000364829	0.000417659	0.000429777	0.000457597	0.000474115	0.000322331	0.000289394	0.000314237	0.00031018	0.000375956	0.000432054	0.000454191	0.000414814	0.000410379	0.000273809	0.000244913	0.000245799	0.00023677	0.000241075	0.000222462	0.000286672	0.000277079	0.000261061	0.000237295	0.000230939	0.000225968	0.000211677	0.000238631	0.000255084	0.000260917	0.000269686	0.000244245	0.000232004	0.000234451	0.000230195	0.000240876
SCO4885	0.000122038	9.70499e-05	8.99651e-05	0.000159487	0.000173738	0.00024664	0.000197377	0.000300086	0.000238477	7.30828e-05	0.000564256	8.49695e-05	0.000659105	0.000166213	0.000167854	0.000207668	0.000176287	0.000164812	8.35063e-05	0.000551896	9.70545e-05	0.000108032	0.00015225	0.000161076	0.000207975	0.000210383	0.000178571	0.000581143	0.000604589	6.44073e-05	6.06646e-05	7.11873e-05	7.51211e-05	7.67219e-05	8.76279e-05	0.000654096	7.57916e-05	6.43475e-05	0.000651002	6.51507e-05	6.05004e-05	8.11512e-05	8.31695e-05	6.0373e-05	6.5006e-05	6.80957e-05	7.02648e-05	7.29396e-05	7.04163e-05
SCO2549	0.000656517	0.000850911	0.00244678	0.0014845	0.00134824	0.00137915	0.00129867	0.00120486	0.0010999	0.000801312	0.00085617	0.000967535	0.00101998	0.00112301	0.00125679	0.00113277	0.00116478	0.00122836	0.000652389	0.000773551	0.00088489	0.00107602	0.0011511	0.00122228	0.00131312	0.00131899	0.00110098	0.000985975	0.00105992	0.00121993	0.00121739	0.00135935	0.00116509	0.00140187	0.00155161	0.000934615	0.00102205	0.00104381	0.00105924	0.00115835	0.00126175	0.00142143	0.00167615	0.000952765	0.00109638	0.00115892	0.000971493	0.00122627	0.00130773
SCO1321	5.49319e-05	6.37641e-05	2.86424e-05	2.92562e-05	2.95707e-05	2.98515e-05	3.36468e-05	3.17599e-05	2.48908e-05	4.32868e-05	5.53008e-05	NaN	5.10058e-05	7.89824e-05	8.29338e-05	2.35504e-05	3.35229e-05	4.72731e-05	4.08376e-05	2.93399e-05	2.00915e-05	2.70566e-05	7.66202e-05	2.61071e-05	2.65101e-05	3.92033e-05	NaN	5.04585e-05	6.81755e-05	3.85202e-05	4.52917e-05	3.85513e-05	0.000108752	4.33374e-05	3.68847e-05	8.91765e-05	6.02016e-05	7.40196e-05	3.85329e-05	5.51727e-05	0.000171501	8.54369e-05	5.7876e-05	5.83006e-05	4.03323e-05	2.67139e-05	6.74207e-05	3.51227e-05	3.96594e-05
SCO7730	1.02448e-05	1.31375e-05	1.08316e-05	9.40077e-06	2.11517e-05	1.7072e-05	1.99118e-05	8.86655e-06	1.76399e-05	1.1637e-05	1.17933e-05	1.28109e-05	9.22422e-06	1.42235e-05	1.53193e-05	9.20465e-06	1.45397e-05	1.77146e-05	2.38651e-05	1.28375e-05	1.20868e-05	1.11236e-05	1.32947e-05	1.68324e-05	NaN	1.33006e-05	2.21201e-05	9.62206e-06	5.61458e-06	7.469e-06	7.94584e-06	8.29191e-06	1.41653e-05	1.23613e-05	1.41121e-05	1.22821e-05	1.26766e-05	1.21517e-05	8.32419e-06	9.23204e-06	1.22839e-05	4.9741e-06	1.76283e-05	1.18867e-05	1.6115e-05	8.22222e-06	1.49328e-05	8.28517e-06	1.05981e-05
SCO5553	0.000411777	0.000300001	0.000271936	0.000249301	0.000193867	0.000171536	0.000171521	0.000108131	0.000120898	0.000596584	0.00035519	0.000360953	0.000295063	0.000216619	0.000159212	0.000147467	0.000124802	0.0001104	0.000607868	0.000393504	0.000405102	0.000311613	0.000250323	0.000199284	0.000179055	0.000131841	0.000128554	0.000259093	0.000268005	0.000257973	0.000266218	0.000160336	0.000166336	0.000169265	0.000138324	0.000296186	0.000251355	0.000295481	0.000272922	0.000249097	0.000183603	0.000172012	0.000149537	0.0002795	0.000278495	0.000286772	0.00027802	0.000269133	0.000210665
SCO4137	2.86249e-05	1.5081e-05	1.38178e-05	2.15471e-05	NaN	1.47403e-05	1.40687e-05	2.92532e-05	NaN	3.47478e-05	2.73994e-05	4.02845e-05	1.62007e-05	3.62251e-05	6.10196e-06	2.5904e-05	1.3098e-05	2.49245e-05	1.80654e-05	1.98266e-05	1.77569e-05	2.02717e-05	NaN	NaN	9.72574e-06	1.49307e-05	2.27454e-05	2.00744e-05	2.00947e-05	2.13183e-05	1.05052e-05	1.85079e-05	2.05712e-05	2.39903e-05	4.11092e-05	4.60386e-05	4.50443e-05	2.64427e-05	2.38109e-05	2.27115e-05	2.15644e-05	9.19032e-06	1.15026e-05	2.00091e-05	NaN	NaN	1.29065e-05	6.90796e-06	9.42731e-06
SCO2901	6.74439e-05	0.000258436	0.000185827	8.04912e-05	0.00011228	8.84552e-05	6.05279e-05	4.69266e-05	4.77451e-05	9.79718e-05	0.000108637	8.47494e-05	6.41109e-05	7.00221e-05	0.000105769	4.25306e-05	5.53478e-05	5.86843e-05	0.000104577	0.000176325	0.00012227	8.29693e-05	7.86192e-05	0.000112792	9.7056e-05	0.000106612	6.2748e-05	8.16545e-05	8.17814e-05	8.57019e-05	9.25968e-05	8.7546e-05	8.13412e-05	7.97577e-05	8.14423e-05	0.000117709	6.29568e-05	6.99663e-05	6.88613e-05	8.48015e-05	8.93636e-05	0.000104442	6.63453e-05	8.48015e-05	8.43685e-05	5.34473e-05	8.02226e-05	9.12401e-05	0.000136018
SCO0174	NaN	3.21265e-05	2.65681e-05	9.30867e-05	9.04163e-05	4.1204e-05	4.76079e-05	2.14924e-05	1.58297e-05	NaN	7.56574e-05	0.000164122	0.000157346	0.000125073	0.000112459	0.000184839	8.15536e-05	6.12143e-05	NaN	6.20559e-05	9.51505e-05	0.00010385	0.000125635	7.16555e-05	7.50147e-05	6.9676e-05	2.67468e-05	6.62256e-05	0.000115567	0.000151159	0.000197261	0.000240329	0.000207416	0.000145372	0.000143687	5.17591e-05	0.000128581	0.000166532	0.000347614	0.000209127	0.00016708	0.000139434	0.000115938	7.7744e-05	0.000111471	0.000165107	0.000173817	0.000209493	0.000172282
SCO5704	0.000168009	0.000156708	0.000197963	0.000160867	0.000133113	0.000131754	0.000130601	0.000129572	0.000130568	0.000176448	0.000200606	0.000173471	0.000113661	0.000163628	0.000158022	0.000137523	0.000146215	0.000145722	0.000165447	0.000156383	0.000161404	0.000169896	0.000136177	0.000135223	0.000156975	0.000149612	0.000168518	0.000180211	0.000110538	0.000122545	0.000125884	0.000112955	0.000114942	0.000112604	0.000105636	0.000110285	0.000120861	0.000115474	0.000134087	0.000133235	0.000108291	0.000111774	0.000101482	0.000182654	0.000127085	0.000110858	0.000115301	0.000111712	0.000119926
SCO3887	0.000207503	0.000113543	0.000122439	0.000100316	8.52241e-05	9.29331e-05	6.8685e-05	9.44387e-05	7.34546e-05	0.000131212	0.000116828	0.000134988	8.84437e-05	0.000118103	0.000102636	8.57238e-05	9.95215e-05	9.11725e-05	0.000114838	0.000112672	0.000106046	9.11111e-05	7.25585e-05	6.09566e-05	6.48719e-05	6.35786e-05	6.90268e-05	0.000137102	0.00011982	9.16971e-05	0.000109408	0.000100071	8.98888e-05	8.1745e-05	6.70656e-05	0.000121457	0.000103519	9.08098e-05	0.000102656	7.62074e-05	8.16903e-05	8.58514e-05	8.25711e-05	0.000103167	9.78825e-05	9.58029e-05	0.000108502	7.69747e-05	6.39655e-05
SCO2194	9.10871e-05	0.000511177	0.000147136	0.000134696	0.000126861	0.000130927	0.000114614	6.69912e-05	0.000133336	0.000511345	0.000127117	0.000135533	0.000142502	0.000123501	0.000103586	0.000108553	9.4198e-05	0.00010884	0.000506754	0.000496976	0.000150005	0.00019252	0.000169095	0.000141529	0.000107252	0.000110297	0.000102699	0.000135237	0.000166783	0.000172484	0.000151896	0.000147994	0.000134113	0.0001333	0.000124254	0.000167633	0.000174178	0.000169887	0.000164826	0.000147581	0.00016371	0.000139591	0.000143346	0.000169387	0.000179537	0.000153565	0.000172503	0.000155818	0.000125212
SCO5552	8.08139e-05	6.34371e-05	4.0908e-05	3.90703e-05	4.38379e-05	4.4866e-05	5.06489e-05	6.45214e-05	5.87876e-05	8.30036e-05	3.49165e-05	4.13673e-05	3.71514e-05	4.2941e-05	4.08139e-05	4.00027e-05	4.9529e-05	4.62027e-05	8.72227e-05	3.70949e-05	3.34444e-05	3.80999e-05	4.07905e-05	3.89396e-05	3.9238e-05	4.49166e-05	4.54317e-05	5.70538e-05	3.91693e-05	4.29242e-05	4.81602e-05	4.92087e-05	5.42252e-05	5.03556e-05	5.63664e-05	8.2814e-05	8.87137e-05	7.03397e-05	6.21349e-05	6.59422e-05	7.30302e-05	7.41081e-05	9.12042e-05	7.36292e-05	5.35421e-05	6.19406e-05	5.126e-05	5.42757e-05	6.75015e-05
SCO1484	0.000473837	0.000306471	0.000223412	0.000185265	0.000180882	0.000153951	0.000164214	0.000155729	0.000119972	0.000432753	0.000246653	0.000217579	0.000232053	0.000186596	0.000160162	0.000165353	0.000146689	0.000150501	0.000477767	0.000242448	0.00023467	0.000210023	0.000205427	0.000167927	0.000184527	0.000165673	0.000146581	0.000300039	0.00023365	0.000209189	0.000219196	0.000203571	0.000153661	0.000154398	0.000149061	0.00028711	0.000222969	0.000215315	0.000198265	0.000165595	0.000158267	0.000137581	0.000146826	0.000247035	0.000221849	0.000234534	0.000207456	0.000179632	0.000178708
SCO6661	0.000390777	0.000503509	0.000374958	0.000435658	0.00041325	0.000398797	0.000445438	0.000412335	0.00025053	0.000396162	0.000441805	0.000403461	0.000438793	0.000404032	0.000347171	0.000455273	0.000336073	0.00034514	0.000404104	0.00125213	0.000469068	0.000420807	0.000489869	0.000427868	0.000468461	0.000402822	0.000330696	0.00030227	0.000308106	0.00033215	0.000405924	0.000438388	0.000392919	0.000402212	0.000434843	0.000356677	0.000321103	0.000401945	0.000287963	0.000309831	0.000303414	0.000339705	0.000306828	0.000328569	0.00034499	0.000418767	0.000450303	0.000383041	0.000401362
SCO3857	4.55638e-05	4.31993e-05	8.27676e-05	9.84143e-05	9.19826e-05	9.29926e-05	8.59307e-05	8.26118e-05	7.50278e-05	5.38004e-05	7.65102e-05	7.45849e-05	9.13234e-05	9.10477e-05	0.00010733	9.46819e-05	8.29592e-05	8.0663e-05	5.5672e-05	7.06877e-05	9.69568e-05	0.000100294	8.23512e-05	9.61562e-05	8.52574e-05	9.62664e-05	7.25288e-05	9.0792e-05	0.000110725	0.000110084	0.000136504	0.000135919	0.000105948	0.000105218	9.47025e-05	8.10166e-05	0.000100275	0.000116327	0.0001094	0.000120272	0.000120754	0.000103723	0.000103041	7.20291e-05	0.000101593	0.000129053	0.000122269	0.000116507	0.000115733
SCO5354	0.000215204	0.000200891	0.000239583	0.000167836	0.000174228	0.000209818	0.00016694	0.000149478	0.000215938	0.000282866	0.000185035	0.000192032	0.000168709	0.00016279	0.000157818	0.000182455	0.000156108	0.000151975	0.000258744	0.000162293	0.000202572	0.000226715	0.000205624	0.000165803	0.000163366	0.00017147	0.000175731	0.000249863	0.000312724	0.000227746	0.000223318	0.000388057	0.000251117	0.000287003	0.000237248	0.000284706	0.000314072	0.000257579	0.0002419	0.00019269	0.000221672	0.000239569	0.000168178	0.000310359	0.000305359	0.000264054	0.000229121	0.000260692	0.000251433
SCO5042	4.98261e-05	0.000272034	0.000346952	0.00028822	0.000342423	0.000337274	0.000310622	0.000338008	0.000240607	3.59621e-05	0.000286208	0.000343424	0.000346051	0.00029964	0.000312439	0.000250683	0.000271235	0.000266045	4.16009e-05	0.000348212	0.000380179	0.000381356	0.000406307	0.000342577	0.000376038	0.000338954	0.000347814	0.000142588	0.000331343	0.000284039	0.000327058	0.000286274	0.000376816	0.000401575	0.00038701	0.000283177	0.000301332	0.000290299	0.000313227	0.000252298	0.000313453	0.00035884	0.000316849	0.000308832	0.000311169	0.00035773	0.000344852	0.000328511	0.0004089
SCO2910	0.00011125	0.000119958	0.000139894	0.000119205	0.000100639	7.77182e-05	7.9716e-05	5.12114e-05	7.80937e-05	0.000106597	0.00014527	0.000140019	0.000111759	9.84532e-05	7.44929e-05	7.30525e-05	6.47117e-05	8.8734e-05	0.000130729	0.000150102	0.000116671	0.000120671	0.000117558	9.39778e-05	7.12833e-05	7.95853e-05	8.02218e-05	0.000107543	0.00014092	0.000134493	0.000123077	0.000107305	7.90206e-05	8.00344e-05	6.61229e-05	0.000120016	0.000118318	0.000137535	0.000116191	0.000113304	8.74405e-05	6.97994e-05	4.80538e-05	0.000120437	0.000132122	0.000107499	0.000120162	0.000102177	7.56477e-05
SCO3808	0.000260659	0.000315357	0.000355013	0.000392295	0.000111595	0.000166473	0.00011436	0.000148511	0.000163661	8.31149e-05	0.000325247	0.000117779	0.000102439	0.000144855	0.000143403	0.00012171	0.000162697	0.000155779	5.27895e-05	0.000327003	0.000298725	0.000385788	0.000109097	0.000107902	0.000122692	0.000117657	0.000116071	0.000497483	0.000168312	0.000248803	0.000183202	0.000466803	0.000302508	0.00023942	0.000241986	0.000489599	0.000175441	0.000164114	0.000185805	0.000199164	0.000178744	0.000210402	0.00020615	0.000482111	0.000465571	0.000126433	0.000149475	0.000136541	0.000222943
SCO2115	0.000403424	0.000268077	0.000311638	0.000311048	0.000256502	0.000279566	0.000179873	0.000169079	0.000170297	0.000345605	0.000301408	0.000282381	0.000273666	0.000264265	0.000232219	0.000204784	0.000198889	0.000157831	0.000432351	0.000311289	0.000292947	0.000277987	0.000277079	0.000225566	0.000194317	0.000192938	0.000191029	0.000449227	0.00039011	0.000372944	0.000389946	0.000407501	0.00035816	0.0003728	0.00029459	0.00035034	0.000307035	0.00033201	0.000328999	0.000352473	0.000302819	0.000292022	0.000300597	0.000435941	0.000348019	0.0003898	0.000340951	0.000410934	0.00038917
SCO1626	NaN	0.000156997	0.000300153	0.000401886	0.00032294	0.000360785	0.000148721	0.000218289	0.000101852	0.000101255	0.000233776	0.000342046	0.000414367	0.000400777	0.000312643	0.000219286	0.00022049	0.000216918	NaN	0.000205873	0.000357709	0.000398646	0.000345154	0.00026934	0.000182599	8.46487e-05	0.00018023	8.54924e-05	6.15109e-05	5.03979e-05	5.95172e-05	5.64226e-05	6.86681e-05	6.49041e-05	4.53513e-05	4.09095e-05	2.66877e-05	5.67049e-05	3.76364e-05	8.64593e-05	5.10273e-05	5.22512e-05	3.45645e-05	NaN	3.96931e-05	6.32351e-05	4.50388e-05	5.59282e-05	5.46433e-05
SCO3904	0.000198113	0.000227927	0.000321982	0.000312804	0.000350861	0.000290196	0.000342202	0.000229228	0.000352825	0.000197882	0.000233858	0.000318929	0.000233536	0.000336498	0.000348912	0.000275765	0.000327901	0.000314316	0.000202928	0.000222102	0.000314133	0.000313281	0.000266059	0.000338205	0.000273442	0.000302602	0.000323039	0.000267824	0.000306143	0.000296217	0.000296956	0.00028713	0.000272625	0.000299245	0.000269905	0.000238638	0.000306883	0.000285734	0.000305246	0.000306267	0.000325912	0.000317167	0.000440195	0.000254396	0.00034314	0.000261645	0.000262516	0.000286005	0.000301314
SCO2972	0.000267536	0.000212821	0.000255644	0.000237706	0.000226976	0.00022379	0.000197461	0.000280744	0.000147425	0.000290775	0.000283545	0.00027314	0.000273748	0.00024713	0.000246113	0.000241703	0.000210196	0.000194997	0.000274016	0.000283098	0.000265635	0.000256663	0.000286515	0.000217635	0.000262335	0.000213862	0.00020229	0.000191374	0.000195549	0.000168116	0.000194652	0.000212727	0.000189568	0.000173531	0.000183486	0.000214921	0.000189222	0.000191767	0.000198907	0.000191275	0.000175999	0.000179459	0.000171988	0.000202796	0.000177548	0.000230398	0.000238171	0.000214112	0.000210948
SCO2899	NaN	NaN	NaN	NaN	6.42248e-06	NaN	6.39064e-06	3.527e-05	2.74558e-05	NaN	7.23031e-06	1.26229e-05	7.19292e-06	4.59755e-06	1.90907e-05	NaN	NaN	5.48954e-06	NaN	NaN	NaN	6.2831e-06	NaN	1.24287e-05	NaN	6.16665e-06	NaN	NaN	NaN	5.0762e-06	NaN	8.34278e-06	NaN	NaN	NaN	NaN	7.24718e-06	NaN	NaN	NaN	NaN	4.83305e-06	NaN	NaN	6.45534e-06	1.24138e-05	NaN	1.40742e-05	NaN
SCO1776	0.000632952	0.000377976	0.000563227	0.00048672	0.000451585	0.000431787	0.0004564	0.000328663	0.000272682	0.000541659	0.000350668	0.000445103	0.000336291	0.000387415	0.000344371	0.000312301	0.000308793	0.000293332	0.000709216	0.000434883	0.000534701	0.000454978	0.000383883	0.000490792	0.0004342	0.000404425	0.00034496	0.000506486	0.000393209	0.000351106	0.000324326	0.000306515	0.000323985	0.000393105	0.000368627	0.000403713	0.000303629	0.000272341	0.000251958	0.000259836	0.000263444	0.000299346	0.000308873	0.000388545	0.000381632	0.000387475	0.000332109	0.000336754	0.000344797
SCO6750	4.79335e-05	6.22159e-05	7.45068e-05	7.70832e-05	9.211e-05	0.000142496	8.18249e-05	8.41747e-05	7.65903e-05	5.51889e-05	7.71874e-05	0.000102345	9.02575e-05	9.78916e-05	0.000119343	9.22528e-05	0.000122639	0.00011871	5.30679e-05	6.33353e-05	7.78918e-05	9.68176e-05	7.09062e-05	0.000103285	8.55793e-05	9.57144e-05	6.56703e-05	4.65306e-05	6.7952e-05	7.02789e-05	6.34296e-05	8.06023e-05	6.78178e-05	6.35272e-05	4.92034e-05	4.14628e-05	4.75288e-05	6.65124e-05	7.14141e-05	7.78579e-05	6.73909e-05	6.66754e-05	6.34662e-05	3.84188e-05	5.24899e-05	5.49936e-05	7.07474e-05	8.04527e-05	7.71784e-05
SCO2822	3.55238e-05	2.80052e-05	3.24206e-05	3.1961e-05	3.47613e-05	4.57689e-05	3.51731e-05	3.92519e-05	3.77628e-05	3.11538e-05	2.61867e-05	2.52726e-05	3.1881e-05	3.58785e-05	3.80289e-05	4.00947e-05	3.77591e-05	5.74433e-05	2.6431e-05	3.96277e-05	2.88912e-05	4.13764e-05	4.01957e-05	4.32102e-05	4.02456e-05	4.56514e-05	4.1101e-05	3.21647e-05	3.58265e-05	1.98615e-05	3.2513e-05	5.50344e-05	5.14351e-05	6.32012e-05	6.14577e-05	1.54876e-05	1.62385e-05	2.15132e-05	2.39702e-05	4.25343e-05	6.54188e-05	7.19681e-05	7.70243e-05	1.35383e-05	1.81933e-05	2.06328e-05	2.5281e-05	5.78808e-05	6.26111e-05
SCO2093	2.34898e-05	1.39545e-05	9.33809e-06	1.20138e-05	6.14556e-06	NaN	NaN	NaN	NaN	2.75655e-05	1.94581e-05	1.79769e-05	1.78941e-05	1.58986e-05	1.97874e-05	1.28988e-05	1.98978e-05	2.16727e-05	3.50649e-05	1.61172e-05	9.25001e-06	1.31964e-05	1.02435e-05	6.6788e-06	6.51116e-06	NaN	8.28179e-06	4.1278e-05	1.87331e-05	1.6989e-05	1.59597e-05	1.61493e-05	1.96479e-05	1.65679e-05	1.03263e-05	3.18433e-05	2.47009e-05	2.50635e-05	2.98305e-05	2.19842e-05	2.16868e-05	1.92392e-05	1.84862e-05	2.83985e-05	1.77763e-05	1.50772e-05	1.50853e-05	1.35138e-05	1.25677e-05
SCO5058	0.000148257	0.000143148	0.000133056	0.000154205	0.00012717	0.000102729	9.51835e-05	9.65401e-05	6.8822e-05	0.000193506	0.000199136	0.000217622	0.000211653	0.000179285	0.000140001	0.000124162	0.000120419	0.000110676	0.00015061	0.000161669	0.000189471	0.000206542	0.000166396	0.000136315	0.000105502	9.51594e-05	9.57938e-05	0.000146447	0.000180755	0.00015422	0.000165293	0.000162438	0.000171701	0.000153592	0.000136249	0.000182178	0.000191298	0.000193748	0.000195402	0.000199822	0.000186249	0.000181485	0.000171628	0.000164059	0.000166233	0.000146387	0.000171469	0.000170324	0.00016978
SCO6766	7.36663e-05	0.000197261	0.000396819	0.000311989	0.000403086	0.000390277	0.000323804	0.000155498	0.000161969	0.0001042	0.000393706	0.00037244	0.000353546	0.000272596	0.000286594	0.000373446	0.000238813	0.000207574	5.20022e-05	0.000204698	0.000337576	0.000326922	0.000258256	0.000325162	0.000279304	0.000228005	0.000169802	0.000234588	0.00034932	0.000485538	0.000452992	0.000475926	0.000455358	0.000387334	0.000472858	0.000204127	0.000415486	0.000394264	0.000324861	0.000436556	0.000465708	0.000417983	0.000332603	0.000172073	0.000334122	0.00039294	0.000336879	0.000396599	0.000379367
SCO7269	9.73318e-06	1.79434e-05	1.09284e-05	2.2326e-05	5.14214e-06	5.63496e-05	3.27549e-05	4.73068e-05	6.21662e-05	NaN	1.65758e-05	1.61656e-05	1.60409e-05	2.39558e-05	9.72236e-06	6.00342e-05	5.22099e-05	4.18543e-05	1.17441e-05	2.13446e-05	2.0298e-05	2.6437e-05	1.94821e-05	3.43392e-05	6.11449e-05	6.80904e-05	7.86112e-05	1.22676e-05	2.0969e-05	5.12985e-05	5.14999e-05	7.55824e-05	0.000128916	7.70502e-05	7.13349e-05	1.58302e-05	2.59405e-05	2.51434e-05	3.37526e-05	5.78145e-05	5.42102e-05	5.25578e-05	4.83935e-05	1.44466e-05	2.3014e-05	3.49003e-05	3.00186e-05	6.80224e-05	7.36326e-05
SCO7466	3.80502e-05	1.71466e-05	1.78236e-05	1.28637e-05	7.80546e-06	NaN	NaN	1.00503e-05	4.36791e-06	4.72915e-05	2.6211e-05	1.8608e-05	NaN	6.24943e-06	6.33253e-06	NaN	NaN	NaN	5.17624e-05	2.22478e-05	1.46007e-05	4.97559e-06	NaN	NaN	NaN	NaN	NaN	1.25426e-05	1.26718e-05	1.00115e-05	1.20029e-05	NaN	7.60063e-06	NaN	NaN	1.11653e-05	NaN	8.87811e-06	NaN	NaN	7.16041e-06	NaN	NaN	1.28828e-05	1.22479e-05	NaN	NaN	8.52166e-06	NaN
SCO2538	1.54935e-05	2.88453e-05	8.63678e-06	1.71386e-05	9.32566e-06	2.2054e-05	7.95585e-06	3.12822e-05	1.74227e-05	1.54301e-05	2.23321e-05	NaN	3.12086e-05	2.68648e-05	1.45769e-05	2.62487e-05	1.88148e-05	1.85831e-05	1.73622e-05	2.82459e-05	1.41424e-05	1.48109e-05	1.97091e-05	2.29515e-05	2.31015e-05	1.35617e-05	1.82645e-05	1.34028e-05	1.65519e-05	1.28084e-05	1.44401e-05	1.49358e-05	2.2064e-05	2.45579e-05	1.9791e-05	2.86162e-05	1.65589e-05	1.33532e-05	1.42813e-05	1.81372e-05	2.36373e-05	1.22176e-05	2.17042e-05	1.04229e-05	1.2073e-05	1.63868e-05	2.7176e-05	2.35741e-05	1.65425e-05
SCO3236	0.000696201	1.35021e-05	3.28376e-05	0.000155684	0.00029808	0.000418401	0.000318137	0.000312047	0.00020611	0.000552315	0.00125453	3.17228e-05	9.9103e-05	0.000287779	0.000304612	0.000288022	0.000258835	0.000334815	0.000742865	0.00043546	2.57393e-05	0.000114882	0.0002599	0.000424429	0.000253255	0.000273523	0.0003454	0.000546516	NaN	4.20099e-05	1.28388e-05	1.30333e-05	1.48342e-05	NaN	NaN	9.25437e-05	1.79727e-05	NaN	1.24029e-05	NaN	1.65225e-05	NaN	NaN	1.80388e-05	NaN	2.41687e-05	NaN	NaN	NaN
SCO1654	9.47821e-05	7.65869e-06	5.99889e-05	4.46051e-05	4.01239e-05	4.15812e-05	4.13802e-05	7.01836e-05	3.51996e-05	8.14356e-05	1.18093e-05	NaN	6.61303e-05	8.13859e-05	7.63927e-05	6.45521e-05	4.61391e-05	4.18467e-05	4.01498e-05	3.81981e-05	6.35252e-05	6.01032e-05	6.38651e-05	5.58961e-05	5.69539e-05	5.20842e-05	4.33689e-05	2.33562e-05	3.92372e-05	7.00633e-05	6.58653e-05	4.24898e-05	4.76285e-05	5.70881e-05	5.25019e-05	1.98175e-05	2.47096e-05	3.43357e-05	3.18153e-05	3.48059e-05	3.86447e-05	3.6755e-05	3.68589e-05	1.82006e-05	3.93966e-05	4.04229e-05	6.8988e-05	7.66519e-05	4.17686e-05
SCO1775	8.35661e-05	2.92464e-05	2.66944e-05	2.71403e-05	5.24809e-05	6.39624e-05	5.55619e-05	4.38853e-05	3.01315e-05	5.13389e-05	3.856e-05	5.52482e-05	6.51215e-05	7.65639e-05	7.3809e-05	5.85882e-05	5.70331e-05	3.94407e-05	6.3062e-05	2.43362e-05	2.98031e-05	5.16955e-05	5.99953e-05	4.09927e-05	6.19301e-05	6.7997e-05	2.49417e-05	4.03573e-05	4.34324e-05	6.38046e-05	4.91177e-05	7.95327e-05	3.82151e-05	2.95835e-05	4.7833e-05	3.89311e-05	5.62088e-05	4.92096e-05	5.76336e-05	6.15577e-05	6.09061e-05	6.29999e-05	6.1911e-05	3.81283e-05	4.08817e-05	4.81818e-05	6.66884e-05	5.81378e-05	6.04263e-05
SCO4470	9.70047e-05	9.29757e-05	0.000120799	0.000124417	8.66202e-05	6.31756e-05	6.56889e-05	4.06166e-05	5.01602e-05	0.000121065	9.39339e-05	8.84263e-05	7.14503e-05	7.51807e-05	6.47664e-05	5.69301e-05	5.17527e-05	6.17243e-05	0.000106442	8.88994e-05	8.78135e-05	7.96974e-05	6.25905e-05	6.27648e-05	4.89843e-05	5.08525e-05	6.47118e-05	0.000122516	9.17382e-05	0.000104164	8.57426e-05	7.79271e-05	6.59335e-05	5.32289e-05	7.04121e-05	0.000105451	9.09357e-05	9.43942e-05	8.77591e-05	6.66473e-05	6.75292e-05	5.40221e-05	5.38694e-05	9.22638e-05	9.50653e-05	8.63406e-05	7.98456e-05	6.14831e-05	5.43154e-05
SCO6795	NaN	1.56385e-05	2.77513e-05	1.82771e-05	3.72372e-05	1.90881e-05	2.92729e-05	3.87306e-05	4.56692e-05	NaN	1.75965e-05	5.62355e-05	2.94774e-05	2.58368e-05	2.07036e-05	3.83971e-05	3.87078e-05	4.21272e-05	NaN	2.08206e-05	3.17012e-05	2.50989e-05	2.53886e-05	NaN	NaN	2.90754e-05	3.65472e-05	2.4522e-05	1.81416e-05	NaN	NaN	NaN	NaN	1.60937e-05	1.58797e-05	2.1713e-05	NaN	NaN	1.71199e-05	NaN	NaN	9.88092e-06	7.6084e-06	2.17434e-05	NaN	NaN	NaN	1.50777e-05	NaN
SCO7617	0.000118585	0.000109847	8.83334e-05	8.27546e-05	8.99425e-05	0.000112442	8.11154e-05	9.09678e-05	8.0397e-05	0.000164013	0.000153393	0.000119835	0.000105014	0.000136032	0.000141879	0.000140846	0.000139319	0.000137957	0.000123492	8.99053e-05	7.48508e-05	8.20441e-05	8.72274e-05	8.14076e-05	9.90779e-05	9.0271e-05	0.000105135	0.000150275	0.000136451	8.17381e-05	7.95628e-05	8.40164e-05	8.15763e-05	9.13385e-05	8.22206e-05	0.00012103	0.00010399	8.69134e-05	9.18211e-05	8.23778e-05	0.000107389	8.59147e-05	7.52563e-05	6.93436e-05	7.06343e-05	0.000101678	8.00247e-05	7.02845e-05	7.60112e-05
SCO2616	0.000153981	9.00537e-05	0.00010418	0.000121002	0.000118582	0.000137705	0.000112219	0.000160581	9.31336e-05	0.000208861	0.000269411	0.000129019	0.000161227	0.000182639	0.000152122	0.000179649	0.000160456	0.000171126	0.000103756	0.000101056	8.46143e-05	7.63379e-05	9.04573e-05	9.57172e-05	0.000107833	8.45161e-05	9.39157e-05	0.000235976	0.000225346	0.000162208	0.000165216	0.000162978	0.00013928	0.000155261	0.000144982	0.000319982	0.000299555	0.000248574	0.000259081	0.000243798	0.000210722	0.000240087	0.000220331	0.000162206	0.000164861	0.00017032	0.000186115	0.000143741	0.000129446
SCO3543	0.00106907	0.00112466	0.00109971	0.00110869	0.00100819	0.00105931	0.00120265	0.000854769	0.00099215	0.00098305	0.000850581	0.00101837	0.000948116	0.00109349	0.000916945	0.000942281	0.000887983	0.000957337	0.000744325	0.000754439	0.000894486	0.000993147	0.000865043	0.0010291	0.00100104	0.00109789	0.000885078	0.00175056	0.00122737	0.00112822	0.00101119	0.00143122	0.000858294	0.000975454	0.00138473	0.00115485	0.0011716	0.00106026	0.00105349	0.00105603	0.00108139	0.00123036	0.00146717	0.000966503	0.00124341	0.00133334	0.0010104	0.00105987	0.00120366
SCO6027	8.43919e-05	0.000114525	0.00011859	0.000113124	0.00012159	0.000175804	0.00017689	0.000193523	0.000169567	7.33332e-05	7.67914e-05	0.00013601	0.000107425	0.00011647	0.000103294	0.000132751	0.000176119	0.000125975	9.50109e-05	9.03754e-05	0.000111948	0.000116051	0.000119447	0.000142968	0.000170887	0.000203316	0.000148621	0.000116619	0.000150762	0.00014611	0.000196736	0.000148542	0.000206521	0.000189926	0.000146289	9.22127e-05	0.000115225	0.000115217	0.000127934	0.000117031	0.000153998	0.000188754	0.00019032	0.000108124	0.000135109	0.000130444	0.000142722	0.000143997	0.000185663
SCO0409	0.000103986	NaN	NaN	NaN	1.3388e-05	1.80355e-05	3.48375e-05	4.57051e-05	7.63986e-05	0.000100887	NaN	NaN	NaN	1.93725e-05	2.5177e-05	4.37248e-05	6.65617e-05	6.87726e-05	9.49258e-05	NaN	NaN	1.08842e-05	1.82272e-05	3.71219e-05	4.42935e-05	8.44325e-05	8.39122e-05	NaN	NaN	NaN	NaN	NaN	NaN	NaN	2.00058e-05	NaN	NaN	NaN	NaN	7.09362e-06	8.4035e-06	9.59673e-06	2.14893e-05	NaN	NaN	NaN	NaN	NaN	6.94122e-06
SCO5744	0.000159322	0.000190194	0.000164517	0.000252737	0.00027151	0.000241981	0.000254046	0.000240989	0.000222102	0.000138468	0.000145987	0.000242341	0.000193383	0.000218071	0.000236708	0.000207407	0.000224215	0.000143604	0.000231273	0.000217952	0.000258428	0.000274892	0.000262011	0.00024615	0.000282437	0.000228724	0.000213986	0.000278943	0.000225616	0.000252889	0.000254078	0.00023844	0.00024024	0.000247263	0.000256299	0.000185661	0.00023218	0.000216354	0.000232053	0.000212727	0.000218522	0.000218102	0.000200645	0.00024485	0.000224839	0.000244871	0.000224526	0.000242014	0.000236224
SCO1438	0.000134587	0.000131316	0.00017677	0.000150167	0.000149341	0.000131929	0.00011477	0.000107547	0.000115793	0.000137252	0.000148659	0.000167139	0.000137203	0.000169156	0.000162034	0.000131536	0.000139137	0.000137437	0.000148974	0.000155382	0.000157594	0.000155471	0.000146843	0.000155475	0.000145359	0.000146774	0.000138481	0.00012471	0.000140019	0.000134429	0.000128017	0.000137384	0.000136725	0.000123429	0.000121293	0.000105527	0.000105285	0.000118355	0.000132237	0.000123363	0.000115849	0.000109299	0.000120053	0.000122396	0.000134434	0.000128829	0.000128165	0.000129275	0.000121582
SCO4594	9.12703e-05	0.000173493	0.000217809	0.000248026	0.0002891	0.000222526	0.000300434	0.000171441	0.000266476	8.22125e-05	0.000180222	0.000200478	0.000202652	0.000236511	0.000254676	0.000225789	0.000251167	0.000265521	8.69116e-05	0.000163969	0.000180242	0.000231534	0.000220503	0.00026794	0.000232638	0.000262904	0.000252722	0.000174894	0.000271808	0.000276074	0.000295646	0.000376112	0.000367156	0.00042101	0.000369151	0.00016305	0.000271741	0.000264817	0.000282074	0.000361388	0.000428696	0.000422844	0.000454354	0.000187625	0.000272561	0.000242336	0.00027678	0.000387399	0.000421577
SCO2164	0.000812612	0.000466067	0.000558339	0.000322971	0.000284906	0.000245106	0.000224035	0.000321969	0.000210222	0.00212103	0.00129475	0.000602874	0.000370466	0.000320519	0.00026955	0.000285169	0.000254546	0.000271979	0.00219987	0.00101458	0.000649812	0.000347113	0.000316279	0.000190973	0.000209122	0.000189044	0.000172182	0.000979704	0.000563207	0.000640024	0.000600129	0.000563078	0.000266589	0.000228372	0.000284339	0.00100933	0.00061092	0.000513013	0.000456678	0.000369264	0.000381305	0.000367066	0.000305067	0.00105694	0.000630776	0.000462407	0.000552529	0.000636546	0.000329747
SCO3874	0.00075265	0.000808717	0.00118731	0.00125065	0.000922485	0.00113664	0.000919441	0.00107982	0.00066049	0.00101518	0.000971643	0.00109373	0.00112604	0.00117932	0.00103033	0.000992437	0.000908668	0.000905987	0.0013958	0.00112269	0.00102876	0.00101193	0.00103004	0.00115239	0.00111824	0.00102109	0.000840507	0.00119796	0.00120889	0.0011823	0.000929403	0.00117074	0.00117661	0.00102487	0.00116688	0.00109927	0.00110096	0.00101128	0.00102547	0.00124832	0.00105655	0.0012245	0.00109282	0.00103119	0.00107256	0.00128144	0.00126314	0.00127638	0.00114971
SCO3008	0.000279548	0.000314204	0.000315573	0.000120548	0.000122567	0.000137519	0.000113056	0.000390857	6.31072e-05	0.000289846	0.00032686	5.25154e-05	0.000316957	0.000132314	0.000133049	0.000110222	8.73729e-05	8.62023e-05	4.56545e-05	0.00010115	5.80446e-05	0.000310905	0.000360264	0.000141872	0.000114497	0.000104881	9.09696e-05	0.000293504	8.51632e-05	0.000291429	9.43148e-05	0.00010099	6.71987e-05	0.000106549	6.23683e-05	3.97078e-05	4.4522e-05	0.000245482	4.46648e-05	7.93169e-05	8.55491e-05	8.594e-05	7.85757e-05	0.000265735	0.000262385	0.000261382	0.000305452	9.14007e-05	9.53774e-05
SCO1794	NaN	1.54626e-05	6.57362e-05	NaN	NaN	NaN	NaN	NaN	NaN	NaN	1.96909e-05	NaN	9.44421e-06	NaN	NaN	2.28446e-05	NaN	NaN	2.00667e-05	NaN	NaN	4.73628e-05	1.293e-05	2.18587e-05	NaN	1.4301e-05	NaN	1.18374e-05	8.82376e-05	1.28121e-05	1.18133e-05	2.42983e-05	1.78422e-05	3.28538e-05	1.85856e-05	1.64301e-05	6.20993e-06	1.24786e-05	1.50782e-05	1.2689e-05	1.69404e-05	2.08259e-05	2.16524e-05	1.27648e-05	2.18681e-05	2.33889e-05	1.72822e-05	1.41999e-05	1.96322e-05
SCO5580	0.000192948	0.000202111	0.000258397	0.000336581	0.000283577	0.000273628	0.000297043	0.000497821	0.000426867	0.000185029	0.000207548	0.00020894	0.000242127	0.00029702	0.000325076	0.000370927	0.000352369	0.00035333	0.00017299	0.000219787	0.000264264	0.000274936	0.000359776	0.00033249	0.00039585	0.000313686	0.000411058	0.000192996	0.000246233	0.000224443	0.000223647	0.000232261	0.000261186	0.000276368	0.00026093	0.000192084	0.000187657	0.000188681	0.000166484	0.000229695	0.000252872	0.000214094	0.000203663	0.000181811	0.000222282	0.000207301	0.0002369	0.000217377	0.000224599
SCO4785	0.00115512	0.000460567	0.000837876	0.000200409	0.000161476	0.000204562	0.000168279	0.000171524	0.000137783	0.00118054	0.000191206	0.000175828	0.000533038	0.000490016	0.000149054	0.000150064	0.000126975	0.000137896	0.000945113	0.000695355	0.000565639	0.000207362	0.000209348	0.000149799	0.000191806	0.000150453	0.000165678	0.000547113	0.000144311	0.000137637	0.000127727	0.000140796	0.000146764	0.000132515	0.000129125	0.000125369	0.000116041	9.18851e-05	0.000111287	0.000113182	0.000113331	0.000104126	9.69554e-05	0.000546447	0.000518112	0.000140736	0.000139372	0.000134266	0.000137758
SCO2593	0.000246855	0.000172897	0.000195053	0.000124456	0.000120476	7.61882e-05	6.36681e-05	4.45646e-05	2.4392e-05	0.000215348	0.000247451	0.00020077	0.000128603	7.68778e-05	6.83668e-05	5.60326e-05	6.48082e-05	4.47653e-05	0.000249654	0.000162388	0.000213612	0.000161097	6.95534e-05	7.01682e-05	5.28128e-05	5.18247e-05	5.46042e-05	0.000192702	0.000171864	0.000198447	0.000173468	9.27426e-05	5.24828e-05	6.50004e-05	5.57921e-05	0.0001799	0.000198059	0.000189459	0.000236358	0.000113955	0.000107212	9.41424e-05	7.19199e-05	0.000223824	0.000221966	0.00015095	0.000126726	0.000108095	7.55627e-05
SCO3286	0.000108594	0.000191995	0.000174951	0.000155255	0.000195705	0.000193831	0.000247926	0.000266128	0.000264616	0.000114954	0.000156257	0.000165516	0.000212071	0.000222679	0.00019856	0.000214419	0.000224494	0.000255104	6.79772e-05	0.000124375	0.000192394	0.000173826	0.000193687	0.000238881	0.0002551	0.000230662	0.000239483	0.000374215	0.000285453	0.000209587	0.000179101	0.000194778	0.000279209	0.00026442	0.000285956	0.000383395	0.000248607	0.000294818	0.000186586	0.000172048	0.000227455	0.000245533	0.000232714	0.000330173	0.000246932	0.000225878	0.000214165	0.000182175	0.000238794
SCO5657	0.000111776	0.000122556	0.000186635	0.000205624	0.00019258	0.000250906	0.000179336	0.000165987	0.000119593	0.00016356	0.00016434	0.000141243	0.000191311	0.000170051	0.000174588	0.000173155	0.000125122	0.000126786	0.000175032	0.000147078	0.000170151	0.000184893	0.000195729	0.000176122	0.000168152	0.000141445	0.000133038	0.000364389	0.000405796	0.000361844	0.000386104	0.000423517	0.000475688	0.000506115	0.000508529	0.000302392	0.000328013	0.000318253	0.00031994	0.000408127	0.000427303	0.000483785	0.000521834	0.000347043	0.000365462	0.000444845	0.000418328	0.000435261	0.000496588
SCO0169	5.17874e-05	5.25917e-05	1.10444e-05	1.09284e-05	1.03718e-05	8.2832e-06	1.46245e-05	1.02116e-05	2.34835e-05	1.59222e-05	3.80546e-05	5.62616e-05	3.7285e-05	2.73757e-05	2.21812e-05	2.85384e-05	1.76926e-05	2.29851e-05	2.21492e-05	5.50016e-05	2.93185e-05	2.12661e-05	2.27884e-05	1.11283e-05	1.0187e-05	2.56804e-05	1.93805e-05	1.61596e-05	8.86095e-05	3.40458e-05	4.84746e-05	3.92745e-05	2.91785e-05	2.48876e-05	3.30389e-05	1.97392e-05	4.41666e-05	5.0772e-05	5.08678e-05	4.03873e-05	4.28811e-05	2.53701e-05	2.78072e-05	1.93253e-05	2.71211e-05	4.16635e-05	4.04528e-05	3.29334e-05	2.61622e-05
SCO7417	0.000226824	5.6796e-05	3.95397e-05	1.57857e-05	NaN	NaN	NaN	NaN	NaN	0.000247434	7.14616e-05	4.48059e-05	NaN	NaN	NaN	NaN	NaN	NaN	0.000272473	7.16551e-05	4.92855e-05	2.1305e-05	2.48064e-05	NaN	NaN	NaN	NaN	0.000128514	7.88881e-05	6.6913e-05	5.11994e-05	4.96797e-05	5.02073e-05	6.18742e-05	4.47854e-05	0.000121463	8.28661e-05	7.61564e-05	6.93626e-05	5.85148e-05	5.10011e-05	4.14667e-05	4.05847e-05	0.000135728	9.09052e-05	0.000123129	8.70099e-05	5.64797e-05	5.08492e-05
SCO0382	2.13754e-05	NaN	6.8372e-05	7.84219e-05	0.000179694	0.000308881	0.000229743	0.000227198	0.000185387	2.25075e-05	3.70581e-05	NaN	8.98574e-05	0.000154458	0.000185342	0.000170896	0.000150854	0.000185487	NaN	5.77412e-05	5.0036e-05	0.000119828	0.00013971	0.000196537	0.00014669	0.00017775	0.000182368	9.89015e-05	0.000283821	0.000284271	0.000268089	0.000256126	0.000345208	0.00040826	0.000344764	9.78246e-05	0.000243288	0.00024896	0.000257018	0.000243045	0.000269446	0.000342049	0.00035368	0.000101895	0.000248231	0.000206807	0.000241732	0.000264572	0.000251235
SCO7404	7.86823e-05	0.000162513	NaN	0.000116839	0.000124251	0.000152983	0.000121437	NaN	0.000111299	0.000121402	7.81551e-05	0.000101949	NaN	0.000159975	NaN	0.000159976	NaN	NaN	0.000122204	NaN	0.000266522	0.000210936	0.000177084	NaN	NaN	0.000163447	9.23287e-05	0.000134384	9.36577e-05	0.000165478	0.000122443	NaN	NaN	3.78767e-05	4.19986e-05	0.000178659	NaN	NaN	NaN	NaN	6.5958e-05	NaN	NaN	0.000178123	0.00011731	7.99505e-05	0.000145567	0.000136683	0.000111345
SCO5572	0.000132475	0.000134843	0.00012652	0.000112852	0.000102613	0.000124517	9.53723e-05	0.000127449	6.89337e-05	0.000135198	0.000109445	0.000114533	9.94766e-05	9.22718e-05	0.000103722	9.95225e-05	8.17579e-05	7.23953e-05	0.000134484	0.000129511	0.000126584	0.000108227	0.000105413	9.33153e-05	0.000117152	9.42137e-05	7.57645e-05	0.000151234	0.000135576	0.000136693	0.000140229	0.000128808	8.80045e-05	0.000112113	0.000112356	0.000144003	0.000114973	0.00013984	0.000122538	0.000118929	9.82335e-05	8.95446e-05	7.4186e-05	0.000163583	0.00014833	0.000165442	0.000138886	0.000117582	0.000119793
SCO1490	NaN	9.30815e-06	1.22942e-05	7.45982e-06	6.2691e-06	7.14111e-06	5.66007e-06	8.68292e-06	NaN	1.19285e-05	9.9397e-06	NaN	6.56147e-06	8.05582e-06	6.96248e-06	7.36856e-06	NaN	NaN	NaN	6.73413e-06	6.77616e-06	NaN	6.93202e-06	NaN	NaN	5.46468e-06	NaN	1.30538e-05	9.36796e-06	NaN	6.16954e-06	6.32611e-06	NaN	5.21449e-06	NaN	7.76757e-06	NaN	4.95586e-06	NaN	4.98858e-06	NaN	NaN	NaN	NaN	NaN	NaN	NaN	NaN	NaN
SCO1478	NaN	NaN	NaN	NaN	5.09987e-06	NaN	7.27388e-06	1.24609e-05	NaN	NaN	2.74761e-06	NaN	6.70756e-06	2.69304e-06	1.30393e-05	NaN	NaN	NaN	NaN	NaN	NaN	NaN	4.64866e-06	NaN	NaN	NaN	1.59322e-05	NaN	1.16341e-05	NaN	5.56814e-06	NaN	NaN	NaN	NaN	NaN	NaN	NaN	NaN	NaN	NaN	NaN	NaN	NaN	NaN	NaN	NaN	NaN	NaN
SCO4873	NaN	NaN	1.39155e-05	4.5559e-05	9.87843e-05	0.000144395	0.000163654	0.000233262	0.000178898	NaN	NaN	NaN	4.99839e-05	0.000108079	0.000129161	0.000153609	0.000194236	0.00021435	NaN	1.74553e-05	NaN	5.65648e-05	0.000119247	0.000128527	0.000171403	0.000187849	0.000191428	NaN	NaN	NaN	NaN	7.01498e-05	0.000126275	0.00012098	0.00015164	NaN	NaN	NaN	NaN	4.25467e-05	0.000106109	0.000183721	0.000140914	NaN	NaN	NaN	NaN	7.1181e-05	0.000105842
SCO6606	7.10244e-05	9.24356e-05	9.74114e-05	0.000107297	0.000119783	9.61502e-05	0.000108335	0.000116044	7.22175e-05	8.239e-05	0.000106189	0.000105554	0.000127093	0.000130551	0.00011346	9.91951e-05	6.22688e-05	8.23177e-05	8.44252e-05	0.000110816	0.000125634	0.000137609	0.000143049	0.000133381	0.00010882	0.000108057	6.31074e-05	9.18058e-05	0.00012763	0.000110733	0.000139924	0.00012928	0.000133822	0.000105618	0.000123388	9.90505e-05	0.000108958	0.000127773	0.000116363	0.000153715	0.000111292	0.000128391	0.000120279	9.39726e-05	0.000117841	0.000130403	0.000142729	0.000164464	0.000148024
SCO6960	2.15967e-05	3.11153e-05	2.40806e-05	2.99883e-05	2.616e-05	1.96774e-05	2.56252e-05	6.08181e-05	3.25117e-05	1.75452e-05	1.65391e-05	2.35914e-05	2.38844e-05	1.42596e-05	2.94071e-05	8.04968e-05	4.89472e-05	1.64355e-05	1.9804e-05	1.08146e-05	2.11779e-05	1.64466e-05	2.09218e-05	1.6916e-05	2.0218e-05	1.55757e-05	2.16877e-05	1.78043e-05	1.7321e-05	2.37877e-05	1.46106e-05	1.82038e-05	2.80575e-05	1.62213e-05	2.35306e-05	1.69001e-05	2.23319e-05	2.08274e-05	2.29402e-05	1.94521e-05	1.67566e-05	1.6803e-05	1.95954e-05	1.04332e-05	1.15702e-05	1.28279e-05	1.9454e-05	1.82365e-05	1.51889e-05
SCO0387	0.000998943	0.000696289	0.000301719	0.000218085	0.000506128	0.000772678	0.000814928	0.000796133	0.000886004	0.00137339	0.000335094	0.000155117	0.000219971	0.000506022	0.00050261	0.000652337	0.000617423	0.000661354	8.26038e-05	0.000119486	0.000349791	0.000212472	0.000414958	0.000623551	0.000610536	0.000619227	0.000684208	0.000594067	0.000513499	0.00057424	0.000578478	0.000670037	0.00080874	0.000932653	0.00102266	0.000546219	0.000587493	0.000531234	0.000591746	0.000560111	0.000773784	0.000980147	0.001011	0.000480098	0.000550088	0.000587034	0.000567571	0.000597519	0.000718377
SCO3768	8.09118e-05	6.49044e-05	8.27946e-05	7.53878e-05	4.95005e-05	5.57439e-05	5.67205e-05	8.37193e-05	7.26599e-05	9.56067e-05	9.28257e-05	4.86361e-05	7.58301e-05	6.1822e-05	5.69706e-05	5.51974e-05	6.78344e-05	6.92009e-05	6.61098e-05	8.97169e-05	6.29625e-05	5.15514e-05	4.37686e-05	5.72231e-05	7.26164e-05	6.53023e-05	6.39156e-05	0.00015304	8.51883e-05	7.23845e-05	5.7791e-05	9.17681e-05	6.038e-05	5.57858e-05	6.29073e-05	0.000117695	8.14891e-05	6.26975e-05	7.26232e-05	8.09455e-05	4.76854e-05	7.259e-05	7.44213e-05	8.3753e-05	5.21493e-05	9.68015e-05	7.91172e-05	6.37595e-05	5.85468e-05
SCO4506	8.14034e-05	0.000100518	0.000100755	0.000149811	6.83869e-05	9.30331e-05	4.02344e-05	8.77749e-05	6.07037e-05	7.34615e-05	0.000135984	0.000109777	0.000296849	0.000113304	8.46807e-05	7.38694e-05	6.22701e-05	6.92954e-05	5.69802e-05	0.000129615	0.000124785	0.0001086	7.64239e-05	5.41513e-05	5.27883e-05	4.10997e-05	3.33039e-05	7.91322e-05	9.19258e-05	8.4311e-05	8.12003e-05	8.86259e-05	8.38079e-05	5.44296e-05	4.60017e-05	7.81652e-05	9.36368e-05	0.000104866	7.87697e-05	9.35896e-05	5.21917e-05	6.69502e-05	5.33762e-05	6.9959e-05	8.00611e-05	8.91183e-05	9.53662e-05	6.4514e-05	4.92743e-05
SCO1391	0.000176843	0.00027689	0.000306451	0.000345333	0.00032784	0.00040015	0.000296263	0.000636391	0.000774225	0.00022597	0.000354497	0.000386984	0.00045018	0.000303724	0.000318764	0.00046991	0.000391374	0.000429864	0.000189385	0.00034876	0.000403211	0.000404358	0.000427345	0.000428133	0.000458104	0.000410351	0.000553662	0.000144071	0.000218328	0.000202373	0.0002281	0.000169673	0.000200499	0.00016098	0.000206366	0.000181512	0.000197896	0.00020705	0.000217792	0.000216325	0.000225504	0.000225443	0.000240586	0.000354866	0.000204055	0.000241084	0.00025805	0.000227902	0.000243372
SCO2882	1.09668e-05	2.72719e-05	2.7323e-05	1.23345e-05	1.35796e-05	1.8308e-05	NaN	8.69888e-06	1.04726e-05	1.68023e-05	2.25794e-05	1.52103e-05	1.7452e-05	1.19153e-05	1.16419e-05	1.09315e-05	1.26289e-05	1.18379e-05	1.05993e-05	2.10176e-05	2.44638e-05	2.2766e-05	9.51299e-06	1.02018e-05	1.21324e-05	1.38394e-05	8.04404e-06	7.75788e-06	8.95538e-06	1.05618e-05	1.30295e-05	7.74954e-06	9.13511e-06	9.30969e-06	1.25628e-05	1.02911e-05	1.02533e-05	8.99147e-06	8.46958e-06	1.22002e-05	1.20673e-05	1.01029e-05	1.42678e-05	NaN	1.06481e-05	3.18122e-05	NaN	NaN	1.30259e-05
SCO5803	2.58191e-05	4.35757e-05	NaN	1.95531e-05	1.28734e-05	NaN	2.31688e-05	NaN	NaN	NaN	2.59264e-05	6.39055e-05	NaN	2.68738e-05	4.04018e-05	NaN	NaN	NaN	1.08406e-05	5.78897e-05	NaN	2.97675e-05	2.23467e-05	NaN	NaN	NaN	NaN	NaN	1.08875e-05	NaN	2.51212e-05	NaN	2.12094e-05	NaN	1.60881e-05	2.22174e-05	2.70763e-05	1.13218e-05	2.87814e-05	2.69974e-05	NaN	NaN	NaN	1.28741e-05	3.00577e-05	NaN	NaN	1.47755e-05	NaN
SCO6310	0.000722771	0.000284481	0.00038778	0.00033029	0.000365557	0.00062744	0.000697944	0.000657254	0.000761037	0.0011288	0.000781362	0.0011071	0.000718204	0.00125046	0.00120101	0.000577408	0.000465305	0.000737541	0.000601861	0.000286384	0.000311243	0.00030836	0.000649029	0.000605064	0.000672388	0.000701126	0.000717836	0.00041233	0.000720447	0.000353131	0.000750903	0.000741679	0.000264924	0.000820294	0.000827081	0.000751928	0.000738897	0.000735905	0.00075063	0.00116479	0.000790385	0.00103289	0.00112147	0.000330777	0.000682023	0.000749464	0.000677949	0.000812665	0.000780855
SCO1340	1.92245e-05	2.09549e-05	2.32915e-05	2.21942e-05	1.63192e-05	2.44582e-05	1.28592e-05	2.26475e-05	1.39099e-05	2.62163e-05	1.75776e-05	1.53697e-05	1.67993e-05	1.7126e-05	1.62921e-05	1.17269e-05	1.3438e-05	1.15263e-05	2.31807e-05	1.60297e-05	1.84759e-05	2.28797e-05	2.10714e-05	2.15935e-05	2.15721e-05	1.68855e-05	2.22401e-05	2.02912e-05	2.09625e-05	2.18646e-05	1.60967e-05	1.6387e-05	2.09788e-05	2.40111e-05	1.63552e-05	1.0466e-05	1.39148e-05	1.45961e-05	1.60106e-05	1.93538e-05	1.16453e-05	1.49469e-05	1.50043e-05	1.17548e-05	1.68267e-05	1.17703e-05	1.90756e-05	1.88609e-05	1.82026e-05
SCO3137	0.000126303	8.77681e-05	0.000111359	0.000105727	0.000113684	0.000126785	0.000122652	0.000114894	0.000107644	0.000103891	0.000106415	0.000113821	0.000102949	0.000133501	0.000129187	9.88701e-05	0.000106673	0.000115798	0.000109237	9.92884e-05	0.000124357	0.000117408	0.000125936	0.000106091	0.000107296	0.000109241	0.000108512	5.9613e-05	9.75217e-05	9.53377e-05	0.000106237	0.000101414	0.000113068	9.64916e-05	8.38701e-05	9.51075e-05	9.29889e-05	9.70601e-05	0.000113095	0.000109777	9.04137e-05	9.27748e-05	0.000105885	8.79247e-05	9.22537e-05	9.12232e-05	0.000109874	9.96682e-05	0.000102212
SCO4118	NaN	NaN	NaN	2.79548e-05	3.63457e-05	1.10855e-05	2.55686e-05	1.89218e-05	2.58299e-05	3.8066e-05	6.80678e-05	4.70822e-05	2.09783e-05	8.63454e-06	1.97e-05	2.59575e-05	2.50696e-05	2.62095e-05	NaN	1.19232e-05	1.54759e-05	NaN	1.4841e-05	NaN	2.0669e-05	3.21926e-05	2.66913e-05	2.73799e-05	5.43929e-05	3.39447e-05	3.85985e-05	2.45353e-05	3.64077e-05	2.90283e-05	3.25822e-05	5.02285e-05	6.049e-05	4.47262e-05	3.97515e-05	3.93621e-05	4.50402e-05	3.92467e-05	2.28944e-05	2.67828e-05	2.50993e-05	2.9603e-05	3.56412e-05	3.21612e-05	2.32512e-05
SCO1384	0.000190636	0.000209526	0.000151195	0.000160892	0.000256892	0.000292204	0.000247461	0.000294184	0.000287147	0.000150346	0.000145005	0.000229021	0.000244473	0.000244041	0.000219687	0.000252562	0.000263384	0.00027467	0.000164497	0.00021091	0.000208361	0.000227585	0.000264663	0.00023482	0.000269385	0.000253997	0.000270963	0.000229739	0.000262804	0.000249054	0.000270531	0.00023585	0.000279893	0.000255825	0.000264049	0.000187614	0.000222109	0.000214385	0.000235518	0.000215095	0.000201433	0.00020763	0.000206312	0.000186992	0.000227059	0.000244041	0.000269424	0.00022099	0.000206123
SCO4739	0.000217587	8.92151e-05	0.000123488	8.89437e-05	5.15667e-05	4.32509e-05	3.97426e-05	7.26584e-05	2.92277e-05	0.000246929	0.000121235	0.000125481	7.31149e-05	5.62217e-05	4.59521e-05	4.82068e-05	5.4762e-05	2.95335e-05	0.00025718	0.000104345	0.000122737	6.38799e-05	4.64561e-05	3.49627e-05	4.46338e-05	6.04285e-05	4.88772e-05	0.000304755	8.51936e-05	9.81445e-05	0.000125452	5.58107e-05	5.10516e-05	7.63033e-05	7.28626e-05	0.000171885	8.04272e-05	0.000108754	0.000155253	0.000128798	8.46818e-05	3.68869e-05	5.32894e-05	0.00017835	0.000145857	0.000115293	0.000197207	7.11723e-05	6.84027e-05
SCO5140	NaN	NaN	NaN	8.41445e-05	0.000116115	0.000155147	0.000190655	0.000173396	0.000208397	2.65782e-05	2.50683e-05	2.06432e-05	2.8452e-05	0.000122182	0.000146544	0.000140235	0.000178871	0.000249141	NaN	3.19367e-05	2.28178e-05	0.000113672	0.000114535	0.0001375	0.000147134	0.000169881	0.000189613	2.12972e-05	4.45234e-05	2.62149e-05	3.16169e-05	0.000173173	0.000195739	0.000194848	0.000210528	3.2054e-05	2.01462e-05	2.77754e-05	2.55061e-05	0.000164262	0.00021436	0.000276184	0.000298175	2.19555e-05	2.3206e-05	4.13067e-05	3.16878e-05	0.000201941	0.000207096
SCO4444	7.49535e-05	0.000134444	0.000259049	0.000105027	6.71594e-05	NaN	2.92021e-05	1.12268e-05	2.5828e-05	7.73221e-05	0.000286918	0.000142636	0.000170042	4.12413e-05	3.00876e-05	5.28779e-05	3.40834e-05	2.38717e-05	8.6596e-05	NaN	0.000270509	0.000136699	9.46112e-05	6.04737e-05	5.7638e-05	NaN	NaN	8.58117e-06	NaN	3.86338e-05	NaN	9.50226e-06	NaN	1.86642e-05	1.30787e-05	NaN	1.01139e-05	7.87738e-06	1.51759e-05	NaN	8.28794e-06	1.18759e-05	7.95469e-06	3.0895e-05	NaN	NaN	4.95184e-05	6.72103e-06	NaN
SCO0683	7.21774e-05	3.61502e-05	6.15883e-06	4.0566e-05	6.908e-06	2.06312e-05	1.3902e-05	NaN	4.37179e-05	1.52247e-05	2.49743e-05	6.87596e-06	NaN	5.21461e-05	NaN	3.34928e-05	1.72499e-05	NaN	1.14441e-05	NaN	1.04993e-05	3.71849e-05	4.04452e-05	3.1501e-05	6.81478e-05	6.54317e-06	NaN	NaN	3.87727e-05	NaN	2.05852e-05	NaN	NaN	NaN	NaN	NaN	1.94929e-05	NaN	3.94202e-05	NaN	NaN	NaN	NaN	1.46674e-05	9.18792e-06	6.13166e-05	4.6682e-05	NaN	5.00109e-05
SCO5260	2.42126e-05	3.05524e-05	2.07763e-05	2.01566e-05	2.49879e-05	2.9281e-05	1.69383e-05	2.85404e-05	2.00933e-05	5.56386e-05	2.29854e-05	6.91812e-05	1.79917e-05	2.28219e-05	1.66631e-05	1.58848e-05	3.61423e-05	1.35827e-05	2.71339e-05	1.97948e-05	2.90996e-05	2.03654e-05	1.61379e-05	1.72288e-05	2.83374e-05	1.66415e-05	1.98484e-05	1.97298e-05	2.24772e-05	1.84861e-05	1.49218e-05	1.63686e-05	2.15853e-05	2.44455e-05	2.92154e-05	1.70873e-05	2.60244e-05	3.39216e-05	1.45799e-05	3.24901e-05	2.1096e-05	2.69799e-05	4.47979e-05	2.21805e-05	1.77263e-05	1.7716e-05	2.40895e-05	2.55374e-05	2.0995e-05
SCO0804	4.1337e-05	5.75829e-05	5.84066e-05	7.06565e-05	9.10751e-05	6.28864e-05	7.25727e-05	0.000108331	7.79983e-05	4.34222e-05	0.000177606	6.95588e-05	7.0796e-05	7.06372e-05	7.15771e-05	7.43686e-05	8.16687e-05	8.67021e-05	5.1955e-05	5.61789e-05	6.56495e-05	8.49157e-05	7.38423e-05	8.81934e-05	7.16669e-05	0.000102407	8.07151e-05	0.000235082	9.78428e-05	9.51241e-05	8.9487e-05	9.90205e-05	0.000135239	0.000136334	0.000136006	8.52149e-05	8.69793e-05	0.000115473	9.2501e-05	0.000142222	0.000144625	0.00014986	0.000129067	8.93772e-05	0.000121978	0.000104277	0.000107933	0.000105847	0.000150251
SCO5244	1.54591e-05	1.57564e-05	2.98638e-05	4.80905e-05	5.16059e-05	6.42726e-05	5.57844e-05	8.12592e-05	5.82302e-05	1.36386e-05	3.00398e-05	4.53543e-05	5.25919e-05	5.68552e-05	5.8712e-05	6.89079e-05	6.57612e-05	6.61989e-05	1.3805e-05	3.44232e-05	4.10232e-05	4.10208e-05	5.69319e-05	4.62547e-05	6.75817e-05	5.93963e-05	6.11594e-05	2.26246e-05	4.00207e-05	3.77126e-05	4.92639e-05	5.27892e-05	5.72447e-05	5.23881e-05	5.48743e-05	2.69348e-05	3.6175e-05	4.27111e-05	4.18164e-05	3.94548e-05	4.73586e-05	3.82012e-05	3.96018e-05	2.73279e-05	3.10738e-05	3.38561e-05	4.47051e-05	4.96956e-05	4.71911e-05
SCO1343	3.58705e-05	3.38792e-05	3.58597e-05	3.50147e-05	2.47737e-05	2.24347e-05	2.28632e-05	2.01125e-05	1.61034e-05	3.70968e-05	3.43108e-05	2.81844e-05	3.73392e-05	4.29587e-05	2.21265e-05	2.73333e-05	2.31123e-05	2.15285e-05	3.75388e-05	3.23657e-05	2.71615e-05	2.52226e-05	2.57328e-05	1.88646e-05	2.28202e-05	2.2019e-05	1.81683e-05	3.84762e-05	3.1848e-05	3.56078e-05	4.05715e-05	2.73419e-05	2.53051e-05	2.97617e-05	1.94827e-05	3.8268e-05	3.49423e-05	3.81251e-05	3.83689e-05	3.29697e-05	2.61168e-05	5.15107e-05	2.63537e-05	3.63779e-05	3.16086e-05	2.82955e-05	2.95641e-05	3.15777e-05	3.03469e-05
SCO1250	0.000129088	0.000127939	6.61038e-05	3.84872e-05	5.44725e-05	3.66193e-05	7.2227e-05	7.85355e-05	7.26383e-05	0.000135369	0.000100622	0.000149434	5.76197e-05	7.05928e-05	6.14034e-05	8.03158e-05	0.000226157	0.00023114	6.64451e-05	4.93208e-05	5.77028e-05	5.23885e-05	6.06739e-05	5.98192e-05	4.63177e-05	0.000117499	5.05272e-05	4.2505e-05	3.08669e-05	3.65521e-05	3.26388e-05	2.15821e-05	3.24122e-05	4.53054e-05	2.03961e-05	0.000131345	9.68242e-05	9.11331e-05	8.52184e-05	6.46996e-05	7.09863e-05	5.20132e-05	6.10924e-05	8.10132e-05	6.70533e-05	5.10951e-05	6.32518e-05	5.44398e-05	3.35653e-05
SCO6008	3.81871e-05	4.09991e-05	8.47572e-05	5.45979e-05	4.80867e-05	2.93497e-05	NaN	2.091e-05	NaN	5.57582e-05	8.48811e-05	9.74812e-05	7.30587e-05	5.8472e-05	2.89158e-05	2.60084e-05	4.36818e-05	3.74263e-05	0.000220136	3.85796e-05	9.56305e-05	4.18875e-05	3.68459e-05	3.10517e-05	2.83342e-05	3.71408e-05	3.18879e-05	0.000788132	0.000156303	8.15613e-05	5.49067e-05	5.29118e-05	4.39858e-05	5.03804e-05	4.68205e-05	0.000258396	0.000125266	0.000114708	0.000104027	8.34819e-05	5.96697e-05	6.69415e-05	5.22011e-05	0.000653892	0.00013354	0.000100058	7.51552e-05	7.17676e-05	4.6389e-05
SCO3303	0.000455798	0.000498574	0.000588855	0.000513894	0.000483228	0.000467967	0.000413234	0.000404037	0.000339372	0.000572802	0.000532313	0.000614193	0.000527804	0.000486392	0.000442106	0.000408738	0.000428716	0.000422048	0.000467249	0.000520691	0.000551204	0.000537122	0.00047274	0.000454902	0.000441886	0.000426036	0.000409867	0.000394177	0.000315664	0.000345812	0.000373429	0.000290221	0.000314601	0.000315915	0.00029167	0.000403602	0.000349431	0.000360863	0.00037489	0.000333886	0.000319529	0.000332586	0.000309319	0.000417384	0.000356001	0.000330528	0.000349339	0.000343425	0.000363697
SCO5676	5.59752e-05	0.000801231	0.000126126	0.000825397	0.000917695	0.00030941	0.00104152	0.000975668	0.000581752	4.81213e-05	9.07385e-05	0.000132133	0.000832987	0.000800966	0.000353324	0.000326541	0.0010881	0.00113356	3.9842e-05	8.43128e-05	0.000124777	0.000187244	0.000259095	0.000964828	0.000322311	0.00110614	0.00119878	4.72078e-05	5.87805e-05	6.66731e-05	6.88556e-05	0.000214524	0.000252612	0.000324735	0.000291657	5.82456e-05	6.0237e-05	6.23716e-05	9.6549e-05	0.000262742	0.000329765	0.000381758	0.000406466	5.59678e-05	4.86305e-05	3.26084e-05	7.0657e-05	0.000283429	0.000331283
SCO2147	0.000173084	0.000143111	0.000178018	0.000162939	0.000191287	0.000162875	0.000199831	0.000165153	0.000179944	0.000148576	0.000142548	0.000154734	0.000155135	0.000174413	0.000153824	0.000167549	0.000174643	0.00017355	0.000152874	0.000155564	0.000177452	0.000158754	0.000145717	0.000163119	0.0001746	0.000177951	0.000200896	0.000199581	0.000234138	0.00020831	0.000158523	0.000162029	0.000150627	0.000167296	0.000159601	0.000128481	0.000145376	0.000143538	0.000146416	0.000170167	0.000160764	0.000175933	0.000177621	0.000112213	0.000148647	0.000145963	0.000157723	0.000154559	0.000163156
SCO5512	0.000744118	0.000671052	0.000896296	0.000766901	0.000665343	0.000456385	0.000572052	0.00039609	0.000322613	0.000839587	0.00070732	0.00152381	0.000681605	0.000687237	0.000668048	0.000520838	0.000525868	0.000463934	0.000783504	0.000761168	0.000735961	0.000686458	0.000593609	0.000683382	0.00060814	0.000525951	0.00115155	0.000572401	0.000505738	0.000456319	0.000394463	0.000472119	0.000363783	0.000351926	0.00037161	0.000560283	0.000482368	0.000497619	0.00051573	0.000833748	0.000414242	0.000422121	0.000377569	0.000512251	0.00047453	0.000529292	0.000502356	0.000474436	0.000457979
SCO2339	1.7311e-05	1.16257e-05	2.49173e-05	1.6124e-05	2.12292e-05	4.92363e-05	3.30086e-05	4.18432e-05	4.51705e-05	2.69922e-05	2.63776e-05	3.23327e-05	5.98679e-05	7.04969e-05	5.82254e-05	3.77868e-05	6.14241e-05	6.27484e-05	2.41958e-05	3.61491e-05	2.68665e-05	4.94829e-05	2.68766e-05	6.35033e-05	3.85107e-05	7.73163e-05	3.89975e-05	2.33717e-05	2.38248e-05	1.83669e-05	3.46093e-05	2.14247e-05	2.75399e-05	2.78323e-05	3.08915e-05	3.89323e-05	3.2539e-05	3.28853e-05	3.48066e-05	4.27572e-05	3.88572e-05	4.39979e-05	5.18674e-05	3.25517e-05	3.68347e-05	3.98435e-05	3.81855e-05	3.82193e-05	4.00633e-05
SCO5081	NaN	NaN	NaN	8.52156e-06	7.37876e-06	7.0266e-06	2.70796e-05	0.000101691	9.23453e-05	NaN	1.47233e-05	1.24937e-05	1.85297e-05	2.10712e-05	1.8269e-05	1.63987e-05	2.79115e-05	5.37718e-05	NaN	4.8936e-06	4.57196e-06	4.79889e-06	5.64061e-06	NaN	4.86132e-06	7.12229e-05	4.60368e-05	5.62875e-06	7.68423e-06	7.10047e-06	8.11635e-06	8.41369e-06	8.08279e-06	9.16472e-06	7.16935e-06	1.07962e-05	1.68419e-05	1.59893e-05	1.60941e-05	1.49456e-05	1.77177e-05	2.25508e-05	1.80727e-05	4.09724e-06	6.33813e-06	NaN	7.62391e-06	7.61615e-06	8.29047e-06
SCO2045	6.87576e-05	7.60367e-05	8.74878e-05	0.000103953	0.00010937	0.00011167	0.000101107	0.000196187	0.000140097	7.61443e-05	6.27852e-05	7.62927e-05	7.8507e-05	7.2538e-05	7.78821e-05	0.000107862	0.000102056	0.000108498	8.01205e-05	8.82733e-05	9.58217e-05	0.000121104	0.000128131	0.000130688	0.000162901	0.000143243	0.000165122	9.41463e-05	0.000105309	0.000123218	0.000118975	0.00021554	0.000171513	0.000156199	0.000178104	7.37488e-05	8.58771e-05	9.07921e-05	9.6383e-05	9.75481e-05	0.000112181	0.000101972	0.000105315	9.69661e-05	0.000121823	0.000144294	0.000154936	0.000155384	0.000177087
SCO0805	0.000200248	0.000221823	0.000220309	0.000245171	0.000183105	0.000155521	0.00015647	0.000132201	0.000126024	0.000175677	0.000238438	0.00018991	0.000152879	0.000178955	0.000155152	0.000155822	0.000181196	0.000178012	0.000179936	0.000247318	0.000226078	0.00019691	0.000155628	0.000177296	0.000126554	0.000157335	0.000167109	0.000540037	0.000358941	0.000391993	0.000335711	0.000376523	0.000344871	0.000384472	0.000334687	0.00049967	0.000469459	0.000413811	0.000500611	0.000405	0.0004219	0.000581923	0.000443471	0.000500728	0.000494212	0.00032706	0.000353822	0.000403372	0.000391962
SCO3818	8.47381e-05	4.91632e-05	7.56728e-05	4.75541e-05	3.68957e-05	1.86338e-05	2.93007e-05	2.41671e-05	2.09904e-05	0.000108909	6.74419e-05	0.000106413	6.08564e-05	7.4889e-05	8.7936e-05	1.10808e-05	1.14349e-05	4.39528e-05	9.68576e-05	7.89324e-05	0.000103411	5.55552e-05	4.60869e-05	4.39164e-05	4.47167e-05	4.25444e-05	3.68874e-05	5.60314e-05	6.65943e-05	7.632e-05	7.34819e-05	5.30058e-05	6.44279e-05	6.54032e-05	7.0289e-05	8.80669e-05	0.000102406	0.000120095	NaN	NaN	NaN	NaN	NaN	7.32151e-05	7.90329e-05	9.32452e-05	9.98309e-05	5.14553e-05	7.38428e-05
SCO3337	0.000129072	9.95757e-05	0.000142137	0.000125047	0.000124882	0.000104956	0.000115529	0.000162557	8.91603e-05	0.000142256	9.70825e-05	0.000106505	0.000144933	0.000120582	9.6286e-05	0.000115848	0.000100229	0.000102138	0.000142438	0.000131695	0.000146349	0.000128205	0.000148895	0.00013589	0.000148298	0.000111733	0.000116804	0.000196129	0.000167557	0.000150892	0.00017827	0.000182838	0.000181681	0.000180724	0.000212443	0.000147899	0.00013776	0.000118998	0.00012216	0.000143668	0.000135298	0.000148595	0.000145997	0.000156982	0.000160114	0.000198952	0.000173336	0.000176392	0.000198144
SCO4590	5.40663e-06	6.3017e-06	7.16056e-06	6.65177e-06	7.43629e-06	NaN	NaN	1.30361e-05	9.58944e-06	NaN	8.18258e-06	NaN	5.21932e-06	8.26956e-06	NaN	6.64162e-06	NaN	NaN	7.42333e-06	9.4175e-06	5.62722e-06	NaN	6.45914e-06	8.08439e-06	NaN	NaN	NaN	3.13875e-05	1.34323e-05	2.62664e-05	2.84918e-05	2.3932e-05	3.1063e-05	1.14863e-05	2.85341e-05	2.91908e-05	1.19959e-05	1.43593e-05	1.71959e-05	1.92749e-05	2.34561e-05	2.46671e-05	2.03493e-05	2.80604e-05	2.62905e-05	3.18489e-05	3.35209e-05	2.97879e-05	2.49345e-05
SCO2508	1.55389e-05	7.05593e-06	1.60946e-05	1.10876e-05	NaN	6.42194e-06	9.32174e-06	1.07189e-05	7.1449e-06	1.14334e-05	NaN	3.16367e-05	1.06662e-05	1.00894e-05	4.8053e-06	7.0339e-06	1.50733e-05	1.33986e-05	1.89873e-05	9.99306e-06	1.20842e-05	1.18007e-05	NaN	9.103e-06	7.13108e-06	1.10502e-05	NaN	1.94385e-05	7.22408e-06	8.86268e-06	1.45442e-05	NaN	7.73451e-06	7.37609e-06	9.71903e-06	2.53795e-05	NaN	1.77296e-05	2.2957e-05	NaN	2.11181e-05	6.02283e-06	2.29477e-05	1.13482e-05	1.48789e-05	1.53392e-05	1.42302e-05	1.47303e-05	2.00548e-05
SCO3097	0.00031252	0.000261242	0.000321832	0.000221605	0.000190654	0.000138338	0.00016216	7.53454e-05	0.000141082	0.00027097	0.00024586	0.000247243	0.000176778	0.000198834	0.000144773	0.000135552	0.000132618	0.000135323	0.000302717	0.000228816	0.00024074	0.00024694	0.000170223	0.000154008	0.000128285	0.00013092	0.000151059	0.000259894	0.000246144	0.000199635	0.000183872	0.000118736	0.000120147	0.000113352	0.000117771	0.000253778	0.000228207	0.000176164	0.000177102	0.000136991	0.000125922	0.000121628	0.000126933	0.000298625	0.000123381	0.00015677	0.000146698	0.000116077	0.000131022
SCO6272	7.00962e-05	0.000654608	0.000325354	0.000224687	0.000200516	0.000122988	0.000147635	0.0002169	0.00019532	5.23411e-05	0.000876925	0.000840215	0.000428855	0.000421637	0.000298891	0.000240776	0.000298634	0.000334746	5.83819e-05	0.000558232	0.000618081	0.000485274	0.000202816	0.000319736	0.000149294	0.000266324	0.000326852	6.08346e-05	6.09927e-05	5.87479e-05	6.7194e-05	5.12029e-05	0.000221552	4.88719e-05	5.61071e-05	7.58926e-05	6.42574e-05	6.34208e-05	6.87692e-05	5.69491e-05	5.6884e-05	5.93088e-05	5.38719e-05	6.94134e-05	6.8907e-05	5.75137e-05	6.13082e-05	4.68834e-05	4.14674e-05
SCO1521	3.91222e-05	3.88879e-05	8.17574e-05	3.75267e-05	3.87049e-05	2.94184e-05	3.27785e-05	4.61991e-05	2.11085e-05	6.19917e-05	4.13154e-05	8.03908e-05	5.2585e-05	2.38466e-05	3.37789e-05	4.00154e-05	2.74064e-05	2.84687e-05	5.85151e-05	7.50741e-05	0.000115196	5.4596e-05	3.02171e-05	4.41203e-05	3.52507e-05	3.1561e-05	3.01733e-05	3.98295e-05	1.91817e-05	3.85782e-05	3.04491e-05	4.3813e-05	3.99269e-05	3.12029e-05	3.01921e-05	3.8305e-05	3.59963e-05	3.95096e-05	3.58254e-05	3.18215e-05	2.88155e-05	3.96641e-05	3.18133e-05	3.88081e-05	3.46724e-05	3.62524e-05	3.67057e-05	3.88066e-05	4.89629e-05
SCO2577	NaN	NaN	NaN	0.000109624	0.000105916	8.85503e-05	9.80162e-05	0.000172191	0.000163124	2.25091e-05	NaN	1.03253e-05	9.68118e-05	0.000102897	8.42768e-05	6.66367e-05	0.000130393	0.000126432	NaN	7.17957e-05	NaN	0.0001175	0.000101522	0.00012453	9.50089e-05	9.42687e-05	0.000102009	NaN	0.000135943	0.000101716	4.86805e-05	7.2535e-05	0.000106897	0.000110441	9.06157e-05	NaN	NaN	7.53572e-05	NaN	6.04171e-05	5.27425e-05	8.43941e-05	9.18236e-05	NaN	NaN	6.69171e-05	0.000100826	7.31534e-05	8.49008e-05
SCO0741	0.000198208	0.000205219	0.000242429	0.000275249	0.000293526	0.000234337	0.000228236	0.000144056	0.000154079	0.000224373	0.00021606	0.000220548	0.000231155	0.000266305	0.000245086	0.000172428	0.000143054	0.000158114	0.000216097	0.000210407	0.000246572	0.000252308	0.000249551	0.000238801	0.000188452	0.000157485	0.000154534	0.000215289	0.000256766	0.000228405	0.000231975	0.000230601	0.000228301	0.000241137	0.00020718	0.000218777	0.000247564	0.000215045	0.000246433	0.000238582	0.000222243	0.000231403	0.000265032	0.000215565	0.000234186	0.000211782	0.000228271	0.00021942	0.000227922
SCO6717	0.000195804	0.000126771	0.000148439	0.000149934	0.000140001	0.000142862	0.000138084	8.41879e-05	0.000132871	0.000155145	0.00014743	0.000192013	0.000147204	0.000191668	0.000194293	0.000202711	0.000187392	0.000154038	0.000161908	9.62056e-05	0.000115689	0.000114805	0.000111754	0.000172981	0.000131144	0.000130734	0.000108888	8.73286e-05	9.51558e-05	0.000135159	0.000113158	0.000102255	0.000121747	9.49994e-05	0.000128934	0.000123639	0.000162168	0.000173357	0.000180975	0.000185536	0.000148941	0.000176318	0.000137479	0.000116198	0.000133196	0.000118164	0.000119053	0.000110767	7.57161e-05
SCO1623	9.004e-05	4.77431e-05	2.86651e-05	1.69464e-05	NaN	5.91582e-05	1.27365e-05	1.91116e-05	1.6692e-05	7.69323e-05	4.08036e-05	3.06324e-05	2.01367e-05	2.42628e-05	2.40111e-05	1.36138e-05	1.65348e-05	NaN	8.71614e-05	4.84826e-05	2.4889e-05	2.18677e-05	1.33339e-05	1.92321e-05	1.30188e-05	NaN	1.99744e-05	4.55922e-05	3.25264e-05	4.07318e-05	3.18129e-05	3.35734e-05	2.35217e-05	2.04214e-05	1.84533e-05	5.22917e-05	4.96251e-05	3.57982e-05	4.11461e-05	2.8642e-05	2.38833e-05	2.51374e-05	2.11816e-05	3.30181e-05	3.14125e-05	3.44904e-05	4.96592e-05	2.30493e-05	2.01435e-05
SCO2902	NaN	8.32336e-06	1.22254e-05	1.41005e-05	1.21539e-05	2.65079e-05	1.8017e-05	1.34195e-05	2.23535e-05	2.80903e-05	7.96454e-06	NaN	2.40371e-05	2.62017e-05	2.66428e-05	1.58215e-05	1.67975e-05	1.64414e-05	NaN	1.19608e-05	1.297e-05	8.70044e-06	1.67824e-05	1.69766e-05	1.40984e-05	1.42198e-05	1.77253e-05	9.71211e-06	1.33067e-05	1.42553e-05	1.61546e-05	2.16302e-05	2.59709e-05	3.91519e-05	2.14677e-05	1.06375e-05	1.05979e-05	1.34073e-05	9.11615e-06	2.98527e-05	2.75904e-05	3.24099e-05	3.52018e-05	NaN	9.64951e-06	1.29277e-05	2.09341e-05	1.5742e-05	2.91721e-05
SCO2594	0.000560456	0.000429772	0.000433454	0.0002569	0.000222095	0.000136466	0.000121734	0.000123939	9.85437e-05	0.000501104	0.00039931	0.00038038	0.000201376	0.000154657	0.000155178	0.000170487	9.63195e-05	6.68581e-05	0.000523854	0.000357103	0.000341768	0.000260082	0.000167818	0.000142612	0.000137498	9.5481e-05	6.64577e-05	0.000547238	0.0005365	0.000636956	0.000461509	0.000284818	0.000186105	0.00015472	0.000127328	0.00049216	0.000502714	0.000515213	0.000492677	0.000258909	0.000188962	0.000174949	0.000148297	0.000584798	0.00059645	0.000558112	0.000474139	0.00031368	0.000211229
SCO4992	0.000102674	5.47386e-05	7.45271e-05	9.24605e-05	9.481e-05	0.000104358	7.62728e-05	0.000123376	7.02854e-05	0.000115111	7.96782e-05	7.25557e-05	0.000131088	0.000109062	0.000112057	0.000139969	0.000105678	9.2476e-05	0.000111234	7.78209e-05	7.28962e-05	8.06867e-05	0.000111604	8.18862e-05	0.000121327	7.75844e-05	7.65476e-05	0.000102987	7.86749e-05	7.17683e-05	7.3529e-05	9.93241e-05	8.91222e-05	7.58848e-05	9.09441e-05	0.000106524	8.90325e-05	7.92485e-05	7.39848e-05	9.07792e-05	7.8966e-05	7.47462e-05	7.39492e-05	9.05202e-05	6.89368e-05	0.000100884	8.76125e-05	8.2676e-05	7.85904e-05
SCO6010	5.53633e-05	2.58182e-05	2.16042e-05	1.61705e-05	1.07433e-05	1.24989e-05	1.16132e-05	NaN	8.37579e-06	3.63939e-05	1.01006e-05	1.87512e-05	1.16806e-05	1.08537e-05	NaN	NaN	NaN	NaN	3.94884e-05	2.46329e-05	1.78779e-05	1.69495e-05	1.00237e-05	9.49942e-06	9.94469e-06	1.39996e-05	NaN	2.33796e-05	NaN	NaN	1.39095e-05	1.19635e-05	NaN	1.37188e-05	1.1485e-05	2.41576e-05	2.38617e-05	NaN	1.92853e-05	9.08174e-06	NaN	NaN	NaN	2.06016e-05	1.40126e-05	NaN	NaN	1.26599e-05	1.25934e-05
SCO3801	0.000275025	0.000190378	0.00027003	0.000304309	0.000276979	0.000237122	0.00024967	0.000168299	0.000224487	0.000233863	0.000191749	0.000227593	0.000225282	0.00025604	0.00022114	0.000186406	0.000214897	0.000226897	0.000273283	0.000220346	0.000262412	0.000279114	0.000251563	0.000274893	0.000218012	0.000222679	0.000230874	0.000260762	0.00028282	0.000294942	0.000275816	0.000256823	0.000269998	0.000284975	0.000281336	0.000225471	0.000262793	0.000246488	0.000265053	0.00023722	0.000281201	0.000276462	0.00029797	0.000238657	0.000285509	0.000245869	0.000252276	0.000267664	0.00027695
SCO5090	NaN	NaN	NaN	NaN	NaN	NaN	4.59983e-05	0.000206452	0.000236829	NaN	NaN	NaN	NaN	NaN	NaN	2.43423e-05	0.000127633	0.000228685	NaN	NaN	NaN	NaN	NaN	1.31353e-05	5.0339e-05	0.000173022	0.000243821	NaN	NaN	NaN	NaN	NaN	NaN	NaN	NaN	NaN	NaN	NaN	NaN	NaN	NaN	NaN	NaN	NaN	NaN	NaN	2.49528e-05	NaN	NaN
SCO7356	7.68761e-05	7.54118e-05	6.09361e-05	8.38359e-05	8.14392e-05	8.36583e-05	7.3814e-05	9.18399e-05	5.72785e-05	8.51577e-05	0.000134495	9.58415e-05	9.60145e-05	8.3844e-05	5.83727e-05	7.13134e-05	6.43982e-05	6.92685e-05	0.0001076	0.000102059	0.000108461	0.000103086	8.56322e-05	8.68475e-05	8.77201e-05	6.53134e-05	7.01351e-05	0.000112228	0.000117519	0.000128441	0.000160976	0.000121918	0.000117526	0.000115081	0.000109964	0.000134508	0.000140787	0.000142006	0.000137419	0.000118781	0.00012564	0.000123492	0.000116288	0.000109243	0.000128682	0.000140771	0.000157086	0.000138744	0.00013692
SCO1213	0.000192831	0.00016404	0.000139933	0.000133175	0.000118652	0.000109825	9.71222e-05	9.13512e-05	8.69877e-05	0.000163051	0.000136843	0.000170294	0.000119324	0.000108713	9.90298e-05	9.02642e-05	9.4712e-05	8.52364e-05	0.000210308	0.000150228	0.000185712	0.000158345	0.000145902	0.000146864	0.000125456	0.000114075	0.000104539	0.000139647	9.70995e-05	0.00012625	0.000214147	0.000202126	8.79677e-05	7.78074e-05	0.000201592	0.00013617	0.000106176	0.000109063	0.000114201	0.000195074	0.000226567	9.17856e-05	6.02581e-05	0.000135339	0.000134923	9.48866e-05	0.000115538	0.00021828	9.32391e-05
SCO0260	1.2402e-05	9.50001e-06	5.65311e-06	NaN	7.85242e-06	1.33822e-05	9.94047e-06	1.03131e-05	NaN	1.1375e-05	1.00442e-05	1.73469e-05	1.20586e-05	NaN	1.19727e-05	1.4588e-05	1.0384e-05	5.41416e-06	1.31951e-05	7.05195e-06	1.37379e-05	1.10387e-05	7.84579e-06	1.01508e-05	1.48387e-05	1.17423e-05	6.49569e-06	1.16129e-05	1.28448e-05	1.59816e-05	1.41746e-05	2.381e-05	1.60681e-05	1.43737e-05	1.286e-05	1.56897e-05	9.46233e-06	9.6393e-06	1.59252e-05	1.60637e-05	1.65425e-05	1.34679e-05	1.49144e-05	1.17292e-05	1.70655e-05	1.35755e-05	1.21536e-05	1.65588e-05	1.96452e-05
SCO4800	1.01593e-05	NaN	8.46502e-06	8.08039e-06	6.87583e-06	1.00579e-05	8.80109e-06	1.03829e-05	9.85628e-06	NaN	2.28451e-05	NaN	NaN	5.04671e-06	8.60823e-06	7.84062e-06	7.64589e-06	7.9052e-06	NaN	7.4695e-06	1.08705e-05	1.17048e-05	1.20202e-05	5.68921e-06	1.02198e-05	9.18427e-06	8.57867e-06	1.27589e-05	7.02914e-06	9.30558e-06	8.46256e-06	7.70108e-06	6.7336e-06	1.15973e-05	1.23463e-05	9.54266e-06	1.30749e-05	9.35974e-06	1.00264e-05	1.06913e-05	9.19264e-06	8.40055e-06	7.27896e-06	1.17459e-05	1.06951e-05	9.69411e-06	9.6776e-06	8.39562e-06	9.36322e-06
SCO3089	5.53942e-05	3.41329e-05	5.29461e-05	1.11894e-05	2.31667e-05	0.000638814	3.3577e-05	NaN	4.42638e-05	NaN	2.73242e-05	1.89267e-05	1.57449e-05	1.40074e-05	7.76049e-06	2.39592e-05	NaN	2.17048e-05	3.57886e-05	8.1417e-06	3.26545e-05	3.47925e-05	2.7134e-05	2.29437e-05	2.20474e-05	4.4621e-05	2.82255e-05	4.91094e-05	4.52407e-05	3.97645e-05	2.24239e-05	1.55257e-05	1.62385e-05	1.46728e-05	1.30321e-05	4.67524e-05	4.17548e-05	1.78292e-05	1.62857e-05	2.30268e-05	2.39532e-05	1.85879e-05	2.21067e-05	0.000137735	5.96754e-05	4.07456e-05	2.86063e-05	3.06212e-05	2.62138e-05
SCO3058	0.000186127	0.000159525	0.000216979	0.000147995	0.000227002	0.000165566	0.000134206	9.68858e-05	0.000138149	0.000204769	0.000133671	0.000161395	0.000136251	0.000137993	0.000219348	0.000135424	0.000124542	0.000121373	0.000211378	0.000189479	0.000180613	0.000169906	0.000143123	0.000192156	0.000221134	0.000145826	0.000165545	0.000153499	9.69671e-05	0.000159635	0.000114036	0.000144985	0.000276669	0.00010362	0.000103862	0.000106416	9.90244e-05	0.000106267	0.000107623	0.000136525	0.000123877	0.000124883	0.000101477	0.000187319	0.00012179	0.000137296	0.000154071	0.000123106	0.000177533
SCO7366	1.39073e-05	1.95e-05	2.59925e-05	5.642e-05	5.02703e-05	4.53289e-05	2.99887e-05	5.53748e-05	3.58274e-05	3.17394e-05	3.00923e-05	3.52177e-05	6.58419e-05	3.85282e-05	2.84696e-05	2.77817e-05	4.28832e-05	3.42108e-05	NaN	3.37835e-05	3.53744e-05	2.82014e-05	4.45161e-05	5.62696e-05	6.01069e-05	4.38935e-05	4.92558e-05	3.32411e-05	5.90602e-05	3.968e-05	5.08006e-05	4.78396e-05	3.61893e-05	5.3706e-05	8.77368e-05	4.79604e-05	4.01195e-05	3.56535e-05	5.20406e-05	4.233e-05	5.32097e-05	5.96052e-05	5.7869e-05	3.23335e-05	4.61511e-05	7.31891e-05	3.78833e-05	4.08428e-05	5.46983e-05
SCO3405	6.06583e-05	5.04556e-05	5.78399e-05	5.22242e-05	5.2246e-05	7.13636e-05	5.70384e-05	7.53101e-05	3.29178e-05	7.88578e-05	5.59714e-05	9.58359e-05	8.09734e-05	7.71951e-05	6.73402e-05	5.91079e-05	6.35469e-05	6.90119e-05	7.1243e-05	5.4743e-05	4.26587e-05	6.35377e-05	6.96553e-05	5.69254e-05	6.46138e-05	5.49802e-05	5.35098e-05	4.08495e-05	6.82557e-05	6.63838e-05	7.51919e-05	7.16967e-05	6.75768e-05	6.29853e-05	5.80863e-05	4.48543e-05	7.44295e-05	7.00107e-05	7.48759e-05	7.21445e-05	6.94525e-05	7.42892e-05	6.52481e-05	3.21789e-05	5.88504e-05	7.08053e-05	7.13933e-05	6.19702e-05	6.48533e-05
SCO7632	3.10242e-05	6.35963e-05	5.34461e-05	2.80741e-05	1.81172e-05	4.05882e-05	1.50999e-05	2.50182e-05	2.21269e-05	2.50769e-05	8.31166e-05	3.95174e-05	2.23602e-05	1.7268e-05	1.56844e-05	1.61053e-05	2.08263e-05	2.10931e-05	3.80671e-05	7.34018e-05	5.7947e-05	2.20315e-05	1.86982e-05	1.62828e-05	1.3983e-05	2.06039e-05	1.44107e-05	2.903e-05	1.72592e-05	1.71502e-05	3.32757e-05	1.53158e-05	4.14297e-05	1.41744e-05	3.56783e-05	4.4535e-05	2.53192e-05	2.07375e-05	1.81915e-05	2.79238e-05	1.57789e-05	1.84036e-05	1.80424e-05	4.07496e-05	2.60769e-05	3.04437e-05	2.0679e-05	2.55769e-05	2.61686e-05
SCO0498	0.000158288	0.000104613	4.54816e-05	3.25577e-05	4.38016e-05	4.2843e-05	3.41865e-05	0.000578739	0.000670543	0.000188024	7.92652e-05	0.000604826	5.23656e-05	5.20428e-05	4.66911e-05	0.000502919	3.41565e-05	0.000616986	0.000160556	9.7176e-05	6.39155e-05	3.18047e-05	3.45635e-05	2.95287e-05	0.00050217	0.000569429	0.000614139	0.000133918	0.000106848	0.000520045	0.000430374	0.000470771	0.000509217	0.000538416	0.000549313	0.000100096	0.000116499	0.000482764	0.000485135	0.000489045	0.000531656	0.000552165	0.000560633	9.82164e-05	9.80367e-05	0.000423922	0.00047141	0.000468554	0.000494549
SCO3420	0.000383232	0.000386294	0.000425711	0.000432866	0.000526639	0.000549698	0.000513983	0.000476695	0.000478706	0.00034093	0.000427045	0.000456913	0.000398551	0.00045516	0.000467597	0.000421151	0.000419713	0.000415325	0.000396445	0.000374555	0.000387909	0.000455462	0.000445102	0.000437264	0.000484233	0.000431245	0.000481824	0.000456621	0.000545539	0.000503948	0.000461668	0.000470848	0.000491482	0.000521993	0.000504095	0.00043681	0.000481996	0.000519625	0.000483048	0.000463754	0.000517446	0.000499623	0.00052651	0.000480251	0.000509019	0.000523745	0.000486929	0.000500871	0.000514597
SCO6197	1.01623e-05	9.62928e-06	3.60423e-05	6.76577e-06	1.54705e-05	1.5352e-05	9.21252e-06	2.40385e-05	2.55256e-05	1.58918e-05	2.54395e-05	3.76906e-05	3.60193e-05	3.51761e-05	4.3267e-05	6.06755e-05	3.67549e-05	0.00010206	9.28825e-06	2.39723e-05	2.73601e-05	2.58857e-05	1.12937e-05	1.662e-05	3.07646e-05	1.51312e-05	2.65153e-05	1.5826e-05	8.8379e-06	1.66784e-05	1.11878e-05	1.3932e-05	2.81739e-05	1.26288e-05	1.92367e-05	3.1333e-05	4.55381e-05	3.22898e-05	5.96442e-05	3.30175e-05	0.000107049	3.45371e-05	4.50886e-05	1.20783e-05	1.52426e-05	1.63547e-05	1.61452e-05	1.69116e-05	1.5108e-05
SCO0775	4.03832e-05	3.93427e-05	2.4265e-05	2.21434e-05	2.20442e-05	2.0261e-05	1.79676e-05	1.62164e-05	1.5127e-05	3.14244e-05	1.95206e-05	1.61154e-05	1.13682e-05	1.81828e-05	1.84639e-05	1.21714e-05	2.15249e-05	1.37951e-05	2.85983e-05	1.46443e-05	1.15377e-05	1.07195e-05	1.13776e-05	NaN	7.66957e-06	1.03787e-05	NaN	1.83835e-05	9.12701e-06	1.73079e-05	1.03633e-05	1.64385e-05	1.4817e-05	2.3351e-05	NaN	1.72424e-05	1.20373e-05	1.27042e-05	1.85949e-05	1.21429e-05	1.19409e-05	1.29539e-05	NaN	1.10062e-05	1.06662e-05	6.67196e-06	1.21248e-05	1.00395e-05	1.2229e-05
SCO2140	NaN	NaN	NaN	NaN	NaN	NaN	5.00125e-06	NaN	NaN	NaN	NaN	NaN	NaN	NaN	NaN	NaN	5.6587e-06	NaN	NaN	NaN	7.56894e-06	NaN	NaN	NaN	NaN	NaN	NaN	NaN	NaN	NaN	NaN	NaN	NaN	NaN	NaN	NaN	NaN	NaN	NaN	NaN	NaN	3.21232e-06	NaN	NaN	NaN	NaN	NaN	NaN	NaN
SCO3122	0.000346688	0.000288826	0.00034805	0.000385734	0.000299786	0.000355315	0.000259173	0.000222878	0.000117412	0.000321511	0.000308875	0.000301213	0.000219263	0.000296948	0.000262638	0.000255642	0.000205039	0.00018026	0.000324196	0.00036505	0.000327791	0.000334157	0.00030996	0.000258244	0.00026667	0.000225438	0.000196115	0.000456518	0.000459759	0.00043852	0.000456529	0.00044091	0.000536156	0.000451757	0.000458957	0.000406689	0.000406404	0.0004381	0.000457428	0.000482858	0.000437012	0.000466227	0.00042398	0.000458815	0.000384801	0.000486518	0.000492079	0.000461005	0.000451777
SCO2635	0.000973572	0.000919571	0.000529763	0.000599342	0.000534956	0.000524114	0.000584518	0.000556376	0.000628519	0.000329761	0.000451706	0.00048642	0.000557955	0.000475256	0.000578465	0.000538052	0.000546811	0.000544926	0.000348563	0.000384346	0.000426404	0.000520263	0.000539111	0.000508486	0.000613027	0.000568394	0.000570998	0.000734053	0.000868876	0.000847126	0.000797911	0.000940467	0.000993626	0.000897139	0.000889392	0.000902216	0.00105403	0.0008155	0.000868958	0.000929646	0.000892486	0.00100799	0.000939743	0.000909138	0.00078702	0.000878677	0.00095719	0.000964856	0.00103457
SCO5089	NaN	NaN	NaN	NaN	NaN	NaN	2.21237e-05	8.47347e-05	4.62702e-05	NaN	NaN	NaN	NaN	NaN	NaN	1.36543e-05	3.06857e-05	4.63217e-05	NaN	NaN	NaN	NaN	NaN	NaN	1.84228e-05	6.96013e-05	9.11864e-05	NaN	NaN	NaN	NaN	NaN	NaN	NaN	NaN	NaN	NaN	NaN	NaN	NaN	NaN	NaN	NaN	NaN	NaN	NaN	NaN	NaN	NaN
SCO1345	5.16476e-05	3.61754e-05	6.29611e-05	5.5312e-05	5.8168e-05	5.6396e-05	6.7724e-05	6.76408e-05	5.00912e-05	5.61311e-05	4.71324e-05	5.85326e-05	6.39216e-05	6.03503e-05	6.40318e-05	5.65371e-05	7.08041e-05	6.13107e-05	4.01769e-05	5.18531e-05	5.15741e-05	5.7246e-05	4.361e-05	6.75208e-05	6.51466e-05	7.02248e-05	5.92273e-05	9.99228e-05	9.46626e-05	8.97687e-05	7.58474e-05	9.51018e-05	8e-05	8.79226e-05	9.18186e-05	8.78279e-05	8.14366e-05	9.01365e-05	9.46001e-05	9.73638e-05	9.51242e-05	0.000101712	0.000100058	6.87754e-05	8.36998e-05	9.18271e-05	8.98738e-05	8.50741e-05	9.11064e-05
SCO5388	3.1274e-05	1.37935e-05	1.51514e-05	3.10708e-05	2.52946e-05	8.47196e-06	NaN	2.33909e-05	2.11467e-05	5.39752e-05	3.61432e-05	1.39805e-05	NaN	1.00924e-05	NaN	9.3408e-06	8.84228e-06	2.59399e-05	3.51728e-05	NaN	1.46604e-05	9.6513e-06	NaN	2.73871e-05	NaN	2.05184e-05	1.37769e-05	3.13101e-05	NaN	2.87351e-05	2.05354e-05	2.05728e-05	1.45462e-05	2.9675e-05	1.84815e-05	2.18003e-05	1.00132e-05	1.33692e-05	NaN	NaN	3.05095e-05	2.03062e-05	2.26761e-05	4.04074e-05	1.29699e-05	2.84906e-05	2.73829e-05	1.73488e-05	2.13505e-05
SCO5491	8.35913e-05	9.33147e-05	0.000124191	9.62722e-05	0.000123922	0.00010458	0.000114528	0.000104833	9.64907e-05	0.00010082	0.000119888	0.000114529	0.000167959	0.000165596	0.00013319	0.000128105	0.000110052	0.00010668	9.21014e-05	0.00011838	0.000163573	0.000170225	0.000176792	0.000109808	0.000176876	0.000108173	0.000108367	0.000113983	0.000152184	0.000139912	0.000148969	5.03571e-05	0.000137206	0.000134787	0.000127597	9.75007e-05	0.000133747	0.000144822	0.000137194	0.000136043	0.000129399	0.000127539	0.000113532	9.26244e-05	0.000134777	0.000155639	0.000168198	0.000151103	0.000144308
SCO2014	0.000416141	0.00019347	0.000280406	0.000358189	0.000314854	0.000306122	0.000252505	0.000252193	0.000211628	0.000294867	0.000220988	0.000157711	0.000301676	0.000358597	0.000337127	0.000250826	0.000252649	0.000247737	0.000310752	0.000258089	0.000253786	0.000324076	0.00033041	0.000320138	0.000300871	0.000287745	0.000242139	0.000281001	0.000215669	0.000172797	0.000154397	0.00026331	0.00021019	0.000218691	0.000230887	0.000208825	0.000173173	0.000173514	0.000131037	0.000222576	0.000172256	0.000240461	0.000208901	0.00023609	0.000188473	0.000187	0.000148732	0.000233402	0.000216625
SCO7325	NaN	NaN	NaN	NaN	NaN	NaN	NaN	NaN	NaN	NaN	NaN	NaN	NaN	4.42577e-06	NaN	NaN	NaN	NaN	NaN	NaN	4.84487e-06	NaN	NaN	NaN	NaN	NaN	NaN	NaN	NaN	NaN	NaN	NaN	NaN	NaN	NaN	NaN	NaN	NaN	NaN	NaN	NaN	NaN	NaN	NaN	NaN	NaN	NaN	NaN	NaN
SCO7463	0.000158706	6.56539e-05	0.000361842	4.22826e-05	3.08087e-05	3.44888e-05	0.00037993	3.2212e-05	3.40276e-05	0.000206386	0.000104235	6.56102e-05	0.0003279	4.21915e-05	3.29746e-05	3.22886e-05	3.85322e-05	2.96812e-05	0.00019536	0.000324196	8.22124e-05	4.07332e-05	4.4717e-05	3.94532e-05	4.42132e-05	3.67491e-05	2.88731e-05	9.35455e-05	6.16907e-05	4.85613e-05	4.78497e-05	3.71307e-05	0.000387152	3.38601e-05	3.43164e-05	8.50893e-05	0.000365496	0.000362709	4.72974e-05	4.38432e-05	3.92511e-05	3.18488e-05	3.86989e-05	7.66841e-05	0.000355713	0.000379741	0.000423153	0.000405934	3.05992e-05
SCO3288	NaN	NaN	3.11463e-05	6.86802e-05	9.56219e-05	0.000164433	7.47964e-05	0.000219463	0.000169875	NaN	NaN	3.96084e-05	4.40663e-05	7.90922e-05	0.000111182	0.000146933	0.000104111	0.000108332	NaN	NaN	2.83825e-05	5.04777e-05	8.61903e-05	8.64385e-05	0.000129054	6.98343e-05	0.000111234	NaN	NaN	NaN	NaN	NaN	NaN	NaN	NaN	NaN	NaN	NaN	NaN	NaN	NaN	NaN	NaN	NaN	NaN	NaN	NaN	NaN	NaN
SCO4039	NaN	NaN	NaN	6.67044e-06	6.53039e-06	1.06016e-05	NaN	2.54092e-05	NaN	NaN	1.43047e-05	8.83823e-06	1.13435e-05	1.11474e-05	1.59988e-05	1.22995e-05	1.04986e-05	9.07677e-06	NaN	NaN	NaN	NaN	8.61474e-06	NaN	9.63196e-06	1.13879e-05	8.36457e-06	NaN	6.86612e-06	NaN	1.00321e-05	1.19103e-05	NaN	1.47053e-05	1.21546e-05	NaN	NaN	8.20177e-06	6.52459e-06	8.91017e-06	1.40286e-05	1.29129e-05	1.33779e-05	NaN	NaN	NaN	8.93495e-06	1.01114e-05	9.46887e-06
SCO5409	1.11471e-05	8.88051e-06	NaN	NaN	NaN	NaN	NaN	NaN	NaN	2.21224e-05	1.77058e-05	1.39883e-05	6.99105e-06	NaN	NaN	NaN	NaN	NaN	8.60646e-06	3.4773e-05	1.23654e-05	NaN	NaN	NaN	NaN	NaN	NaN	NaN	NaN	NaN	NaN	1.94096e-05	NaN	NaN	NaN	1.40002e-05	NaN	NaN	NaN	NaN	NaN	NaN	NaN	NaN	NaN	8.14667e-05	NaN	NaN	1.85005e-05
SCO2879	0.000499779	0.000339335	0.000521419	0.000432807	0.000254764	0.000327976	0.000204471	0.000385574	0.000198303	0.00027492	0.000543248	0.000463871	0.000453944	0.000289832	0.000283669	0.000361691	0.000254749	0.000405452	0.000355782	0.000432546	0.000641892	0.000538024	0.000278223	0.000438313	0.00035185	0.000375441	0.000388701	0.000392069	0.000394223	0.00039175	0.000409447	0.00046207	0.000278259	0.000483929	0.000455632	0.000332306	0.000354355	0.000359474	0.000377774	0.000348301	0.000377898	0.000410033	0.000407348	0.000328862	0.000413999	0.000385841	0.000383431	0.000362646	0.000410227
SCO2585	0.000142176	9.62714e-05	0.000109001	0.000113037	9.19762e-05	9.16347e-05	9.14687e-05	8.18788e-05	0.000136932	0.000171423	0.000119368	0.000114279	0.000109388	0.000103972	9.08617e-05	9.66267e-05	9.92587e-05	0.000102027	0.000168713	0.000125664	0.000104511	0.000102634	9.41662e-05	0.000104149	7.79166e-05	9.07767e-05	9.3798e-05	0.000148134	0.000149944	0.000153899	0.000131322	0.000132805	0.000137779	0.000129024	0.000123664	0.000141651	0.00014622	0.000124955	0.000127055	0.000145216	0.00012714	0.000169456	0.000150961	0.000152724	0.000130029	0.000112802	0.000146919	0.000143674	0.000154596
SCO2054	0.000244633	0.000131868	4.23434e-05	5.28093e-05	9.97509e-05	0.00013412	0.000105894	0.000299414	0.000128529	0.000178677	0.000158225	9.48305e-05	8.75622e-05	5.49496e-05	6.28524e-05	7.32959e-05	8.88505e-05	8.82436e-05	0.000144305	6.26423e-05	5.96466e-05	7.43866e-05	9.91345e-05	7.84039e-05	9.45608e-05	7.60322e-05	0.000109969	0.000116532	4.76378e-05	7.47768e-05	0.000121548	4.76323e-05	7.62804e-05	4.53188e-05	6.10169e-05	6.44723e-05	4.88644e-05	6.39146e-05	6.18544e-05	9.08637e-05	5.97669e-05	6.3933e-05	6.21636e-05	5.63764e-05	5.8635e-05	0.000124633	6.40441e-05	6.5363e-05	6.48241e-05
SCO2389	0.000134213	NaN	NaN	NaN	NaN	NaN	NaN	NaN	NaN	NaN	NaN	NaN	NaN	NaN	NaN	NaN	NaN	NaN	NaN	NaN	NaN	NaN	NaN	NaN	NaN	NaN	NaN	NaN	NaN	NaN	NaN	NaN	NaN	NaN	NaN	NaN	NaN	NaN	NaN	NaN	NaN	NaN	NaN	NaN	NaN	NaN	NaN	NaN	NaN
SCO0213	0.000161726	0.0003874	0.000539572	0.00046468	0.000502287	0.000215103	0.000347988	0.000143697	0.000194581	0.00024495	0.000529632	0.000621757	0.000450042	0.000443626	0.000481498	0.000330266	0.000327996	0.000292154	0.000137604	0.000385091	0.000488487	0.000478749	0.000322392	0.000327723	0.00020631	0.000252122	0.000193828	0.000467483	0.000724059	0.000840959	0.000740277	0.000523802	0.000321677	0.000310636	0.000231401	0.000385267	0.000879845	0.000915069	0.000914071	0.000641543	0.000521753	0.000436482	0.000449859	0.00049942	0.000789642	0.000739345	0.00066194	0.000639896	0.000462706
SCO5115	0.000112284	5.49389e-05	3.7593e-05	4.46784e-05	3.34715e-05	4.01051e-05	3.64933e-05	0.0001227	0.000117465	9.40914e-05	8.60926e-05	4.45737e-05	3.20152e-05	5.58469e-05	4.42854e-05	4.50133e-05	4.87236e-05	4.40317e-05	0.000124283	2.22621e-05	1.52925e-05	3.82602e-05	4.87529e-05	4.71469e-05	1.89867e-05	7.66322e-05	9.51597e-05	2.64327e-05	3.10434e-05	2.72842e-05	2.55741e-05	1.88619e-05	3.79716e-05	3.87821e-05	2.18932e-05	3.23079e-05	2.82074e-05	2.79784e-05	2.87165e-05	4.42086e-05	2.89388e-05	5.62348e-05	3.52434e-05	2.20086e-05	1.83871e-05	2.1233e-05	2.24963e-05	3.41207e-05	4.57986e-05
SCO2084	0.000148523	0.000117055	0.000136578	0.000128007	3.77858e-05	0.000102529	0.000103774	0.000130751	NaN	0.000161151	0.000112738	0.000144307	0.000151003	9.89186e-05	5.15854e-05	6.87043e-05	9.81863e-05	0.000114498	0.000175903	0.000129395	0.000171971	0.000255624	0.00011886	0.000105253	0.000157823	7.73897e-05	0.000107941	0.000179754	0.000143723	0.000158572	0.000186798	0.000119932	0.000134828	0.000152331	7.18098e-05	0.000158135	0.000151356	0.00016152	0.000159337	0.000159259	9.88425e-05	0.000145811	0.000159367	0.000155783	0.000168609	0.000184082	0.000150287	0.00015682	0.000172842
SCO4687	4.59225e-05	4.39244e-06	6.02113e-06	NaN	NaN	NaN	NaN	NaN	NaN	6.97135e-05	1.02951e-05	NaN	NaN	NaN	NaN	4.52135e-06	NaN	NaN	3.92272e-05	7.78658e-06	NaN	NaN	4.43837e-06	4.32458e-06	NaN	NaN	NaN	NaN	NaN	NaN	4.25402e-06	NaN	NaN	NaN	NaN	NaN	NaN	NaN	NaN	NaN	NaN	NaN	NaN	NaN	3.64118e-06	NaN	NaN	NaN	NaN
SCO2599	0.00188913	0.00104497	0.00164277	0.00161691	0.00150376	0.00165287	0.00140044	0.00149166	0.000981061	0.00131951	0.00141247	0.00125267	0.00144494	0.00145112	0.0014328	0.00124914	0.00108127	0.00104252	0.00153471	0.00125215	0.00142839	0.00149663	0.00133359	0.00139491	0.00149554	0.00127197	0.00110101	0.00166084	0.00144177	0.0014314	0.00142009	0.00147407	0.0011743	0.00137321	0.00117904	0.0012212	0.00120882	0.00124001	0.00118706	0.00130064	0.00104429	0.00125511	0.00116608	0.00141748	0.00138924	0.00182863	0.00160436	0.00123823	0.00126393
SCO5262	0.000137985	0.000181276	0.000208033	0.000183269	0.000214545	0.000164761	0.000181595	9.08015e-05	0.000206961	0.000117088	0.000153042	0.000158061	7.95081e-05	0.000220977	0.000241086	0.000164155	0.000231188	0.000202298	0.000138042	0.000150884	0.000155336	0.000147098	0.000148515	0.000183841	0.000187987	0.000159053	0.000220595	0.000222103	0.000206344	0.000260724	0.000235617	0.000236833	0.000269175	0.000274319	0.000263926	0.000165188	0.000194009	0.000209048	0.000237988	0.00027141	0.000275198	0.000276834	0.000260541	0.000153671	0.000190292	0.000179758	0.00018215	0.000214374	0.000235067
SCO3352	8.96302e-05	4.47586e-05	8.24017e-05	0.000126267	8.34282e-05	8.14591e-05	9.6435e-05	8.12127e-05	0.000102108	0.000150926	0.000117548	0.000109726	0.000104562	0.000116229	9.61318e-05	9.54355e-05	0.000108715	0.00010002	0.000163114	8.0487e-05	0.000109382	0.00014457	9.62488e-05	0.000143485	6.78091e-05	8.32053e-05	0.000119595	3.133e-05	7.56777e-05	0.000114616	7.92883e-05	7.75968e-05	8.54321e-05	8.13988e-05	7.186e-05	8.45459e-05	0.000101409	0.000140805	0.000140003	0.000100166	9.31825e-05	9.40997e-05	9.96676e-05	7.96597e-05	8.48869e-05	7.74016e-05	7.32054e-05	8.07308e-05	8.69032e-05
SCO1758	0.000318171	0.000286004	0.000353861	0.000322666	0.000313178	0.000257076	0.000299234	0.000313861	0.000260492	0.000312125	0.000317541	0.000332218	0.000312154	0.000332124	0.000293757	0.000295057	0.000266895	0.000275007	0.00031066	0.00029149	0.000359007	0.000369768	0.000339049	0.000331436	0.000322507	0.000290422	0.000323477	0.000369681	0.000346798	0.000315261	0.000300506	0.000277057	0.000270226	0.000237854	0.000240711	0.000385986	0.000327914	0.000294597	0.000314361	0.000263966	0.000250484	0.000249171	0.000246895	0.000384164	0.000341507	0.000327221	0.000317328	0.000273272	0.000252388
SCO6198	0.000256201	0.000169748	0.000133103	0.000169934	0.00020187	0.00016797	0.000297704	0.000453118	0.00051438	0.00030304	0.000274434	0.000449086	0.000286737	0.000272312	0.000329972	0.000455956	0.000583763	0.000744469	0.000256565	0.000189279	0.000264158	0.000378103	0.000230374	0.000478542	0.000444247	0.00078016	0.000632682	0.000695144	0.000644012	0.000674602	0.00052838	0.000573367	0.000667087	0.000669547	0.000928825	0.00129631	0.00133204	0.00120138	0.00152724	0.00134988	0.00133635	0.00109805	0.00189559	0.000953526	0.0011786	0.00100515	0.00107922	0.00117852	0.00131989
SCO5199	0.000188675	0.000221424	0.000227264	0.000267291	0.00021817	0.000209931	0.00020088	0.000266133	0.000174113	0.000154142	0.000234352	0.000240596	0.000265114	0.00019517	0.000195656	0.000207552	0.000125802	0.000135369	0.000159449	0.000247477	0.000239681	0.000216711	0.000257955	0.000183032	0.000198296	0.000153147	0.000175906	0.000200812	0.000229475	0.00024174	0.000231266	0.000201052	0.000226264	0.000181626	0.000182654	0.000209676	0.00025272	0.000253041	0.000241448	0.000222283	0.000188874	0.000186222	0.000129811	0.000211412	0.000250611	0.000287762	0.00030087	0.00022655	0.000203036
SCO6216	6.51513e-05	5.68047e-05	5.18248e-05	3.67607e-05	3.46065e-05	3.46229e-05	3.39147e-05	2.32708e-05	4.62442e-05	5.74913e-05	4.61382e-05	3.67209e-05	4.52908e-05	3.32883e-05	3.421e-05	3.27334e-05	3.35425e-05	3.72018e-05	6.28992e-05	4.19679e-05	5.29323e-05	6.01712e-05	3.06796e-05	4.41206e-05	3.03201e-05	4.18247e-05	3.20811e-05	6.25415e-05	3.83161e-05	5.12151e-05	4.26573e-05	3.97059e-05	3.81176e-05	3.33136e-05	2.9986e-05	5.16353e-05	4.69378e-05	4.5776e-05	4.47297e-05	4.15849e-05	4.32656e-05	3.6653e-05	3.98665e-05	5.78506e-05	7.8134e-05	5.81408e-05	4.09671e-05	4.26363e-05	4.23167e-05
SCO6445	5.9566e-05	7.40747e-05	4.63566e-05	7.506e-05	8.58103e-05	7.49387e-05	8.53385e-05	0.000101104	8.72603e-05	6.52123e-05	7.86584e-05	9.01991e-05	0.000140219	0.000151706	0.000107872	0.000101697	0.000129757	0.000136868	3.77098e-05	6.22352e-05	5.73932e-05	0.000120632	0.000127929	0.000103637	9.70931e-05	0.000183007	9.50147e-05	5.79177e-05	5.4736e-05	6.07337e-05	8.12937e-05	0.000105741	0.00010293	0.000103923	0.000143239	0.000112267	0.000131283	0.000102191	0.000113784	0.000138628	0.000106876	0.000121615	0.000118128	5.54105e-05	5.45057e-05	6.10376e-05	0.000121229	0.000153341	0.000117624
SCO5022	0.000191689	0.000138837	NaN	NaN	NaN	4.06919e-05	2.76766e-05	7.99404e-05	6.03475e-05	0.000208557	0.000237438	6.06995e-05	NaN	NaN	NaN	1.84742e-05	3.65936e-05	3.42366e-05	0.000269124	0.000161496	5.25986e-05	NaN	NaN	4.92682e-05	NaN	4.26819e-05	4.75369e-05	2.83126e-05	4.17612e-05	4.71291e-05	5.53405e-05	3.01778e-05	4.61928e-05	5.7354e-05	5.72382e-05	5.54649e-05	2.67827e-05	4.95656e-05	3.02673e-05	2.96844e-05	3.74267e-05	3.74898e-05	6.41862e-05	5.7315e-05	4.3013e-05	4.8756e-05	3.94954e-05	5.58446e-05	5.89345e-05
SCO2726	6.65325e-05	NaN	1.71415e-05	3.99179e-05	0.00010794	0.000246162	0.000325391	0.00027536	0.000381426	NaN	NaN	4.87752e-05	4.87496e-05	0.000144731	0.000210157	0.000223565	0.000367979	0.000399943	4.8474e-05	NaN	1.73266e-05	4.65134e-05	7.83161e-05	0.000212652	0.000206368	0.000319103	0.000383589	2.65398e-05	5.38538e-05	5.53603e-05	4.54953e-05	0.000105789	0.000282047	0.000316242	0.000337033	9.99747e-05	5.77842e-05	7.58249e-05	8.47632e-05	0.000218846	0.000302479	0.000368893	0.000462189	NaN	4.72226e-05	3.15609e-05	4.49056e-05	0.000184331	0.000270486
SCO1906	NaN	NaN	2.6445e-05	8.65203e-05	0.000135861	0.00018388	0.000128707	0.000114604	0.000421877	6.82975e-05	4.36806e-05	4.92554e-05	0.000134794	0.000225291	0.000241145	0.000197947	0.000203292	0.000155573	2.43116e-05	1.85726e-05	1.73016e-05	6.18989e-05	0.000153784	0.000133254	0.000145994	9.22231e-05	0.000129035	3.64822e-05	2.64253e-05	3.15078e-05	2.46582e-05	0.000269855	0.000165104	0.000188069	0.00019053	5.36522e-05	3.95481e-05	4.23484e-05	4.30748e-05	0.000290113	0.000322125	0.000341925	0.000374138	2.04832e-05	1.94738e-05	2.14905e-05	2.59634e-05	0.000182061	0.000175969
SCO0197	NaN	2.58097e-05	2.98428e-05	5.32349e-05	5.13251e-05	3.04207e-05	3.37464e-05	1.89428e-05	2.20264e-05	NaN	2.80639e-05	6.1272e-05	5.28839e-05	4.6903e-05	3.90863e-05	3.98798e-05	2.9037e-05	2.3963e-05	NaN	2.86756e-05	4.63962e-05	7.10894e-05	5.41148e-05	3.57444e-05	4.17509e-05	3.06322e-05	3.19749e-05	1.79084e-05	3.85742e-05	4.75723e-05	7.9107e-05	7.86959e-05	5.08248e-05	4.16488e-05	3.44291e-05	1.43925e-05	4.32732e-05	5.15974e-05	5.80064e-05	4.5207e-05	5.19399e-05	4.82293e-05	3.82162e-05	2.39039e-05	3.62864e-05	4.04476e-05	5.47935e-05	6.43921e-05	5.7877e-05
SCO2018	0.000174407	0.000279104	0.000329489	0.000338988	0.000408914	0.000408818	0.000366937	0.000320145	0.000626204	0.000232198	0.000241923	0.000316788	0.00039931	0.000364178	0.000355591	0.000389832	0.000320938	0.000353418	0.000189905	0.000240824	0.00039353	0.00034531	0.000292207	0.000289626	0.00032974	0.000370197	0.000317666	0.000672879	0.000748079	0.000832999	0.000777002	0.000835871	0.000734061	0.000738382	0.000793418	0.000672459	0.000816837	0.000734204	0.000720452	0.000749317	0.000836798	0.000774088	0.000736014	0.000722527	0.00087441	0.000906693	0.000878876	0.00084356	0.000833792
SCO2148	0.0010727	0.000922585	0.00106182	0.000949931	0.00113798	0.00103912	0.00129474	0.000740527	0.00149624	0.00108425	0.000928744	0.00117507	0.000916189	0.00104034	0.00111196	0.00113485	0.00119065	0.00129047	0.000932679	0.000783299	0.000980959	0.000991933	0.000830163	0.00107901	0.000997699	0.00127538	0.00121724	0.00102388	0.0010627	0.00117068	0.00111307	0.00116001	0.00106899	0.0011682	0.00118628	0.00108095	0.00118512	0.00124104	0.00119938	0.00112116	0.0013325	0.00128172	0.00132743	0.00112807	0.00113253	0.000970923	0.000996334	0.00115143	0.00116252
SCO4498	0.000177284	0.000274776	0.000276864	0.000343423	0.000361156	0.000435725	0.000413628	5.31564e-05	4.50734e-05	0.000228882	0.000269111	0.000357055	0.000328648	0.000331138	0.000363021	0.000371941	0.000154831	0.000425964	0.000219046	0.000189394	0.000253241	0.000280697	0.000284399	0.000290968	0.00025476	4.9764e-05	0.000327453	0.000307248	0.000254579	0.000210116	0.000238471	1.99754e-05	0.000391141	2.57949e-05	2.66749e-05	6.40543e-05	0.000216256	0.000197681	0.000194904	1.94778e-05	2.0865e-05	3.96885e-05	0.000246975	3.62026e-05	0.000212866	0.000184971	0.000216108	1.86812e-05	0.000336804
SCO4086	0.000299364	0.000706695	0.000631194	0.000581983	0.000283941	0.000219236	0.000235894	0.000163678	0.000165455	0.00032296	0.000237487	0.000305877	0.00054185	0.000243575	0.000148955	0.000198889	0.000250109	0.000258831	0.000312316	0.000200989	0.000260734	0.000290226	0.000613686	0.000284462	0.000166611	0.000213402	0.000269124	0.000486909	0.000565084	0.000627898	0.000624543	0.000576172	0.000713849	0.000151012	0.000716295	0.000858505	0.000611185	0.000154405	0.000163949	0.00081439	0.00017056	0.000174985	0.000173211	0.000520663	0.00057285	0.000557336	0.0001592	0.000662789	0.000696362
SCO1591	0.000166639	0.000149015	0.0001389	0.000132768	0.000186074	0.000270968	0.000187842	0.000160981	0.000125691	0.000155837	0.000138841	0.000168129	0.000155235	0.000174022	0.000200017	0.00022132	0.000135222	0.000162357	0.000182898	0.000135385	0.000135957	0.000140306	0.000184024	6.92515e-05	0.000182816	0.000186488	0.000191207	0.000154405	0.000199453	0.000181539	0.000215951	0.000231963	9.34244e-05	0.000243467	0.000261981	0.000184383	0.000170394	0.000204062	0.000179448	0.000219612	0.000253492	0.000194651	0.000253207	0.000172384	0.000146156	0.000172865	8.2394e-05	0.000167481	0.000199367
SCO3013	4.42993e-05	3.52486e-05	4.05289e-05	5.02279e-05	3.81809e-05	4.06841e-05	2.95161e-05	8.88777e-05	3.89415e-05	6.12862e-05	6.47951e-05	4.75216e-05	6.71196e-05	5.24863e-05	5.20078e-05	7.74924e-05	7.40677e-05	6.42163e-05	4.65211e-05	6.15975e-05	4.02266e-05	3.47203e-05	4.9611e-05	5.31494e-05	4.5726e-05	5.54043e-05	0.000210066	4.23006e-05	3.59621e-05	5.25968e-05	3.71666e-05	3.94441e-05	4.64425e-05	3.81579e-05	4.09425e-05	5.86745e-05	3.96492e-05	4.9577e-05	6.2787e-05	5.3182e-05	5.28258e-05	4.3646e-05	3.63389e-05	3.08712e-05	4.19425e-05	3.42677e-05	5.21241e-05	4.24869e-05	3.59532e-05
SCO5470	0.000171655	0.000124959	0.000220419	0.000181262	0.000187343	0.000202186	0.000225089	0.000292437	0.000269593	0.000180415	0.000152406	0.000150798	0.000190102	0.000191176	0.000165348	0.000196876	0.000219785	0.000253982	0.00020371	0.000157401	0.000176184	0.000206816	0.000191388	0.000245483	0.00024365	0.000258036	0.000296511	0.000195745	0.00021329	0.000157281	0.000166413	0.000252047	0.000218852	0.000208717	0.000193223	0.000189901	0.000176456	0.000167822	0.00015945	0.000189699	0.000197801	0.000210119	0.000252228	0.000187395	0.000144966	0.000197982	0.000213774	0.000217328	0.000226219
SCO3670	9.99746e-05	0.000186584	0.000219685	0.000289486	0.000186479	0.000322541	0.000234406	0.000358788	0.000185567	0.000211168	0.000278174	0.000227391	0.000255947	0.000197874	0.000183559	0.000219177	0.000171205	0.000178831	0.000203992	0.000319046	0.00023551	0.00022767	0.000253468	0.000220563	0.000246765	0.000197982	0.000208834	0.00016547	0.000268015	0.000228033	0.000239109	0.000183046	0.000253398	0.000218322	0.000222498	0.000175553	0.000137999	0.000185325	0.000159953	0.00017643	0.000198151	0.000215915	0.000177898	0.000176614	0.000197516	0.000275751	0.000298229	0.000254148	0.000305361
SCO4595	8.35892e-05	0.00016355	0.000259655	0.000353322	0.000352914	0.000496062	0.000360783	0.000422753	0.000266065	8.73147e-05	0.000251296	0.000263747	0.000311989	0.000371171	0.000353499	0.000287958	0.000253548	0.000318352	7.73393e-05	0.000249563	0.000258137	0.000309165	0.00032528	0.000244162	0.00030164	0.00028605	0.000307601	0.000247313	0.000383825	0.000310175	0.000415961	0.000513274	0.000476045	0.000676095	0.000570804	0.000227144	0.000285791	0.000350844	0.000333061	0.000480802	0.000513298	0.000598876	0.000559234	0.00024487	0.000363312	0.000334362	0.000371472	0.000503291	0.000593249
SCO7123	5.38235e-05	NaN	NaN	NaN	NaN	4.08127e-05	2.13154e-05	NaN	NaN	2.6488e-05	NaN	NaN	NaN	NaN	NaN	NaN	NaN	NaN	NaN	3.48256e-05	NaN	NaN	NaN	NaN	2.20003e-05	2.61145e-05	NaN	NaN	1.36944e-05	NaN	1.96965e-05	NaN	NaN	5.83152e-05	2.61048e-05	NaN	NaN	NaN	NaN	3.00123e-05	2.44865e-05	NaN	NaN	1.89271e-05	NaN	NaN	NaN	NaN	NaN
SCO5876	2.17722e-05	2.30299e-05	3.33936e-05	4.09233e-05	3.84835e-05	3.81358e-05	3.54597e-05	3.14143e-05	2.72254e-05	2.37199e-05	1.47283e-05	3.09375e-05	5.20822e-05	2.92596e-05	3.6996e-05	2.93352e-05	3.96459e-05	3.48326e-05	4.13153e-05	2.60884e-05	3.35375e-05	4.39223e-05	3.75788e-05	3.79527e-05	3.08092e-05	4.41289e-05	4.22674e-05	4.76175e-05	5.04658e-05	5.058e-05	5.60245e-05	4.54982e-05	5.38277e-05	5.51714e-05	4.56628e-05	4.62344e-05	4.66049e-05	4.23649e-05	4.56017e-05	4.79615e-05	6.17024e-05	5.33048e-05	5.02718e-05	5.05823e-05	4.78707e-05	4.30131e-05	4.92528e-05	6.08358e-05	5.16493e-05
SCO2917	6.1102e-05	7.81309e-05	0.000121875	0.000161921	0.000139037	0.000167139	0.000120278	0.000129388	7.64521e-05	8.02634e-05	0.000102364	0.000138989	0.000161573	0.000153278	0.000134995	0.00012913	0.000107891	0.000112998	5.24449e-05	7.84323e-05	0.000106331	0.000135047	0.000119621	0.000118335	0.000119886	0.000124469	0.000105838	0.000118049	0.000137564	0.000130158	0.000120882	0.000105511	9.31425e-05	0.000100036	7.46009e-05	0.000149247	0.0001473	0.000149781	0.000144464	9.92987e-05	0.000137331	0.000107974	0.000126173	0.000122013	0.000114593	0.000104027	9.74807e-05	9.46555e-05	9.75468e-05
SCO3610	0.00027643	0.000244003	0.00032831	0.000328744	0.000424124	0.00046302	0.000335181	0.000411619	0.00022401	0.000236416	0.000277325	0.000347618	0.000370364	0.000427737	0.000409449	0.000365291	0.000352969	0.00030246	0.000200217	0.000235852	0.000319802	0.00038046	0.000389891	0.000344884	0.000407896	0.000386254	0.000327247	0.000389092	0.000427975	0.000473333	0.000526061	0.000504542	0.000418979	0.000419516	0.000440208	0.00034158	0.000507095	0.000509448	0.000490148	0.00057378	0.00048539	0.000421106	0.000458102	0.000418363	0.000435136	0.0005697	0.00050064	0.000559495	0.000562039
SCO2034	0.000128074	0.000122382	0.000192767	0.000209577	0.000191438	0.000203158	0.000203522	0.000147267	0.000291256	0.000124531	0.000148271	0.00014148	0.000127034	0.00019777	0.000174093	0.000163897	0.000234073	0.000206741	0.000126993	0.000134823	0.000122825	0.00015801	0.000140449	0.00020098	0.000194571	0.000197233	0.000240711	0.000184702	0.000128645	0.000172171	0.000127829	0.000137636	0.00012634	0.000170854	0.000148747	0.000131771	0.000140805	0.000139506	0.000158678	0.000163574	0.000158799	0.000200033	0.000206819	0.00012361	0.000153815	0.000145185	0.000126827	0.000134374	0.000144702
SCO2831	0.000105265	0.000121303	0.00015825	0.000134881	0.000112864	0.000121457	0.00010408	8.49119e-05	2.23443e-05	0.000164195	0.000144505	0.000135301	0.00016383	0.000114637	9.3093e-05	8.88258e-05	7.09081e-05	6.80126e-05	0.00025675	0.000130982	0.000155838	0.000104807	0.000117217	0.000105714	9.38902e-05	8.17174e-05	3.68999e-05	3.40786e-05	5.69411e-05	3.27048e-05	5.6771e-05	3.30721e-05	2.52579e-05	3.82956e-05	3.65809e-05	8.84483e-05	7.19544e-05	3.94064e-05	3.28171e-05	2.9462e-05	3.67659e-05	2.97815e-05	5.03309e-05	3.77477e-05	3.7445e-05	4.33488e-05	6.41974e-05	2.86034e-05	2.99835e-05
SCO2793	2.87473e-05	9.06093e-05	5.68261e-05	3.86564e-05	3.55531e-05	3.47288e-05	3.30028e-05	3.08093e-05	3.32929e-05	1.27699e-05	2.98245e-05	6.61271e-05	2.9232e-05	3.01335e-05	2.73342e-05	2.36388e-05	2.08718e-05	3.45115e-05	5.52713e-05	3.47036e-05	6.39953e-05	2.25933e-05	2.09437e-05	3.22904e-05	2.56779e-05	3.21307e-05	4.32445e-05	3.59501e-05	3.05752e-05	3.33021e-05	2.96539e-05	3.40629e-05	6.58305e-05	3.3536e-05	3.32674e-05	5.8392e-05	6.04132e-05	6.49798e-05	5.60101e-05	3.86201e-05	5.62616e-05	3.31063e-05	5.40072e-05	7.08216e-05	6.51368e-05	5.55007e-05	5.12935e-05	3.82699e-05	3.12741e-05
SCO5655	0.000107593	9.97187e-05	0.000223634	0.000200718	0.000140347	0.000170152	0.000116492	7.20417e-05	0.000116778	0.000135243	9.07043e-05	0.000107062	8.45049e-05	8.45911e-05	8.73411e-05	8.33379e-05	8.17833e-05	0.000139318	0.000171904	0.000207526	0.000189667	0.000197703	0.000192379	0.000176444	7.84364e-05	8.67901e-05	0.000148307	0.000219696	0.000334187	0.000336393	0.00033856	0.000339467	0.000343537	0.000374736	0.00025809	0.000140732	0.000293729	0.000232933	0.000253934	0.00029983	0.000301853	0.000328443	0.000322679	0.000274062	0.000288922	0.000312709	0.000352732	0.000354536	0.000331668
[truncated: 2,642 more rows]
[truncated: 2 more columns]
