# Supplementary material for: Enzyme-Constrained Models and Omics Analysis of Streptomyces coelicolor Reveal Metabolic Changes that Enhance Heterologous Production
Source: iScience. 2020 Sep 3;23(9):101525. doi: 10.1016/j.isci.2020.101525 (PMC7501462; doi:10.1016/j.isci.2020.101525)
Supplement: Data S4. Normalized RNA-Seq Data for All Six Fermenters, Related to Figure 2C, 2E, 3C, and 6 — M145 is cultivated in F516-F518, whereas M1152 is cultivated in F519, F521 and F522. Re-index IDs corresponds to the strain, fermentation number (F516–F522), a unique number describing the experiment, and a numbering of the time points from 1 to 9 (P1–P9), i.e., the re-indexed ID M145_F516_P2 represents the second time point of fermentation 516 with the strain M145. In the original IDs (row below) the p-number represents time after inoculation (in hours). [file mmc5.xlsx]

## Sheet: Tab 1
Tab 1: Normalized RNA-seq data for all six fermenters, related to Figure 2C, 2E, 3C and 6. M145 is cultivated in F516-F518, while M1152 is cultivated in F519, F521, F522. Re-index IDs corresponds to the strain, fermentation-number (F516-F522), a unique number describing the experiment, and a numbering of the time points from 1 to 9 (P1-P9). I.e. the Re-indexed ID M145_F516_P2 represents the secon…
Re-indexed IDs	M145_F516_P1	M145_F516_P2	M145_F516_P3	M145_F516_P4	M145_F516_P5	M145_F516_P6	M145_F516_P7	M145_F516_P8	M145_F516_P9	M145_F517_P1	M145_F517_P2	M145_F517_P3	M145_F517_P4	M145_F517_P5	M145_F517_P6	M145_F517_P7	M145_F517_P8	M145_F517_P9	M145_F518_P1	M145_F518_P2	M145_F518_P3	M145_F518_P4	M145_F518_P5	M145_F518_P6	M145_F518_P7	M145_F518_P8	M145_F518_P9	M1152_F519_P1	M1152_F519_P2	M1152_F519_P3	M1152_F519_P4	M1152_F519_P5	M1152_F519_P6	M1152_F519_P7	M1152_F519_P8	M1152_F519_P9	M1152_F521_P1	M1152_F521_P2	M1152_F521_P3	M1152_F521_P4	M1152_F521_P5	M1152_F521_P6	M1152_F521_P7	M1152_F521_P8	M1152_F521_P9	M1152_F522_P1	M1152_F522_P2	M1152_F522_P3	M1152_F522_P4
Identifier	F516_21h	F516_29h	F516_33h	F516_37h	F516_41h	F516_45h	F516_49h	F516_53h	F516_57h	F517_21h	F517_29h	F517_33h	F517_37h	F517_41h	F517_45h	F517_49h	F517_53h	F517_57h	F518_21h	F518_29h	F518_33h	F518_37h	F518_41h	F518_45h	F518_49h	F518_53h	F518_57h	F519_33h	F519_41h	F519_45h	F519_49h	F519_53h	F519_57h	F519_61h	F519_65h	F519_69h	F521_33h	F521_41h	F521_45h	F521_49h	F521_53h	F521_57h	F521_61h	F521_65h	F521_69h	F522_33h	F522_41h	F522_45h	F522_49h
SCO0001	0.621121	0.047054	0.047054	0.047054	0.047054	0.047054	0.047054	0.047054	0.047054	0.0566562	0.0926386	0.047054	0.047054	0.047054	0.047054	0.047054	0.047054	0.047054	0.047054	0.047054	0.047054	0.047054	0.047054	0.047054	0.0926386	0.0860646	0.047054	0.0593996	0.047054	0.047054	0.728743	0.047054	0.047054	1.66469	1.75252	1.48092	0.0799337	0.130712	0.047054	0.0738029	0.047054	0.0621431	0.0972133	0.0926386	0.0566562	0.0926386	0.047054	0.0738029	0.0860646
SCO0002	0.621121	0.047054	0.047054	0.047054	0.109339	0.047054	0.047054	0.047054	0.047054	0.0566562	0.0926386	0.047054	0.047054	0.047054	0.047054	0.047054	0.047054	0.047054	0.047054	0.047054	0.180477	0.047054	0.377607	0.047054	0.047054	0.047054	0.047054	0.0593996	0.047054	0.61967	0.728743	1.31331	0.047054	0.0860646	1.75252	1.48092	0.0799337	0.130712	0.047054	0.0738029	0.047054	0.0621431	0.0972133	0.0926386	0.0566562	0.0926386	0.047054	0.0738029	0.0860646
SCO0003	0.621121	0.047054	0.047054	0.047054	0.109339	0.047054	0.047054	0.047054	0.047054	0.0566562	2.45843	0.047054	0.047054	0.047054	0.047054	0.047054	0.047054	0.047054	0.047054	0.047054	0.047054	0.047054	0.047054	0.047054	0.0926386	0.170241	0.047054	0.0593996	0.047054	0.61967	0.047054	0.047054	0.047054	1.66469	0.0893516	3.82042	1.61561	0.130712	0.047054	0.0738029	0.047054	0.0621431	0.0972133	0.0926386	0.0566562	0.0926386	1.92225	0.0738029	0.0860646
SCO0004	0.621121	3.02043	0.861079	0.526378	0.730325	0.047054	0.356374	0.613983	0.047054	1.77073	4.49267	0.414742	0.728172	0.047054	1.77731	1.73588	0.730325	0.568127	3.09538	1.13918	0.180477	0.0860646	0.0926386	0.373743	0.0926386	0.356374	0.829877	0.0593996	0.61967	0.047054	2.03633	1.31331	0.047054	0.0860646	0.0893516	1.48092	1.92466	2.93864	1.11045	1.75889	1.99913	0.0621431	2.24871	0.0926386	0.0566562	1.92225	0.047054	0.0738029	2.22576
SCO0005	0.621121	0.047054	0.047054	0.047054	0.047054	0.728172	0.356374	0.047054	0.36988	0.0566562	0.0926386	0.414742	0.047054	0.72648	0.829877	0.796862	0.047054	1.02013	3.09538	3.79967	0.180477	0.170241	0.0926386	0.373743	0.047054	0.356374	0.047054	0.0593996	0.047054	0.61967	0.047054	1.31331	0.047054	0.0860646	0.0893516	1.48092	0.0799337	0.130712	0.047054	1.75889	0.047054	1.9245	0.0972133	0.0926386	0.0566562	0.0926386	0.047054	0.0738029	1.65313
SCO0006	0.621121	0.047054	0.861079	0.047054	0.047054	0.047054	0.106822	0.047054	0.047054	0.0566562	0.0926386	0.047054	0.047054	0.047054	0.047054	0.047054	0.047054	0.047054	0.047054	0.047054	0.047054	0.047054	0.047054	0.047054	0.047054	0.047054	0.047054	0.0593996	0.047054	0.047054	0.047054	0.047054	0.047054	0.0860646	0.0893516	1.48092	1.61561	0.130712	0.047054	0.0738029	0.047054	0.0621431	0.0972133	0.0926386	0.0566562	0.0926386	0.047054	0.0738029	0.0860646
SCO0007	0.621121	0.047054	0.861079	0.047054	0.047054	0.047054	0.047054	0.047054	0.047054	0.0566562	0.0926386	0.047054	0.047054	0.047054	0.047054	0.047054	0.047054	0.047054	0.047054	0.047054	0.047054	0.047054	0.047054	0.047054	0.047054	0.047054	0.047054	0.0593996	0.047054	0.047054	0.728743	0.047054	0.047054	0.0860646	0.0893516	1.48092	0.0799337	0.130712	0.047054	0.0738029	0.047054	0.0621431	0.0972133	0.0926386	0.0566562	0.0926386	0.047054	0.0738029	0.0860646
SCO0008	0.621121	0.047054	0.047054	0.047054	0.047054	0.047054	0.047054	0.047054	0.047054	0.0566562	0.0926386	0.047054	0.047054	0.047054	0.047054	0.047054	0.047054	0.047054	0.047054	0.047054	0.047054	0.047054	0.047054	0.047054	0.047054	0.047054	0.047054	0.0593996	0.047054	0.61967	0.047054	0.047054	0.047054	0.0860646	0.0893516	3.82042	0.0799337	0.130712	1.11045	0.0738029	0.047054	0.0621431	0.0972133	0.0926386	1.35724	0.0926386	0.047054	0.0738029	1.65313
SCO0009	0.621121	0.047054	0.047054	0.047054	0.047054	0.047054	0.047054	0.047054	0.047054	0.0566562	0.0926386	0.047054	0.047054	0.047054	0.047054	0.047054	0.047054	0.047054	0.047054	0.047054	0.047054	0.047054	0.047054	0.047054	0.047054	0.047054	0.047054	0.0593996	0.047054	0.047054	0.047054	0.047054	0.047054	0.0860646	0.0893516	1.48092	0.0799337	0.130712	1.11045	0.0738029	0.047054	0.0621431	1.90431	0.0926386	0.0566562	0.0926386	0.047054	0.0738029	0.0860646
SCO0010	0.621121	1.0417	0.047054	0.047054	0.047054	0.101788	0.047054	0.047054	0.36988	0.0566562	2.45843	0.047054	2.38689	0.047054	0.047054	1.73588	0.047054	0.047054	0.047054	0.047054	0.047054	0.047054	0.047054	0.047054	0.047054	0.0860646	0.047054	0.0593996	0.047054	0.047054	0.047054	0.730325	0.866312	0.0860646	0.0893516	3.82042	1.61561	0.130712	1.11045	0.0738029	0.047054	0.0621431	0.0972133	0.0926386	0.0566562	0.0926386	0.047054	0.0738029	1.65313
SCO0011	0.621121	0.047054	0.861079	0.047054	0.047054	0.047054	0.047054	0.047054	0.047054	0.0566562	0.0926386	0.047054	0.047054	0.047054	0.047054	0.047054	0.047054	0.047054	0.047054	0.047054	0.047054	0.047054	0.047054	0.047054	0.047054	0.047054	0.047054	0.0593996	0.047054	0.047054	0.047054	0.047054	0.047054	0.0860646	0.0893516	3.82042	0.0799337	0.130712	0.047054	0.0738029	0.047054	0.0621431	0.0972133	0.0926386	0.0566562	0.0926386	0.047054	0.0738029	0.0860646
SCO0012	0.621121	0.047054	0.047054	0.047054	0.047054	0.047054	0.047054	0.047054	0.047054	0.0566562	0.0926386	0.047054	0.047054	0.047054	0.047054	0.047054	0.047054	0.047054	0.047054	0.047054	0.047054	0.047054	0.047054	0.047054	0.047054	0.047054	0.047054	0.0593996	0.047054	0.047054	0.047054	0.730325	0.047054	0.0860646	0.0893516	1.48092	0.0799337	2.29766	0.047054	0.0738029	0.047054	0.0621431	0.0972133	0.0926386	0.0566562	0.0926386	0.047054	0.0738029	0.0860646
SCO0013	0.621121	0.047054	0.047054	0.047054	0.047054	0.047054	0.047054	0.047054	0.047054	0.0566562	0.0926386	0.047054	0.047054	0.047054	0.047054	0.047054	0.047054	0.047054	0.047054	0.047054	0.047054	0.047054	0.047054	0.047054	0.047054	0.047054	0.047054	0.0593996	0.047054	0.047054	0.047054	0.047054	0.047054	0.0860646	0.0893516	1.48092	0.0799337	0.130712	0.047054	0.0738029	0.047054	0.0621431	0.0972133	0.0926386	0.0566562	0.0926386	0.047054	0.0738029	0.0860646
SCO0014	0.621121	0.047054	0.047054	0.047054	0.047054	0.047054	0.047054	0.047054	0.047054	0.0566562	0.0926386	0.047054	0.047054	0.047054	0.047054	0.047054	0.047054	0.047054	0.047054	0.047054	0.047054	0.047054	0.047054	0.047054	0.047054	0.047054	0.047054	0.0593996	0.047054	0.047054	0.047054	0.047054	0.047054	0.0860646	0.0893516	1.48092	0.0799337	0.130712	0.047054	0.0738029	0.047054	0.0621431	0.0972133	0.0926386	0.0566562	0.0926386	0.047054	0.0738029	0.0860646
SCO0015	0.621121	0.047054	0.047054	0.047054	0.047054	0.047054	0.047054	0.047054	0.047054	0.0566562	0.0926386	0.047054	0.047054	0.047054	0.047054	0.047054	0.047054	0.047054	0.047054	0.047054	0.047054	0.0860646	0.047054	0.047054	0.047054	0.047054	0.047054	0.0593996	0.047054	0.047054	0.047054	0.047054	0.047054	1.66469	0.0893516	1.48092	0.0799337	0.130712	0.047054	0.0738029	0.047054	0.0621431	0.0972133	0.0926386	0.0566562	0.0926386	0.047054	0.0738029	0.0860646
SCO0016	0.621121	0.047054	0.047054	0.047054	0.047054	0.047054	0.047054	0.047054	0.047054	0.0566562	0.0926386	0.047054	0.047054	0.047054	0.047054	0.047054	0.047054	0.047054	0.047054	0.047054	0.047054	0.047054	0.047054	0.047054	0.047054	0.047054	0.047054	0.0593996	0.047054	0.047054	0.047054	0.047054	0.047054	0.0860646	0.0893516	1.48092	0.0799337	0.130712	0.047054	0.0738029	0.047054	0.0621431	0.0972133	0.0926386	0.0566562	0.0926386	0.047054	0.0738029	1.65313
SCO0017	0.621121	0.047054	0.047054	0.047054	0.047054	0.047054	0.047054	0.047054	0.047054	0.0566562	0.0926386	0.047054	0.047054	0.047054	0.047054	0.047054	0.047054	0.047054	0.047054	0.047054	0.047054	0.047054	0.047054	0.047054	0.047054	0.047054	0.047054	0.0593996	0.047054	0.047054	0.047054	0.047054	0.047054	0.0860646	0.0893516	1.48092	0.0799337	0.130712	0.047054	0.0738029	0.047054	0.0621431	0.0972133	0.0926386	0.0566562	0.0926386	0.047054	0.0738029	0.0860646
SCO0018	0.621121	0.047054	0.047054	0.047054	0.047054	0.101788	0.047054	0.047054	0.047054	0.0566562	0.0926386	0.047054	0.047054	0.047054	0.047054	0.047054	0.047054	0.047054	1.77731	0.047054	0.047054	0.0860646	0.047054	0.047054	0.047054	0.047054	0.047054	0.0593996	0.047054	0.047054	0.047054	0.047054	0.047054	0.0860646	0.0893516	1.48092	1.92466	2.29766	0.047054	0.0738029	0.047054	0.0621431	0.0972133	0.0926386	1.35724	0.0926386	1.92225	1.75889	0.0860646
SCO0019	0.621121	0.047054	0.047054	0.047054	0.047054	0.047054	0.047054	0.047054	0.047054	0.0566562	0.0926386	0.047054	0.047054	0.047054	0.047054	0.047054	0.047054	0.047054	0.047054	0.047054	0.047054	0.047054	0.047054	0.047054	0.047054	0.047054	0.047054	0.0593996	0.047054	0.047054	0.047054	0.047054	0.047054	0.0860646	0.0893516	1.48092	0.0799337	0.130712	0.047054	0.0738029	0.047054	0.0621431	0.0972133	0.0926386	0.0566562	0.0926386	0.047054	0.0738029	0.0860646
SCO0020	0.621121	0.047054	0.047054	0.047054	0.047054	0.047054	0.047054	0.047054	0.047054	0.0566562	0.0926386	0.047054	0.047054	0.72648	0.047054	0.047054	0.047054	0.047054	0.047054	0.047054	0.047054	0.047054	0.047054	0.047054	0.0926386	0.0860646	0.047054	1.59797	0.047054	0.047054	0.047054	0.047054	0.047054	0.0860646	0.0893516	1.48092	1.61561	0.130712	0.047054	0.0738029	1.09107	0.0621431	1.90431	1.75889	0.0566562	0.0926386	0.047054	0.0738029	0.0860646
SCO0021	7.17977	7.03876	7.40862	6.23322	4.98885	4.44349	4.76942	5.76448	5.51954	7.3695	7.21898	5.28087	6.25278	6.0433	5.9631	5.99934	4.95651	5.80272	7.11208	7.03197	5.24114	5.3214	4.85731	5.73786	4.69013	4.60034	5.56729	7.0649	6.23049	5.45367	4.7585	5.91262	5.87152	5.56581	5.61214	6.79968	5.02033	6.89557	5.38564	5.66231	6.42388	5.68034	5.72533	6.02166	5.43547	6.76201	6.94729	6.57504	4.19469
SCO0022	3.52158	4.06834	4.67268	4.37987	4.99784	4.92932	4.7355	5.22547	5.00102	4.82175	4.73486	4.75932	3.87244	4.61349	3.62106	4.85266	4.25409	4.9473	4.14731	4.41999	5.20604	4.1781	5.32052	4.45705	4.46924	5.11182	5.06117	4.70295	4.07606	4.50767	4.32141	4.31477	4.72519	4.39391	4.46924	4.63887	4.28436	4.35213	4.61202	4.53464	4.07022	4.91302	5.1556	4.55722	4.62311	3.4364	3.76458	3.52155	4.45698
SCO0025	0.621121	3.02043	1.99201	2.92267	3.15158	3.52252	3.50877	2.03633	1.93975	4.62042	2.45843	3.18471	3.67652	0.72648	1.77731	1.73588	1.1136	0.568127	3.75071	2.50459	2.9852	2.84369	3.10219	2.12818	2.41359	3.12986	2.89173	0.0593996	2.57662	2.99071	2.03633	2.82683	3.97753	3.07923	3.48511	1.48092	3.27191	2.93864	2.65294	0.0738029	2.8876	3.28053	2.90288	3.35738	3.33454	2.92698	1.92225	2.41006	3.35665
SCO0026	8.88812	8.38612	8.46229	7.82325	6.26772	6.1074	5.78654	7.45274	7.01553	8.8951	8.25356	7.56085	7.78316	7.64371	7.62459	7.65722	6.93259	7.39019	8.86715	8.3874	6.28522	6.40453	5.81506	7.42016	7.0098	5.42945	7.10176	8.40902	8.17064	7.65699	7.6939	7.92422	7.76822	7.54385	7.97753	8.42619	7.48695	8.32226	7.52903	7.68546	7.87818	7.38653	7.80516	8.07399	7.35873	8.46318	8.21822	8.11542	6.18122
SCO0027	4.89195	3.02043	2.93019	3.57663	4.28251	4.66811	3.81913	2.39848	4.1891	4.98183	4.15054	4.03534	3.00353	2.22576	3.62106	3.69181	3.54713	2.95919	4.45478	3.79967	4.03057	5.07005	4.74259	4.28295	4.12523	4.42984	3.96217	2.29569	4.16631	4.53204	3.64823	4.37934	4.22	4.11894	3.7579	3.82042	4.74135	3.84489	4.72292	3.70359	4.32141	4.53185	4.35151	3.56797	4.06779	4.17519	4.06834	4.45698	4.91736
SCO0028	3.52158	0.047054	1.99201	1.11045	2.36459	2.49783	2.85874	2.03633	1.43464	1.77073	0.0926386	3.24976	1.66469	0.72648	0.829877	0.796862	3.33368	1.66469	0.047054	1.13918	1.95469	2.49891	3.57663	0.373743	2.05306	3.12986	2.89173	2.29569	3.59068	2.36459	3.00353	2.92267	1.65219	2.82033	3.01635	1.48092	3.32846	2.29766	3.0914	0.0738029	3.07923	3.06479	2.81248	2.95347	3.27191	3.19984	1.92225	2.88038	3.21044
SCO0029	5.59234	5.45388	4.29848	3.73196	4.42082	4.52665	4.46238	2.8719	3.87268	6.14823	5.08549	4.18558	3.00353	3.98229	3.62106	3.94722	3.7634	4.30047	6.25464	5.37953	4.06834	4.81478	4.63018	3.98506	4.3568	4.39704	4.526	5.89513	4.89575	4.91447	4.39006	4.26902	4.6217	4.39391	4.34468	5.50993	4.6217	5.8179	4.29294	4.63454	4.45509	4.36809	4.29997	4.13599	4.37987	5.71106	4.8537	4.99784	4.26186
SCO0030	0.621121	3.02043	0.861079	3.16704	4.01559	4.49827	3.87049	4.33935	4.42863	1.77073	3.62269	3.66801	4.22177	3.6975	4.32141	3.69181	3.65516	3.19984	1.77731	3.79967	4.44142	4.73422	4.8827	3.54713	4.44618	4.41781	3.75661	2.29569	3.94215	4.47917	4.1781	4.37934	4.42082	4.80169	4.04156	3.82042	4.8267	3.84489	4.72292	3.70359	4.07022	4.49827	4.93554	4.18558	4.43485	4.03534	4.42827	3.94469	4.68763
SCO0031	7.34328	7.11311	7.01468	7.77539	6.86426	6.23002	6.59035	7.24768	6.67725	7.44181	7.06827	5.79123	7.49585	7.34837	7.55456	7.46094	7.21397	7.28557	7.15945	7.0998	5.79749	7.03362	6.3212	7.24734	6.87059	6.35415	7.16004	7.00406	6.40607	5.94569	8.36019	7.76574	7.64403	7.21685	7.44757	7.61805	5.62639	6.76448	5.94207	8.39793	7.73273	7.34351	7.59701	7.93013	7.0783	6.93661	6.74412	6.76116	7.55748
SCO0032	0.621121	0.047054	0.047054	0.047054	0.047054	0.047054	0.047054	0.047054	0.047054	0.0566562	0.0926386	0.047054	0.047054	0.047054	0.047054	0.047054	0.047054	0.047054	0.047054	0.047054	0.047054	0.047054	0.047054	0.047054	0.047054	0.047054	0.047054	0.0593996	0.047054	0.047054	0.047054	0.047054	0.047054	0.0860646	0.0893516	1.48092	0.0799337	0.130712	0.047054	0.0738029	0.047054	0.0621431	0.0972133	0.0926386	0.0566562	0.0926386	0.047054	0.0738029	0.0860646
SCO0033	6.31772	6.15554	6.31144	12.3201	11.6659	11.3307	11.5071	10.801	10.9077	6.24461	5.55816	7.27827	11.3641	11.0899	11.0684	11.1327	11.0406	11.1069	6.14749	6.1642	8.35778	11.4038	11.4237	11.1287	11.1861	11.3281	11.4259	6.39392	6.36842	6.21246	12.0943	11.4215	11.0345	11.1608	11.2867	11.1658	6.79323	6.10959	7.25359	11.9927	11.4923	11.3162	11.3451	11.2953	11.3429	5.8736	6.39676	5.74002	12.1253
SCO0034	4.1781	3.79383	3.5172	4.45883	4.8046	4.64452	4.66928	4.52665	4.28578	4.06875	4.49267	4.42984	4.0722	4.17519	3.21474	4.17156	4.25409	4.9473	0.047054	3.33111	4.82502	5.67804	4.62338	4.28295	4.60109	4.60034	4.76592	3.60817	3.59068	4.29294	4.32141	3.96679	4.35745	4.25245	4.64452	3.82042	4.17156	3.84489	4.29294	3.86534	4.22	3.88195	4.52406	4.45959	4.18558	4.03534	4.19954	3.27191	4.17039
SCO0035	4.1781	2.12818	4.49902	3.31846	2.36459	3.12986	3.18471	4.44618	3.76463	1.77073	4.15054	2.13052	3.33239	3.6975	3.62106	0.796862	2.05594	4.07873	3.75071	2.50459	3.82679	2.16559	3.31371	2.4465	3.80967	2.63876	2.22576	3.60817	2.24871	2.99071	3.36635	3.52152	3.35233	3.66192	3.92423	3.82042	2.85406	4.18756	3.60804	4.05033	3.29196	3.35233	3.34873	4.31254	3.87786	4.03534	3.62269	4.07508	3.0266
SCO0036	5.71088	5.12327	4.9493	4.08266	3.34873	3.8722	3.69467	3.62106	3.87268	4.62042	5.64616	2.4286	4.0722	4.17519	3.87268	4.46499	4.33501	4.39151	4.99344	5.15298	3.34237	3.81594	3.57663	3.03185	3.73853	3.52347	2.89173	5.0293	4.22835	3.75661	2.90288	3.85126	3.85864	3.38085	3.48511	4.32242	3.27191	4.50755	3.79544	5.05243	3.81784	3.28053	3.96506	3.75071	3.69181	3.19984	4.19954	4.192	3.51298
SCO0037	8.70147	8.88592	9.0644	8.25237	7.57763	7.37268	7.61614	7.74513	7.97922	8.87364	8.69685	7.91961	7.9656	7.87856	7.945	8.00975	7.93664	7.97163	8.70969	8.88504	7.3264	7.01622	6.92619	7.83524	7.84426	7.02464	8.27194	8.65282	8.18944	8.03176	8.18528	7.91848	7.79162	7.63466	7.65028	7.87588	7.41902	8.22915	7.77601	8.21106	8.11654	7.69259	8.01587	7.96296	8.00552	8.51584	8.28452	8.01222	7.73223
SCO0038	6.03034	6.69813	7.37197	6.87572	4.64633	3.96851	4.82039	5.72044	5.51954	6.76382	7.03734	5.2603	6.85767	6.65296	6.57644	6.6406	5.81769	5.56513	6.33551	7.59661	4.17362	4.86925	4.192	6.39012	5.45933	4.16967	6.636	6.96811	5.83924	4.8348	5.78813	5.1866	5.23858	4.82838	4.88976	6.89781	4.35274	6.41837	4.54959	6.26074	5.03009	5.20291	5.02226	5.95784	5.41786	6.76201	6.25004	6.22939	5.17852
SCO0039	5.12689	5.45388	5.06911	5.29673	5.66885	5.60134	5.51796	4.52665	4.84154	4.62042	5.9042	5.36057	4.89742	4.71633	4.91268	5.23072	4.72949	4.9473	5.13682	5.15298	5.54776	5.62719	5.79426	4.91147	5.2346	5.55073	5.29425	5.11954	4.71248	5.35327	5.14811	4.91519	5.15492	5.13311	5.41333	5.71533	5.20813	5.08338	5.17417	4.63454	5.05704	5.48933	5.06117	4.96518	4.96383	5.08549	4.76592	4.7292	5.66231
SCO0040	4.1781	4.8827	5.7111	5.77131	7.14057	6.88754	6.51573	5.35786	5.9083	4.98183	5.34204	6.33026	4.79511	5.23698	5.78631	5.82761	5.23083	5.65864	3.75071	3.79967	6.91737	6.2721	7.49109	5.5687	5.69457	7.09762	6.13669	4.70295	5.1907	5.77249	5.59907	6.13146	5.62207	6.05656	5.89169	4.63887	6.26195	5.1585	6.2573	4.72566	5.68606	6.00117	5.7923	5.69081	6.20767	4.64023	5.37953	5.24471	6.43365
SCO0041	4.1781	3.79383	3.80626	4.08266	5.41617	5.34225	5.34126	4.2013	4.84154	1.77073	2.45843	4.61082	3.87244	3.30105	3.21474	3.94722	4.61714	3.37048	4.14731	3.33111	5.38998	5.40609	5.63391	4.28295	4.89742	5.57763	5.36075	4.18558	4.65681	5.10265	4.80663	4.77291	4.77382	4.31367	5.02033	3.82042	5.03693	4.8907	4.99885	4.17846	4.22	4.67165	4.70543	4.599	4.81804	3.82679	3.62269	4.07508	5.35675
SCO0042	4.1781	4.27235	4.67268	5.8179	6.52913	6.21013	6.20176	5.51462	6.23136	3.04275	4.49267	5.77528	4.22177	4.71633	4.49647	5.23072	4.78392	4.67289	5.2603	4.60963	6.22165	6.30189	6.95237	4.96653	6.03507	6.56023	5.89426	4.01559	5.64813	5.67884	5.02833	5.47734	5.71425	5.57763	5.74054	4.32242	5.71708	4.8907	6.04676	4.72566	5.66466	5.31277	5.93558	5.47084	5.64044	5.16214	5.06008	4.32242	5.90371
SCO0043	6.16363	6.32303	6.59349	6.01458	5.83527	5.52952	5.35653	6.59757	6.42396	6.14823	6.22084	5.34166	6.54451	6.7216	6.43683	6.48881	6.21454	6.70463	6.4051	6.32695	5.90472	6.37952	5.79426	6.06422	5.89634	5.57763	6.57569	6.45038	5.79	5.83388	6.59618	6.56159	6.6311	5.64455	5.9245	6.89781	5.39067	6.48104	5.62617	7.00879	6.71664	5.96629	6.41342	6.50302	5.82907	6.41096	6.71516	6.66297	5.99337
SCO0044	5.59234	4.06834	4.49902	4.6737	5.39178	5.39346	5.11579	5.16479	5.7822	5.33393	4.73486	4.89803	4.0722	5.45005	4.32141	4.60912	4.42617	5.11036	4.85775	5.27576	5.37421	5.3214	5.49391	4.80663	5.2346	5.32052	5.23515	4.70295	4.76942	5.07005	4.46045	5.22998	4.72519	4.96383	4.8537	3.82042	4.87093	4.18756	5.09565	3.70359	4.45509	4.72604	4.98675	5.35393	4.89195	4.64023	4.06834	4.45698	5.34384
SCO0045	0.621121	2.12818	0.861079	0.047054	2.41359	1.92	1.65313	1.65124	1.93975	1.77073	2.45843	1.2324	3.00353	0.72648	0.047054	0.796862	1.1136	1.66469	0.047054	2.50459	1.54579	3.69181	2.4465	0.373743	1.43464	2.37025	3.75661	1.59797	1.2909	1.75266	1.75239	1.72093	0.866312	2.39848	3.09339	1.48092	2.68754	2.29766	2.65294	0.0738029	2.8876	2.64698	2.24871	2.38689	2.4286	3.19984	1.92225	0.0738029	2.39848
SCO0046	4.89195	4.8827	4.82379	4.297	5.74734	5.55795	5.10265	5.04194	4.84154	4.37351	3.62269	5.2603	4.89742	3.6975	4.13769	2.44009	5.16682	5.20604	3.75071	4.89773	5.27647	5.11715	5.80384	5.34305	4.9947	5.62224	5.06117	5.19669	4.55602	4.76379	4.95672	4.68726	5.0438	5.02628	4.91663	5.3494	5.02033	4.76592	4.65703	4.90062	4.57158	4.69398	5.23515	4.75769	5.09452	4.64023	4.6224	4.45698	5.03914
SCO0047	8.18781	8.28553	8.19004	7.59004	7.94973	8.21477	8.27918	7.77539	7.8309	8.39544	8.09718	8.30436	7.3779	7.70479	7.90814	7.89624	7.95127	7.92502	8.28143	8.38122	7.89536	6.98439	7.97431	8.00335	7.79054	8.13432	8.2575	8.42138	8.14189	8.25395	7.89673	7.91848	7.73172	7.86322	8.03843	8.30872	7.67084	8.08405	7.79124	7.74853	8.13307	7.82268	7.986	8.24525	8.03096	8.11787	8.05898	8.15829	7.52686
SCO0048	6.03034	4.45691	3.5172	3.57663	3.9548	3.71668	3.18471	3.93226	3.21474	5.73522	5.44024	3.83963	4.39285	4.45698	4.13769	3.69181	3.20514	3.37048	5.51298	4.89773	4.06834	4.45883	3.87244	3.76836	3.33111	3.61944	4.28578	4.60582	3.34237	4.02166	3.79932	4.02319	4.17156	3.75601	4.34468	4.85266	3.87268	5.08338	3.75981	2.49891	3.81784	3.70685	3.75661	4.06952	4.02166	4.92932	3.90144	4.192	3.85864
SCO0049	5.71088	5.30442	5.62799	4.74608	3.34873	3.71668	3.27191	4.52665	4.28578	5.66066	5.55816	3.6083	4.67055	4.31036	4.79129	4.71798	3.98506	4.48976	5.96165	5.9202	4.06834	5.15095	3.33454	4.85877	3.24976	3.24909	4.14893	6.23097	4.94589	4.24442	5.14811	4.60109	4.49543	4.20052	4.12523	5.71533	3.91561	6.00527	3.32846	5.48218	4.6217	4.08836	4.46045	4.75769	3.86225	5.66155	5.53651	4.9308	3.85864
SCO0050	7.24893	6.94299	7.22914	6.98701	4.85405	4.41999	4.49827	6.33605	5.6363	7.23724	7.19157	4.86841	6.86982	6.92585	6.71943	6.61826	6.09492	6.67311	7.09516	7.03197	4.45691	5.66635	4.45478	5.84694	5.17227	4.32141	6.54178	7.09465	6.61495	5.58048	6.77337	6.3468	6.44874	5.62617	5.89169	7.15789	5.30276	7.03001	5.07005	7.19556	6.20044	5.64699	5.90783	6.53754	5.41786	6.82101	6.82048	6.62512	5.34384
SCO0051	6.03034	5.8495	6.01125	5.24487	5.43159	5.50803	5.2603	5.30442	5.34166	5.90783	5.55816	5.11267	5.48933	5.8615	6.04287	5.23072	4.91193	5.26345	6.21911	5.4852	5.57871	5.90125	5.43481	5.67755	5.2346	5.03572	5.15347	5.42444	5.28131	4.66365	5.02833	5.47734	5.33502	5.41617	5.21947	5.93252	5.02033	5.88934	5.48603	5.18193	5.2838	5.20291	5.23515	5.37953	5.09452	5.46725	5.43352	5.54006	4.98028
SCO0053	7.76455	7.63664	7.7412	7.13296	6.39953	5.95508	6.02489	6.36178	6.26109	7.64237	7.45645	6.35098	7.03876	6.85161	6.73907	6.77203	6.3597	6.68897	7.43579	7.69585	6.31144	6.13518	6.15688	6.70393	5.95745	5.90783	6.75447	7.426	6.77409	6.05912	6.40453	6.3468	5.91741	6.00225	6.59618	7.0369	6.20257	7.01587	6.04676	7.00879	6.43651	5.97954	5.88206	6.55499	6.08733	7.26425	6.61115	6.47576	6.14552
SCO0055	9.92936	9.96372	10.2282	9.49598	9.14676	8.74748	9.10535	8.98505	9.19431	9.9767	9.98847	9.92973	9.48209	9.11812	9.15713	9.21904	9.08426	9.0142	9.98803	10.0466	9.79272	9.38676	8.85797	9.05891	8.96158	8.61801	9.11296	9.91222	9.92724	9.89117	10.0791	10.2331	9.90608	9.86825	10.1009	10.1719	9.48319	9.99588	9.7821	9.97549	10.1318	9.81675	9.81132	10.1489	10.1292	9.73619	9.82879	10.0125	9.70255
SCO0056	3.52158	0.047054	0.861079	0.047054	0.342868	0.101788	0.356374	1.0417	0.728743	1.77073	0.0926386	0.414742	0.047054	0.047054	0.047054	1.73588	0.047054	0.568127	1.77731	1.13918	0.047054	0.377607	0.526378	1.35724	0.342868	0.528799	1.65124	0.0593996	0.61967	1.13918	0.047054	0.047054	0.047054	0.0860646	1.75252	1.48092	0.0799337	2.29766	1.11045	0.0738029	1.99913	1.9245	0.0972133	0.0926386	1.89674	2.49891	0.047054	2.41006	0.0860646
SCO0057	4.89195	5.61193	5.45249	4.19469	0.856377	2.21314	1.81665	2.39848	3.57979	4.62042	5.96108	3.56237	5.25881	4.31036	3.87268	3.35665	0.730325	4.30047	4.45478	5.7574	2.32954	1.75266	1.66469	3.28863	1.97278	1.65891	3.75661	5.11954	4.07606	3.33239	4.1781	3.03185	3.35233	3.38085	2.89173	5.14462	3.04275	4.64396	3.36901	5.18193	3.96679	3.17926	2.81248	3.27191	2.95633	4.17519	4.91447	4.07508	3.21044
SCO0058	9.44435	8.87769	8.59641	7.84536	6.68922	6.46551	6.3619	7.30532	7.01553	9.51188	8.84757	7.9399	7.99488	7.58868	7.4656	7.51884	7.26623	7.32694	9.23123	8.90277	6.93246	6.34218	6.55197	7.602	6.7999	6.20767	7.30172	8.98957	8.6705	8.33074	8.53943	8.53922	8.27022	8.17227	8.27832	8.50818	8.11463	8.6428	7.79737	8.70569	8.44086	8.08854	8.47614	8.41609	7.92896	8.77335	8.50231	8.58891	7.83707
SCO0059	6.98833	6.83757	6.85767	6.69004	6.11492	6.21848	6.18883	6.26599	5.71261	7.15537	6.68597	5.9647	6.50182	6.40221	6.23995	6.32303	6.3597	5.7059	7.07032	6.80853	6.16955	5.66635	6.52887	6.00501	5.72441	5.99525	6.46236	6.68987	6.36842	6.30996	6.17856	6.45937	6.57695	5.83811	5.90814	6.77636	5.90468	6.76448	5.79626	6.57491	6.32227	6.22312	6.37406	6.3411	5.64925	6.79346	6.45089	6.42252	5.94025
SCO0060	4.1781	2.12818	0.861079	1.61561	2.0222	2.9041	2.39848	3.16249	2.91286	3.04275	4.15054	2.0222	2.38689	2.22576	0.047054	3.03185	2.47313	2.59288	4.14731	3.33111	2.12818	2.16559	2.12928	2.77061	1.43464	3.3354	3.55352	3.23256	2.57662	3.56237	3.15158	3.52152	3.09339	3.16249	2.89173	4.32242	3.04275	3.65516	3.01635	3.70359	3.07923	3.35233	3.27021	2.77061	3.10642	3.4364	3.34555	2.88038	3.0266
SCO0061	7.77784	7.44319	7.66314	7.27161	7.02423	6.908	6.37246	7.11417	7.12328	7.3695	7.21898	7.34595	6.83362	6.92585	6.84983	6.99092	6.90003	6.96529	7.81359	7.27161	7.02536	6.19723	7.09516	6.89633	6.60325	6.4961	6.78211	7.1759	7.33997	6.99422	7.03514	7.61953	7.40332	7.23178	7.38845	7.42073	6.39333	7.30335	6.81101	7.33403	7.26568	6.79622	7.13879	7.19375	7.14411	7.13626	7.32035	7.49636	6.58882
SCO0062	9.20214	8.63873	8.93429	7.73129	7.41848	7.3946	7.37714	7.75855	7.7729	9.06247	8.54091	8.61467	7.74351	7.83144	7.97481	7.9594	7.82147	7.64731	9.07097	8.63191	7.87654	7.39643	7.56547	7.71827	7.68605	7.14288	7.60004	8.38908	8.68257	8.53823	8.32746	8.80783	8.62985	8.40632	8.73566	8.80103	7.85031	8.8238	8.44926	8.53417	8.6261	8.3467	8.58794	8.64022	8.44926	8.53643	8.6428	8.6301	7.89094
SCO0063	6.59803	6.59735	6.39122	5.8179	6.28205	6.44465	6.14863	5.72044	5.99322	6.87962	6.68597	6.14333	6.17354	5.74986	6.35494	6.1836	5.87659	5.3214	6.74334	6.69873	6.10158	5.89078	6.58084	5.73786	5.78959	6.58084	5.73776	6.33497	6.25178	6.22875	6.00874	6.06338	6.05912	6.00225	5.85643	6.74066	6.46338	6.18947	6.2222	6.10391	6.21999	5.90783	6.18143	5.78676	6.08733	6.00991	6.2011	5.82495	6.35506
SCO0064	6.31772	5.90798	6.17308	6.01458	7.42712	7.5332	7.27928	6.79017	7.04097	5.90783	6.29719	6.87713	6.30283	6.37688	6.30133	6.32303	6.47533	6.6519	6.31221	5.7029	7.41807	6.68897	7.90693	6.4169	6.83318	7.59621	6.85322	6.17534	5.93006	6.45907	6.60508	6.50371	6.54479	6.77253	6.59618	5.77249	6.84713	6.53318	6.96121	6.65354	6.50285	6.53754	6.48104	6.52191	6.96915	6.1074	6.10823	6.50013	6.57787
SCO0065	5.95508	6.15554	6.17308	6.47299	7.0998	7.18613	6.7197	6.38666	6.42396	5.85339	6.09492	6.17392	6.14552	6.14163	6.17926	5.95925	6.3858	6.57477	5.96165	6.06779	6.80934	6.96769	7.16361	6.28173	6.14823	6.7429	6.636	5.85058	5.79	5.86864	5.81488	5.87783	6.48302	6.46903	6.27653	5.97009	5.95765	5.92829	6.19486	5.57157	6.05577	6.13859	6.12148	6.13038	5.91165	6.26011	6.00796	6.14333	6.12981
SCO0066	4.89195	4.73925	4.82379	5.44951	5.72785	6.19075	5.85262	5.51462	5.6363	4.37351	4.92483	5.73492	4.39285	4.99784	3.87268	4.71798	5.74696	4.88049	4.45478	5.63491	6.01594	5.49336	6.3212	5.28619	5.97009	5.96788	5.36075	4.60582	4.99217	4.80839	5.17752	5.45101	5.54407	5.34166	5.72548	4.63887	5.44024	4.99217	5.64889	4.05033	5.08071	5.59879	5.19204	5.95784	5.43547	4.64023	5.06008	4.99784	5.28289
SCO0067	5.79592	5.12327	5.06911	4.19469	5.4483	5.78874	5.34126	5.42452	5.28876	5.85339	5.08549	4.99784	3.67652	4.17519	5.21049	5.14355	4.55269	5.74054	4.99344	5.15298	5.82518	4.26286	5.86076	4.85877	4.69013	5.03572	5.84559	5.28087	3.08986	4.45509	4.7585	4.96842	4.67065	4.65091	5.16479	4.85266	4.48976	4.50755	5.25322	4.42827	4.85782	5.15715	5.13005	5.28335	5.05243	4.53165	4.76592	3.78444	4.44349
SCO0068	5.12689	3.79383	5.26855	6.01458	6.54806	6.30283	6.42543	5.79705	5.82002	0.0566562	4.49267	5.71708	4.67055	4.91432	5.62617	5.23072	5.50593	5.61148	5.58413	5.27576	6.94011	5.82002	6.98047	5.28619	6.01844	6.24979	6.35494	5.35575	5.35614	5.43524	5.66248	5.85384	5.54407	5.85477	5.81654	5.50993	5.39067	5.67884	5.98991	5.24778	5.77741	6.00117	5.61867	5.73663	5.85621	4.41414	5.53651	5.35261	5.64667
SCO0069	5.32952	6.0807	6.17308	7.22982	9.15042	9.39447	9.02323	7.18194	7.77894	5.33393	6.17912	8.09901	6.17354	6.52794	6.50614	6.85322	7.51814	7.27634	6.01125	6.30189	9.52568	8.73467	10.0355	7.35684	8.02268	9.5081	7.50668	6.49755	6.57937	7.55582	7.37714	7.44705	7.46624	7.8319	7.81245	5.89513	8.29503	6.0857	8.20651	6.636	7.51318	7.72009	7.70933	7.6326	7.9715	6.41096	6.12923	6.80707	8.14219
SCO0070	4.60582	4.8827	4.67268	5.05613	5.92799	5.23488	5.41585	4.67661	5.21776	4.82175	4.15054	4.67268	4.39285	3.30105	4.64509	4.60912	4.67246	5.3214	4.68123	5.37953	5.51531	5.52952	5.93736	5.06069	4.9947	5.70848	4.28578	4.46131	4.85782	5.20709	5.09374	4.86374	4.89773	4.62701	5.47171	5.14462	5.17085	3.84489	5.38564	4.30047	5.2838	5.26855	5.47585	5.49518	4.91591	4.85665	4.6224	4.45698	5.41368
SCO0071	6.77409	5.8495	5.35741	4.00853	3.21595	2.78616	3.18471	4.52665	3.67477	6.30666	5.44024	2.96766	4.99994	4.61349	5.49766	5.3494	4.42617	4.88049	6.25464	5.9202	3.60418	2.97968	3.00353	4.37521	4.05155	3.17967	3.96217	6.70911	5.56843	4.80839	4.39006	5.85384	5.91741	5.37685	5.72548	6.96907	4.48976	6.39392	4.39285	5.75191	5.61789	5.09193	5.59052	6.13038	5.64044	6.2849	6.12923	5.9757	4.08187
SCO0072	9.71734	8.53133	8.56699	8.34977	9.26916	9.49795	9.51606	9.48005	9.40352	9.44844	8.64816	8.65736	8.08421	8.3829	8.84338	9.34436	9.6346	9.09028	9.70649	8.52035	9.20667	8.51051	9.39922	9.13591	9.47162	9.38772	9.10578	10.2805	9.78059	9.8023	9.17715	11.1437	11.0034	10.998	11.2096	11.4662	9.85939	9.98016	9.80604	9.40753	10.7891	10.8525	10.9223	11.2495	11.5418	9.79705	9.91381	9.89207	9.02197
SCO0073	7.13027	5.12327	3.80626	2.92267	3.86417	3.61944	3.27191	3.76565	3.57979	6.46749	5.23017	2.96766	2.38689	4.61349	3.21474	3.94722	3.33368	4.07873	6.85848	5.15298	3.34237	2.90167	3.99581	3.03185	2.29963	3.65516	3.96217	5.0293	6.02051	5.35327	5.09374	5.1153	5.62207	4.82838	5.21947	6.4389	4.37987	6.46118	4.61202	5.42973	4.99217	4.69398	5.26529	4.42827	4.37987	5.61237	5.90783	6.22939	3.98902
SCO0074	4.60582	1.0417	0.861079	1.11045	2.12928	1.75266	1.81665	1.65124	1.43464	4.06875	0.0926386	0.796862	0.728172	0.72648	0.047054	0.796862	1.1136	2.59288	3.09538	0.047054	1.65313	0.170241	1.76512	1.35724	1.06328	1.90053	1.65124	2.29569	2.57662	2.83333	3.00353	1.72093	2.20053	2.621	2.3519	4.32242	2.68754	2.93864	2.23724	2.49891	2.67322	2.64698	2.44009	2.59288	2.8719	4.03534	0.047054	2.41006	2.90532
SCO0075	8.04536	8.12627	8.13465	8.40407	7.50525	6.82119	7.19463	7.50175	7.26193	7.86597	7.81628	7.02536	7.90474	7.86486	7.68143	7.64731	7.41983	7.50606	7.78749	7.81327	6.62051	8.00855	6.81816	7.67787	7.25908	6.84983	7.84987	8.82319	7.9646	7.50639	8.05647	8.00684	7.7849	7.87561	7.87082	8.15296	7.90407	7.7942	7.3383	7.78856	8.06089	7.8002	7.84461	7.91884	7.49896	8.20118	8.00376	7.86069	7.39031
SCO0076	6.45937	5.78631	5.89831	5.64044	6.42854	6.33123	6.28348	5.79705	5.6363	6.33108	6.25812	6.07383	5.99609	6.0433	5.62617	5.54082	5.50593	5.65864	6.4051	6.42487	6.53847	6.0807	6.49491	5.50763	5.81769	6.41342	5.36075	6.31099	6.21454	5.97212	6.17856	6.32895	5.82761	5.53994	6.03577	6.40029	6.13597	6.32724	5.91878	6.01402	5.90371	5.82002	5.35697	6.32288	6.01508	6.18285	6.15615	5.85477	5.94025
SCO0079	5.95508	5.37953	5.95398	7.22982	6.38423	6.48827	5.96868	6.59757	6.74442	5.90783	6.01168	5.57157	6.5681	6.7216	6.43683	6.50739	6.18883	6.8351	5.7839	6.11719	6.21622	7.65768	6.25144	6.64738	6.14823	5.9237	6.7263	6.31099	5.88678	5.47171	6.24461	6.43356	6.69004	6.19995	6.38756	6.6395	5.47659	6.05898	5.66598	6.55534	6.32227	6.4095	6.28866	6.44671	5.79426	6.1074	6.12923	5.57871	5.91199
SCO0080	8.10572	7.9866	8.02958	6.23322	4.45509	4.37521	4.71248	6.2902	5.85636	8.36118	8.24753	6.10746	6.83362	7.00469	6.95571	6.92466	6.01889	6.15615	8.04184	8.02583	5.35984	5.29683	4.49902	6.03697	5.14505	4.01536	6.00062	7.426	7.03514	5.98859	5.71162	6.71423	6.23976	5.94723	5.83946	7.001	5.36928	7.39201	5.51531	6.79477	6.07024	5.97954	5.71095	6.08823	5.32952	7.33953	6.95955	6.76116	4.90995
SCO0081	5.47433	6.67629	7.26654	6.38064	5.82518	5.51531	5.69202	6.12155	5.74489	5.33393	6.92187	6.038	5.9564	6.50442	6.32616	6.26515	6.23753	5.47127	5.65796	6.55292	5.94489	5.51556	6.02477	6.13498	5.80135	5.56976	6.30996	5.47734	5.28131	4.89102	5.24778	5.30776	5.07559	5.22421	5.04836	5.3494	5.13027	4.99217	4.96048	5.66231	5.42436	4.94589	4.7455	5.23094	4.87546	5.35653	5.16682	5.29786	4.99762
SCO0083	6.31772	5.12327	6.77337	6.09885	6.38423	6.52064	6.03697	5.64223	5.74489	5.95416	5.8475	5.93252	5.70651	5.66248	5.73663	5.7822	5.28207	5.3214	6.06206	6.11719	6.14276	6.30848	6.23789	5.34305	5.77182	6.41342	5.56729	6.39392	5.83924	5.64241	5.57594	5.93337	5.54407	5.51531	6.0171	6.26039	5.99322	6.05898	5.66598	5.57157	5.68606	5.23017	5.42474	5.88153	5.88678	5.79	5.71088	5.62286	5.49391
SCO0084	6.62885	6.90906	7.01468	6.3068	4.82039	4.55872	4.41414	6.26599	5.41585	7.00507	6.93718	4.89803	6.5181	6.24129	5.43611	6.15676	5.23083	6.08823	6.70289	7.11311	5.42186	5.25714	4.44142	5.01835	4.64773	4.54096	5.56729	6.57937	5.83924	5.07005	5.85563	5.45101	5.38091	5.34166	5.24846	6.19794	4.71633	6.41837	4.92932	6.28236	5.82761	5.23017	5.35697	5.07308	4.84933	6.50084	6.03637	5.91524	4.74455
SCO0085	4.1781	4.27235	4.0722	4.37987	4.64633	5.34225	4.82039	3.35233	4.84154	4.06875	4.92483	4.61082	4.89742	5.15715	4.64509	4.60912	3.65516	5.15347	4.45478	4.15579	4.87207	4.29848	5.13515	4.67065	4.84933	4.93412	4.87782	4.32633	4.55602	4.76379	4.39006	4.4627	4.35745	4.73618	4.81928	5.50993	4.45756	4.76592	4.92932	4.53464	4.92649	4.9877	5.1072	4.85775	4.73187	4.17519	3.90144	4.65681	4.61082
SCO0086	6.74246	6.50208	6.88582	6.41176	6.89257	6.4169	6.35415	6.45396	6.26109	6.30666	6.52841	6.25763	6.463	6.30848	6.35494	5.82761	5.65016	6.08823	6.50643	6.52794	6.14276	5.97895	6.67475	6.25178	6.33026	6.68979	6.81638	6.57937	5.67422	6.08949	6.0433	6.74896	6.33689	6.36279	6.08949	6.4827	5.94569	6.39392	6.02051	6.43618	6.36587	5.87488	6.35954	6.32288	6.10158	6.13485	6.22447	6.11322	5.99337
SCO0087	7.51688	7.05564	7.05869	6.7887	6.71107	6.35415	6.40568	6.72571	6.83572	7.48609	7.41623	6.37121	7.30362	6.83598	6.64703	6.53188	6.31054	6.47617	7.68615	7.33327	6.20767	6.57504	6.64089	6.58166	6.55012	6.23842	6.50235	7.31689	6.80653	6.66337	7.02423	7.3383	7.15741	6.64703	6.67907	7.25141	6.22855	7.04707	6.31054	7.36218	7.17977	6.4827	6.89689	6.85767	6.72988	7.17028	7.00058	7.09921	6.18122
SCO0088	8.08115	7.91884	7.98216	7.57256	6.97605	6.82119	6.6118	7.23724	7.01553	7.94144	7.80822	7.35364	7.44145	7.35873	7.16286	7.20496	7.10232	7.16004	8.04184	7.93898	6.88394	7.72116	6.83798	7.10449	6.77033	6.48536	7.12073	7.97302	7.93854	7.29801	7.90068	7.78175	7.66459	7.88311	7.86387	8.06845	7.24108	7.96905	7.53879	7.81286	7.8912	7.42571	7.47179	8.11612	7.82959	7.7907	7.94246	7.92149	7.10595
SCO0089	8.50396	8.55852	8.53331	8.38612	7.76136	7.5167	7.42148	7.93128	7.94221	8.50001	8.5724	7.96319	8.40771	8.04775	8.01781	8.04385	7.82751	8.01565	8.56278	8.57707	7.29771	7.17311	7.39427	7.91177	7.80395	7.58724	8.00107	8.35495	7.91767	7.80642	7.92867	8.18724	7.76455	7.58297	8.06611	8.17204	6.93035	8.00751	7.36746	8.08668	8.03894	7.95563	8.04906	8.17597	7.64403	8.16673	7.9656	7.90407	7.11842
SCO0090	0.621121	1.0417	2.93019	3.16704	3.51936	3.91481	2.57662	4.07508	3.21474	3.681	3.62269	2.13052	2.38689	2.90532	2.62383	3.03185	2.85406	2.59288	4.14731	1.13918	3.60418	3.78444	3.17543	2.77061	2.62383	3.09878	4.28578	3.23256	3.59068	3.75661	3.73196	3.79402	4.35745	3.5889	3.48511	5.24873	3.55794	3.84489	3.79544	4.30047	3.81784	3.88195	3.81451	4.06952	4.02166	3.19984	4.53185	4.55977	3.51298
SCO0091	3.52158	0.047054	0.047054	0.047054	0.047054	0.047054	0.047054	0.613983	0.047054	1.77073	0.0926386	0.047054	0.728172	0.047054	0.047054	0.047054	0.047054	0.047054	1.77731	0.047054	0.180477	0.0860646	0.185223	0.373743	0.342868	0.0860646	0.047054	1.59797	1.2909	0.047054	0.728743	0.730325	0.047054	1.66469	1.75252	1.48092	0.0799337	0.130712	0.047054	2.49891	0.047054	1.44424	0.0972133	2.13039	1.35724	0.0926386	1.06328	1.75889	0.0860646
SCO0092	3.52158	3.02043	2.93019	3.86417	4.05413	3.76565	3.76463	3.35233	3.76463	4.06875	4.15054	3.92877	1.66469	1.508	3.87268	3.69181	2.47313	3.19984	3.75071	4.15579	3.66801	3.06479	3.79967	3.03185	3.51936	4.01536	4.28578	1.59797	2.24871	3.96851	3.27243	4.14254	3.57663	3.91765	3.6083	1.48092	3.86117	0.130712	4.05747	3.52672	4.01559	3.59456	3.75661	4.00302	3.92423	4.27896	2.89587	3.27191	3.5751
SCO0095	6.03034	4.8827	4.67268	5.24487	5.72785	5.9344	5.49928	5.16479	5.05658	5.66066	5.55816	4.98538	5.25881	5.51314	4.64509	5.23072	4.95651	4.19954	6.01125	5.56513	5.9237	5.37314	5.9564	5.38001	5.03693	5.79592	5.79108	5.85058	5.16032	5.37312	5.57594	5.1153	5.15492	5.1866	5.37953	5.50993	5.13027	5.77421	5.5628	5.86476	5.42436	5.51396	4.98675	5.20171	5.32952	5.08549	5.16682	4.45698	5.11267
SCO0096	9.96459	10.0039	9.76581	9.05953	8.79355	8.3183	8.5814	8.67965	8.61582	10.0302	9.73246	9.25769	8.78258	8.68751	8.73495	8.8729	8.85591	8.7688	9.88783	9.91441	8.80063	8.71294	8.07016	8.73166	8.86067	8.24817	9.08663	9.98577	9.57411	9.48612	9.58424	9.38586	9.33782	9.47006	9.41147	9.54909	9.29287	9.55684	9.42226	9.49275	9.51606	9.41071	9.45937	9.75345	9.6231	9.63136	9.55021	9.56037	9.44112
SCO0097	9.61433	9.86696	9.56995	8.99362	8.36396	7.34146	8.44253	8.87243	8.72054	9.82008	9.66223	8.7843	8.68313	8.55227	8.8319	9.06889	8.83399	8.83681	9.56586	9.73123	7.86387	7.84275	6.61032	8.763	8.69165	7.59621	9.19987	10.3	9.6341	9.54909	9.81351	9.4552	9.40036	9.45997	9.4722	9.74234	9.54965	9.68869	9.61921	9.7761	9.78755	9.55625	9.61082	9.77814	9.72139	9.79803	9.83743	9.77377	9.77814
SCO0098	0.621121	0.047054	0.047054	0.047054	0.047054	0.047054	0.047054	0.047054	0.047054	0.0566562	0.0926386	0.047054	0.047054	0.047054	0.047054	0.047054	0.047054	0.047054	0.047054	0.047054	0.047054	0.0860646	0.047054	0.047054	0.047054	0.047054	0.047054	0.0593996	0.047054	0.047054	0.047054	0.047054	0.047054	0.0860646	0.0893516	1.48092	0.0799337	0.130712	0.047054	0.0738029	0.047054	0.0621431	0.0972133	0.0926386	0.0566562	0.0926386	0.047054	0.0738029	0.0860646
SCO0099	7.88758	8.05898	7.99104	7.68113	6.86426	6.74246	6.7197	7.29681	7.23363	7.82595	8.10657	6.96693	7.54582	7.45821	7.33142	7.26536	7.29897	7.13747	7.80443	7.91961	6.28522	7.38845	6.72194	7.19786	7.01955	6.63874	7.56126	7.13841	7.04331	6.88271	7.13916	7.09279	6.59618	6.26711	6.69117	7.07462	6.09963	7.08062	6.385	7.38717	7.03755	6.50888	6.60188	6.41662	6.36211	7.14675	6.96827	6.80707	6.40215
SCO0101	8.12672	8.26333	8.58933	8.4261	7.13464	6.83406	7.19463	7.852	7.8002	8.13388	8.58561	7.68447	8.03427	7.92724	7.95305	7.97982	7.95563	7.9863	8.3657	8.37517	7.07741	8.08635	6.72194	7.78583	7.72247	6.70504	7.99155	7.85143	7.79763	7.42237	8.46911	8.39236	7.91149	7.96644	8.04658	8.15699	6.72711	8.12753	7.60308	8.46701	8.21955	7.8002	7.82524	8.2345	7.98019	7.76351	8.01565	8.09192	7.83707
SCO0102	8.29924	7.4237	7.44642	5.8179	5.51495	4.68234	4.89195	5.88364	5.00102	8.32783	7.102	5.73492	6.44598	6.26515	6.04287	6.06998	5.71679	5.7059	7.93824	7.36752	5.23094	5.15095	4.92587	5.71162	4.64773	5.13682	5.62799	7.07941	6.6555	6.30996	6.0832	6.87337	7.01655	6.07461	6.53884	7.47625	5.62639	7.3391	5.59132	6.86998	6.64077	6.39318	6.60188	6.97682	6.06769	7.02769	7.07532	7.1517	5.50842
SCO0103	8.92575	7.93422	7.82904	7.44626	6.98549	7.09465	6.82465	7.21624	6.90003	8.73041	7.67494	7.36464	7.34237	6.81608	7.0571	7.08557	6.6395	6.81579	8.5569	7.99755	7.78749	6.46531	6.98631	6.80312	6.91769	6.81793	7.14398	7.76222	7.50809	7.52679	7.3617	7.97716	7.88515	7.74015	7.91961	7.93044	6.54651	7.80806	7.33138	7.52072	7.70096	7.81485	7.76595	7.91122	7.49896	7.65326	7.66985	7.87693	6.60145
SCO0104	7.51688	6.54734	6.53188	5.29673	5.13328	5.20709	4.6277	5.8403	5.28876	7.20532	6.52841	5.48933	5.91524	6.00938	5.62617	5.54082	4.67246	5.26345	7.14461	6.6428	5.46925	3.74601	5.05848	5.50763	4.9947	4.79559	5.36075	5.58617	5.35614	5.20709	5.35653	5.5213	6.05912	5.31389	5.51329	6.59789	4.53774	6.00527	5.15581	6.32665	5.82761	5.6301	5.7923	5.64548	5.34813	6.41096	5.71088	6.06559	4.75769
SCO0105	6.41749	6.15554	5.1646	5.29673	4.91447	4.74361	4.71248	5.16479	5.24906	6.48773	6.05258	4.53165	5.70651	5.37553	5.02245	4.33005	4.42617	4.48976	6.38445	5.7029	5.17816	4.61216	5.03914	4.80663	4.40017	4.66365	5.06117	6.39392	5.61867	4.80839	5.27376	5.47734	5.62207	4.96383	5.37953	6.07872	5.28763	6.28554	5.07005	5.83124	5.44347	5.11322	5.1072	5.59506	4.96383	5.8736	5.53651	5.24471	4.62522
SCO0106	6.83674	7.45645	7.65232	6.89633	5.13328	4.7768	4.98891	5.79705	5.56236	7.18138	7.25039	5.42956	6.67475	6.50442	6.17926	5.87424	5.3886	5.80272	6.98606	7.59661	4.8907	5.85636	4.92587	5.73786	5.10098	4.84154	5.94674	8.1015	6.97682	6.29665	6.64141	6.9119	7.01655	6.61567	6.38756	7.14795	6.34218	7.04707	6.08949	6.65354	7.02505	6.82173	7.04331	6.71546	6.48584	7.7459	7.28078	6.92424	5.73624
SCO0107	7.99693	8.19562	8.90854	8.7977	6.94127	5.8569	6.49384	7.62594	7.91177	8.17866	8.00943	7.59328	8.66088	7.89885	7.55456	7.92252	7.56045	7.8513	8.17597	8.31427	6.90872	8.14189	5.60134	7.43954	7.03755	6.08805	7.84987	8.77698	7.90023	7.57639	9.10107	7.93044	7.8686	7.34713	7.50075	7.91921	7.32194	8.00751	6.64141	8.69041	7.79619	7.31145	7.48016	7.83719	7.05687	8.3829	7.95742	7.70821	7.87892
SCO0108	4.89195	3.02043	2.93019	1.11045	0.730325	1.25329	2.08841	2.8719	1.01821	4.06875	2.45843	0.886714	0.728172	2.90532	3.62106	3.03185	2.47313	0.568127	4.68123	3.79967	1.2909	1.68564	1.99913	1.35724	1.43464	1.43464	1.65124	5.0293	1.89674	2.21314	1.75239	2.92267	1.65219	2.27734	3.01635	4.85266	2.91836	4.05413	2.23724	2.99071	2.95919	3.06479	2.62665	2.77061	2.79682	3.4364	2.44009	3.27191	2.94868
SCO0109	5.79592	5.8495	6.17308	4.98885	4.88914	4.87093	4.7355	5.91343	5.37202	6.00178	6.32912	4.80169	5.99609	6.00938	5.68398	5.66885	4.67246	4.19954	6.31221	6.01741	4.91439	3.90144	4.49902	5.11291	4.69013	4.16967	5.29425	6.078	5.7714	5.07005	5.35653	5.62503	5.26437	5.13311	4.46924	6.22855	4.44349	6.00527	4.96048	6.10391	5.2838	4.76123	5.1072	5.28335	5.20171	5.56779	5.71088	5.39399	4.68763
SCO0110	7.30245	7.89844	8.02958	7.80806	7.11687	6.68655	6.80277	7.88515	7.90114	7.84496	7.80822	7.16944	7.93494	7.92101	7.76506	7.88183	7.63515	7.95182	7.69529	7.9317	6.35345	6.34218	6.4095	7.76948	7.11636	6.22493	7.68427	8.03486	7.89486	7.43651	8.48258	8.46816	8.03143	7.98216	8.21337	8.37992	6.81522	8.07374	7.41004	8.54518	8.55937	7.83761	7.85424	8.46229	8.24888	7.95978	7.95097	7.94382	7.67308
SCO0111	5.12689	5.2298	4.9493	5.64044	5.64667	5.56729	5.48702	5.11032	5.17085	5.41868	5.23017	5.23094	5.33195	4.91432	4.79129	5.14355	5.16682	5.15347	4.99344	5.03284	5.42186	5.29683	5.80384	4.91147	4.96518	5.41827	4.526	5.75337	4.71248	5.17227	4.91447	5.16682	5.28922	5.11065	5.11267	5.81488	5.17085	5.1585	5.33502	5.1293	4.92649	5.42815	5.49928	5.37953	5.14605	5.16214	5.11835	4.9308	4.98028
SCO0112	0.621121	0.047054	1.99201	0.526378	1.58033	2.21314	1.65313	2.03633	1.43464	3.681	0.0926386	1.09107	0.728172	0.047054	2.62383	0.796862	1.1136	1.66469	0.047054	0.047054	1.89674	1.95469	2.08841	1.35724	1.06328	2.22576	2.22576	1.59797	2.9041	2.21314	1.75239	2.82683	2.60694	2.9608	2.81248	1.48092	3.09878	3.3212	2.45843	2.49891	2.29569	2.34072	0.0972133	2.95347	2.95633	1.92225	1.06328	1.75889	3.27191
SCO0113	0.621121	0.047054	4.0722	4.297	3.75071	3.96851	3.69467	2.8719	3.87268	3.04275	3.62269	2.96766	3.33239	3.30105	0.829877	3.94722	3.20514	2.95919	4.14731	3.79967	4.18756	2.39848	4.17846	3.03185	3.16704	4.49902	3.22733	1.59797	3.85864	3.09878	3.55352	3.96679	4.35745	3.62269	3.18933	1.48092	3.76667	3.3212	3.55794	3.26405	4.07022	3.7646	4.04011	3.56797	4.16295	1.92225	3.11825	3.94469	4.08187
SCO0114	7.57281	7.44319	7.7412	6.83648	6.96422	6.46551	6.51573	6.89801	6.28236	7.68128	7.59004	6.87713	6.81608	6.57411	6.97208	6.85322	6.45463	6.68897	7.71497	7.7449	6.20767	6.52841	6.47998	6.97617	6.92654	6.3158	7.05448	7.22316	6.76382	6.2696	7.09836	6.9119	6.53258	6.73152	6.67907	7.09921	6.49305	7.10272	6.06206	7.26179	6.74664	6.34625	6.3068	7.04181	6.11281	7.15851	7.02567	6.8351	6.37865
SCO0116	7.62044	7.7274	7.47703	7.36976	5.94797	6.14704	5.96868	7.63755	7.44573	7.58619	7.82595	6.27639	7.42125	7.58221	7.70708	7.50352	7.19745	7.53645	7.82849	7.76018	5.96629	6.31866	5.64548	7.26596	7.25908	6.08805	7.36379	6.61968	6.8862	6.29665	7.6829	7.2402	6.80544	6.45038	6.65573	7.31985	5.91878	7.17198	5.83124	7.67959	6.93384	6.5871	7.00245	6.98772	6.13038	7.05895	6.97617	6.91152	6.48881
SCO0117	5.47433	6.18214	5.62799	5.29673	5.5628	5.51531	5.62503	6.09276	5.85636	5.23607	6.01168	4.89803	5.75191	5.30374	6.23995	5.99934	5.50593	5.91326	5.51298	6.01741	5.16682	4.44005	5.66822	5.34305	6.00897	5.82495	6.18315	5.28087	5.3805	4.66365	5.35653	5.33801	5.28922	5.37685	5.5687	5.58456	5.20813	5.29757	5.36812	5.42973	5.38091	4.94589	5.13005	5.42186	5.41786	5.28876	4.6224	4.99784	5.24232
SCO0118	9.60985	9.46045	9.64868	10.0618	9.44112	9.35466	9.09489	8.98505	9.1666	9.50185	9.53292	9.52729	9.97135	9.50007	9.29585	9.1404	9.17126	9.23155	9.60073	9.47615	9.20214	9.82879	9.46717	9.16409	9.1366	9.20996	8.9288	8.97158	8.89929	8.88374	8.94599	9.4964	9.21358	9.00781	9.27077	9.23878	8.63922	8.97006	8.91001	8.92623	9.29519	8.98957	9.0734	9.23521	9.09187	8.71811	8.86524	8.9113	8.53417
SCO0119	6.26537	7.51708	8.02958	5.90468	5.37378	5.58456	5.13345	6.69187	5.93542	5.11291	7.63841	7.09762	7.00165	6.7887	6.46928	6.35594	5.92889	6.01458	6.31221	7.6422	5.99609	5.43651	5.30374	6.08658	5.2346	4.90874	6.30996	5.28087	4.82107	4.58114	4.28251	5.71136	5.62207	4.45807	4.64452	6.01458	4.41999	4.99217	4.56113	5.66231	5.94569	4.45705	4.85318	5.11065	4.62311	4.7431	5.06008	5.54006	4.05155
SCO0120	5.32952	6.63626	6.74371	6.23322	5.96754	5.9344	6.21676	6.40453	6.37121	5.59052	6.52841	6.15688	5.91524	6.50442	6.43683	6.1836	6.40778	6.15615	5.65796	6.6428	6.05343	4.9483	6.08949	6.08658	5.89634	5.90783	6.26537	4.8267	4.4535	5.39218	5.17752	5.66326	5.57157	5.45165	5.58805	5.50993	5.09452	5.23277	5.09565	5.66231	5.48836	5.23017	5.29554	5.16682	5.05243	5.08549	4.31733	5.24471	4.9559
SCO0121	6.10441	7.35873	7.93087	6.3068	5.49121	5.48962	5.51796	6.36178	6.10158	6.8351	7.52735	6.23322	7.08353	6.95432	7.08976	6.81793	5.99337	6.67311	6.01125	7.4346	5.97212	5.51556	5.34364	6.4169	5.73715	5.19204	6.18315	5.58617	5.93006	4.7292	5.09374	5.89926	5.75821	5.26345	5.41333	6.04762	4.87093	6.32724	5.07005	5.66231	6.20044	5.34146	5.51796	5.20171	5.30089	5.71106	5.78631	5.85477	4.68763
SCO0122	5.59234	6.83757	7.46244	6.89633	7.79458	7.37268	7.27928	6.24071	6.52064	5.33393	6.89522	7.49407	6.78643	6.52794	6.00637	5.95925	6.06839	6.01458	5.7839	6.93505	7.70603	6.90555	7.84987	6.3597	6.60325	7.48963	6.54178	5.85058	5.88678	5.93006	6.10507	6.24161	6.08093	6.39753	6.45352	5.50993	6.57627	5.72277	6.385	5.98595	6.28804	6.12392	6.67432	6.0433	6.34864	5.79	5.85238	5.74002	6.35506
SCO0123	5.32952	6.18214	6.26441	5.90468	7.15206	7.10921	6.90872	5.26262	5.59234	5.59052	5.8475	6.76413	5.43781	5.30374	5.73663	5.41786	6.159	6.01458	5.65796	5.86978	6.73356	7.02769	7.98117	5.87488	6.50672	7.63562	6.0868	6.01508	6.40607	6.62946	6.41837	6.66315	6.00897	6.51821	6.05656	6.07872	6.91271	5.96548	6.80365	5.98595	6.11673	6.55534	6.72512	6.16917	6.52709	5.83527	5.74281	5.9757	7.00165
SCO0124	4.1781	6.85353	6.799	7.39138	7.70789	7.7381	7.40391	6.67113	6.58571	5.66066	7.31274	7.25172	7.24195	7.11104	6.38064	6.79548	6.49697	6.50182	5.51298	7.16244	7.84762	7.91884	8.10861	6.91152	6.93611	7.80092	6.39318	5.89513	6.33418	6.45907	6.15944	6.45937	5.91741	6.48279	6.23995	5.00861	6.83318	5.72277	6.69004	5.98595	6.18285	6.27056	6.23097	6.28522	6.61926	5.83527	5.90783	5.74002	6.80467
SCO0125	5.59234	6.38064	7.01468	6.81151	8.12219	8.08933	7.79619	6.21837	6.54451	5.59052	6.17912	7.44705	6.71036	6.42543	6.77694	6.50739	6.8351	6.47617	5.13682	6.42487	8.13752	8.12781	8.8729	6.51012	7.15945	8.30554	6.50235	5.70519	6.31905	6.93636	6.60508	6.63445	6.26109	6.75084	6.57584	4.85266	6.95387	5.92829	6.90555	5.61659	6.70443	6.80965	6.45605	6.44671	6.68828	5.97009	5.58663	6.11322	7.05496
SCO0126	6.56072	7.55384	8.06327	8.7977	10.5081	10.7854	10.2966	7.74813	8.43801	6.76382	7.27107	9.65616	7.98826	8.00855	7.52263	7.69259	8.3514	7.81587	6.50643	7.4794	10.7698	10.6211	11.4192	8.15558	9.20168	11.1504	7.92289	7.24734	8.13794	9.33008	8.5069	8.60392	8.1661	9.06721	8.66693	6.4389	10.1528	6.92966	9.31551	7.48448	8.59194	9.11554	8.57638	8.14124	9.19513	7.52478	7.43431	7.48797	9.93573
SCO0127	6.65815	7.86486	8.37928	9.05953	10.6473	10.8584	10.2356	7.83883	8.78524	7.02006	7.70522	9.96159	8.18924	7.99923	7.79382	7.86094	8.56766	8.26642	6.88678	7.83926	10.9973	10.7822	11.5498	8.4045	9.36346	11.1172	8.37709	7.75623	8.29354	9.30328	8.57864	8.7282	8.25237	9.17985	8.94552	6.67037	10.0618	7.23541	9.37267	7.46469	8.82013	9.20806	8.81287	8.49561	9.36857	7.77471	7.7127	7.66205	10.0203
SCO0128	3.52158	1.0417	1.99201	1.11045	3.34873	2.95919	3.35665	1.65124	1.93975	4.37351	4.15054	2.96766	3.33239	3.30105	0.829877	3.94722	3.65516	2.07469	3.09538	2.50459	3.27217	4.09609	4.20786	3.03185	3.6083	3.97853	3.22733	3.60817	1.2909	3.85864	3.64823	3.85126	2.60694	3.32978	3.33111	3.82042	4.24068	3.65516	3.25044	2.49891	3.29196	3.7646	3.75661	3.27191	3.69181	2.92698	2.44009	3.09339	3.75601
SCO0129	5.12689	5.12327	5.06911	3.86417	4.42082	5.11835	4.79827	3.76565	4.02887	3.04275	5.44024	4.61082	4.22177	4.99784	3.21474	3.69181	3.98506	4.19954	4.45478	4.7403	4.55637	5.60049	5.07415	4.80663	4.40017	4.96383	3.55352	5.0293	4.02319	4.17883	4.46045	4.14254	4.22	4.50743	3.86534	4.63887	4.60184	4.05413	4.33935	4.17846	4.57158	4.28578	4.52406	4.2395	4.52406	4.41414	4.31733	4.65681	4.45698
SCO0130	6.45937	6.32303	6.26441	5.64044	6.00178	5.72699	5.73961	5.46725	5.34166	6.33108	6.3619	5.64556	5.43781	5.45005	5.49766	4.60912	5.01983	5.05333	6.31221	6.30189	6.36792	5.37314	5.98662	5.28619	5.11224	5.86644	5.73776	6.5139	5.67422	5.47171	5.35653	5.74874	5.50918	5.66326	5.85643	5.97009	5.56581	5.88934	5.04965	5.42973	5.70994	5.04019	5.38071	5.76067	5.30089	6.35929	5.71088	5.66523	5.14097
SCO0131	6.16363	5.61193	4.67268	12.4827	11.236	10.7698	10.4523	10.7262	10.727	5.73522	5.55816	5.40609	12.712	11.5835	11.2261	10.9159	11.1559	11.0923	5.2603	4.89773	6.1288	12.2101	11.1382	10.8432	10.9135	10.4095	10.4882	5.19669	5.45912	5.02151	11.6705	11.4098	10.5933	9.944	9.84522	9.93183	5.44024	4.76592	5.20291	11.3242	11.0249	10.2116	9.95784	10.1675	9.96329	5.35653	5.06008	4.32242	11.3777
SCO0132	8.00836	8.94267	9.64868	10.3134	11.0914	11.3009	11.0991	10.2797	10.4669	8.03427	8.82013	9.56109	9.90535	10.1421	10.5767	10.6211	10.3863	10.6054	8.24417	8.91177	9.97306	10.5081	11.0856	10.7552	10.8602	11.0629	10.8111	8.94267	8.6705	9.01123	8.85797	8.88504	8.77244	9.17352	8.99296	8.83084	9.15229	8.54472	8.99091	8.50541	8.88504	8.99767	9.04227	8.94938	9.23644	8.53643	8.61582	8.51363	9.25422
SCO0133	5.71088	5.12327	5.35741	4.19469	4.45509	4.52665	4.29997	3.76565	4.42863	5.73522	5.44024	4.25245	4.39285	4.71633	2.62383	3.03185	4.33501	3.79967	5.43999	4.60963	4.39151	3.66623	4.64703	4.07508	4.31367	4.68482	4.87782	5.0293	3.85864	4.02166	4.1781	4.43485	4.17156	3.79932	4.44349	4.63887	4.6217	3.84489	4.14011	3.26405	4.39391	4.14254	3.87527	4.31254	4.09609	4.7431	4.6224	4.07508	4.48854
SCO0134	5.47433	6.03697	3.5172	4.08266	4.68482	4.45616	4.29997	4.33935	3.67477	6.14823	6.29719	3.66801	5.09796	4.31036	5.11579	4.33005	4.25409	3.79967	6.01125	6.06779	4.17362	4.62143	4.41917	4.37521	3.87786	4.89158	4.28578	6.31099	5.3805	5.07005	5.02833	4.72781	4.07873	4.70543	4.37727	5.64851	4.71633	5.88934	4.72292	5.66231	4.53165	4.32121	4.66074	3.87786	4.20052	5.97009	5.66586	5.29786	4.82256
SCO0135	6.03034	6.52273	6.35869	6.83648	6.0611	6.09885	5.79592	6.69187	6.92071	6.11128	6.52841	5.64556	7.3779	7.01622	6.89781	7.0426	6.76731	6.87457	6.18285	6.35939	5.50389	5.93834	5.94699	6.91152	6.00897	5.71162	6.57569	6.96811	6.68539	6.37952	6.83927	7.27249	6.73356	6.41367	6.78099	7.38923	5.69355	7.16078	5.86818	6.99672	6.81048	6.02157	6.5785	7.23481	6.62843	6.92285	6.88678	6.84788	5.85058
SCO0136	7.20003	7.08885	7.51311	7.96412	8.01018	8.11612	7.95831	7.45987	7.97922	7.16746	7.0853	7.38566	7.75099	7.47537	8.00275	7.57341	7.80092	8.02852	7.4217	7.03197	7.72572	7.10729	8.03365	7.98463	7.72247	7.9656	7.9594	7.72351	7.79054	7.60004	7.97968	8.02322	7.98019	7.95156	8.13104	8.0442	7.01395	7.80327	7.46153	7.83707	7.77844	7.58032	7.65232	8.02	7.93578	7.55811	7.69486	7.55661	7.44268
SCO0137	7.08557	7.34487	7.53879	7.86767	6.52913	6.92071	6.77354	7.6325	7.92026	7.02006	6.98439	6.15688	7.87316	7.6939	7.83829	7.74256	7.54509	7.62387	7.35938	6.91769	6.11807	7.19339	6.42957	7.89221	7.42237	6.73356	7.73305	7.81485	7.55198	7.10692	7.84275	7.66731	7.65933	7.50639	7.77471	8.11773	6.3009	7.70194	6.99092	7.78344	7.40976	7.04045	7.28989	7.7739	7.61446	7.51033	7.62754	7.61919	7.13546
SCO0138	6.41749	6.15554	5.26855	5.8179	6.00944	5.9647	6.00501	5.42452	5.85636	6.07729	5.64616	5.79123	5.33195	5.23698	5.56769	5.04965	5.23083	5.61148	6.25464	6.06779	5.85894	5.71824	6.58084	5.38001	5.66673	6.16737	6.13669	6.11492	5.8158	5.66078	5.54347	5.50604	5.9651	5.49391	5.69389	6.04762	5.8158	5.88934	5.61193	5.48218	5.70994	5.31277	5.54776	5.83342	5.64044	5.83527	6.00796	5.35261	5.79134
SCO0139	4.1781	3.79383	4.0722	2.46395	4.30097	4.08266	4.36964	3.93226	4.13152	4.62042	4.92483	4.03534	3.67652	2.90532	4.32141	4.17156	3.65516	3.65516	4.68123	5.15298	3.74326	3.74601	4.20786	3.98506	4.17883	3.87527	4.14893	3.79932	3.59068	3.79383	3.64823	3.67827	4.42082	4.20052	4.04156	5.24873	3.55794	4.8907	3.60804	3.26405	2.95919	3.70685	4.04011	3.56797	3.98229	4.27896	2.89587	3.94469	4.08187
SCO0140	6.31772	5.61193	5.83811	5.8179	5.77741	5.98896	5.62503	5.04194	5.7822	6.30666	6.01168	5.79123	5.37942	5.51314	5.68398	5.47585	4.8537	5.20604	6.43242	6.26772	5.94489	5.4502	6.18014	5.87488	5.64556	5.79592	5.36075	5.70519	5.48836	5.27476	5.71162	5.30776	5.87152	5.77249	5.75692	5.97009	5.39067	5.6301	5.33502	5.86476	5.2838	5.38998	5.96868	5.78676	5.59132	5.90783	4.91447	5.45005	5.45061
SCO0141	6.96769	7.84851	9.0142	10.5101	10.8751	10.5733	10.0886	9.49899	8.86161	6.58166	7.73223	8.03989	10.0681	10.5578	10.7944	10.455	9.6409	9.29337	6.98606	7.77442	7.13626	10.1581	10.1415	10.5504	10.2237	8.61035	9.11296	7.56855	7.00862	6.47576	7.08623	8.14427	8.02583	7.26989	7.14499	7.45104	5.77741	7.20248	5.57157	7.84576	8.58592	8.10041	7.50828	7.31632	6.71943	6.99947	7.1268	7.17093	6.52974
SCO0142	7.90814	7.86486	8.01833	8.22568	8.48234	8.65801	8.49561	7.46834	8.03396	7.76455	7.96936	8.07138	7.77784	7.42148	7.78749	7.54889	7.74871	7.36546	7.89262	7.83926	8.50777	8.89384	9.21225	7.84049	7.94091	8.78619	7.81881	8.16812	8.00284	8.29661	8.61467	8.21046	8.29005	8.12767	8.33244	8.13794	8.22677	8.12753	8.36355	8.29705	8.06821	8.079	8.2592	8.19284	8.35936	8.05845	8.22251	8.16299	8.34326
SCO0143	6.56072	6.15554	6.01125	5.24487	5.35858	5.30089	5.10265	6.03577	5.41585	6.55763	5.96108	5.08549	5.88431	6.16879	6.17926	5.73492	5.28207	6.01458	6.50643	6.30189	5.32609	6.00423	5.51845	5.73786	5.34608	5.4483	5.36075	5.53308	5.83924	5.70385	5.59907	6.06338	6.33689	5.72562	5.35004	6.50701	5.30276	6.39392	5.20291	6.10391	5.56856	5.23017	5.57029	5.88153	5.14605	6.00991	6.00796	5.9757	5.68422
SCO0144	6.52693	6.45922	6.17308	5.17499	4.45509	4.39285	4.65091	5.94723	5.24906	6.36233	6.50235	4.61082	6.42598	6.28866	6.52887	6.29172	5.57749	5.74054	6.85848	6.42487	4.35151	4.44005	4.55602	5.60224	5.05993	4.06879	5.29425	6.23097	5.96775	5.39218	5.57594	5.47734	5.73492	4.99741	5.28113	6.56621	4.8267	6.53318	5.36812	6.77888	5.53994	5.34146	5.1072	5.59506	4.89195	6.38676	6.50235	6.52191	4.82256
SCO0145	8.56082	8.14189	8.4769	7.70562	7.55444	7.36516	7.40391	7.69169	7.70789	8.32783	8.08854	7.42337	7.8468	7.46469	7.6625	7.37096	7.37984	7.53645	8.42525	8.21282	7.06788	6.89689	7.08019	7.51884	7.389	6.98618	7.47405	8.20204	7.92896	7.6434	7.70977	7.97716	7.64403	7.42391	7.77471	8.01657	6.8996	7.99724	7.46983	8.08668	7.59245	7.42571	7.57051	7.56183	7.25785	7.986	7.76948	7.91747	7.10595
SCO0146	0.621121	1.0417	2.93019	2.92267	2.0222	2.29963	2.57662	0.047054	1.43464	3.04275	4.73486	2.96766	2.38689	1.508	1.77731	0.796862	1.66469	1.02013	0.047054	1.13918	2.76572	2.9439	2.16559	0.831504	1.77828	2.99071	2.89173	3.23256	1.2909	1.75266	2.38529	1.99086	1.65219	2.91561	3.09339	3.82042	3.1716	2.93864	3.0914	1.75889	3.21199	2.64698	3.09339	3.27191	2.95633	0.0926386	0.047054	3.27191	3.5751
SCO0147	7.55784	6.95602	7.26654	6.23322	5.63314	5.43168	5.5687	6.77445	6.52064	7.57575	7.19157	5.81488	6.84588	6.7887	7.12971	6.99092	6.79968	6.8496	7.57075	7.31965	5.51531	5.08444	5.28922	6.66565	6.31718	5.37257	7.05448	6.79062	6.62537	6.18285	6.21246	6.69197	6.96811	6.03697	6.32296	7.08672	5.50195	7.10272	5.64241	7.00879	6.42388	6.03817	6.65597	6.50302	5.78529	6.97965	7.00058	6.99567	5.58413
SCO0148	6.26537	5.78631	5.83811	3.86417	4.25573	3.76565	4.18221	5.59314	4.96383	6.44187	6.32912	4.39285	5.17156	5.66248	5.68398	5.23072	4.78392	4.60963	6.57907	5.81769	3.92423	4.07417	4.17846	5.28619	4.3568	3.94469	5.56729	5.75337	5.16032	4.76379	4.1781	5.05152	5.42603	4.73618	4.64452	6.30581	4.37987	6.28554	3.98506	5.79	4.89038	4.61202	5.02226	5.25124	4.62311	5.71106	5.43352	5.45005	4.26186
SCO0149	0.621121	4.73925	1.99201	4.74608	5.53137	5.45922	5.50993	4.44618	5.37202	4.06875	3.62269	4.96074	3.87244	4.45698	4.64509	4.46499	5.16682	4.7403	3.75071	4.7403	5.34246	6.02994	5.49391	4.67065	4.89742	5.37421	5.36075	4.46131	4.76942	5.10265	5.09374	4.96842	4.93227	5.05508	4.98885	4.32242	5.11224	4.76592	5.38564	4.63454	4.65091	4.91302	4.70543	5.07308	4.89195	4.27896	4.6224	4.65681	5.24232
SCO0150	6.71943	6.47954	5.1646	4.61714	5.68806	5.65864	5.64223	6.16996	5.6363	6.60477	6.25812	5.59163	5.79426	5.7111	6.08266	5.66885	5.7839	6.12446	6.60508	6.57877	5.35984	5.49336	5.73492	5.64548	5.62628	5.72084	6.54178	6.078	5.95045	5.50593	5.68606	5.5213	5.73492	5.62617	5.41333	6.35217	5.27897	6.41837	4.98862	6.21729	5.56856	5.31277	5.68034	5.83342	5.14605	5.83527	5.74281	5.45005	5.49391
SCO0151	6.16363	5.72349	5.45249	2.92267	4.17281	4.46924	4.26186	3.93226	4.28578	5.85339	5.55816	4.16631	3.00353	4.61349	4.91268	4.17156	5.01983	4.07873	6.18285	5.27576	4.18756	4.61216	4.38503	3.28863	4.40017	4.6123	5.15347	5.47734	4.89575	4.80839	4.46045	4.4627	4.72519	4.35213	4.64452	5.97009	4.1868	5.43729	4.61202	4.63454	4.07022	4.67165	4.93554	4.51548	4.2395	5.23778	5.88729	4.65681	4.38052
SCO0152	6.16363	6.21569	6.49846	6.71852	7.96967	8.07541	7.63417	6.45396	6.47444	6.41392	6.22084	6.82065	5.70651	5.74986	6.2118	5.82761	6.55871	5.80272	6.43242	6.11719	7.72572	7.50848	8.25977	6.44406	6.95462	7.93449	6.636	6.17534	6.55447	6.80853	6.64141	6.69197	6.6311	6.82651	6.71943	6.35217	7.48695	6.24512	7.10306	6.30597	6.40588	6.82173	6.37406	6.41662	7.10091	6.23176	6.22447	6.348	7.32461
SCO0153	6.26537	6.32303	5.95398	4.83119	4.97842	4.88766	4.76942	5.64223	5.59234	6.33108	6.70619	4.7292	6.10987	6.67425	6.43683	5.91809	5.12809	5.61148	6.06206	6.55292	4.18756	6.06788	4.74259	5.64548	5.05993	4.98891	5.49743	6.79062	6.21454	5.74489	6.02384	6.3468	5.87152	6.21246	5.45228	6.54734	6.04244	6.78946	5.86818	6.30597	6.66197	6.28866	6.43356	6.21045	5.71162	6.9679	6.75705	6.57504	6.05065
SCO0154	5.71088	5.66592	6.17308	5.24487	5.66885	5.48962	5.45061	5.22547	5.37202	5.85339	6.05258	4.98538	5.54301	5.66248	5.43611	5.3494	4.78392	5.42965	5.90611	6.11719	5.45469	4.39006	5.92859	5.24114	5.2346	5.67804	5.36075	5.35575	5.79	5.11579	5.41199	5.5213	6.08093	5.64455	5.69389	6.26039	5.20813	6.03124	5.41477	5.42973	5.2838	5.24778	5.71095	5.47084	5.4584	5.79	5.74281	6.06559	5.24232
SCO0155	7.55784	7.9866	7.76491	6.58615	6.26109	5.87488	6.26222	7.32035	7.35449	7.54921	8.05706	6.72218	6.9168	7.07054	7.30657	7.2458	7.13546	7.21848	7.55887	7.94417	6.04287	5.9651	6.14749	7.0673	7.17238	6.3316	7.69656	7.87272	7.39829	7.14357	6.68987	6.95887	7.12601	6.78423	6.8996	7.55925	6.35415	7.70194	7.19688	7.10771	7.17977	6.43683	6.74128	7.25709	6.78946	7.49452	7.47203	7.65419	6.05912
SCO0156	0.621121	4.06834	3.80626	4.00853	3.88261	4.27235	3.76463	4.2013	3.87268	1.77073	2.45843	3.98506	0.728172	2.22576	3.21474	3.03185	3.33368	3.79967	3.09538	2.50459	4.05413	4.55872	4.48114	3.681	4.05155	4.6123	4.4025	4.01559	1.89674	4.02166	3.15158	3.59456	3.85864	3.68894	4.21939	3.82042	3.80967	2.29766	4.01863	3.52672	3.76161	3.64823	4.2331	3.87786	4.06779	3.4364	2.89587	3.09339	3.87957
SCO0157	5.12689	3.52347	4.9493	2.46395	4.11493	4.18558	3.74326	3.76565	3.87268	4.62042	4.92483	3.72033	4.0722	2.22576	4.49647	3.35665	3.98506	3.79967	4.99344	3.33111	4.32633	3.18471	3.85126	4.1868	4.01536	3.67963	4.14893	3.60817	3.59068	3.47753	3.27243	4.1891	4.07873	3.98506	4.21939	4.63887	3.60804	4.05413	4.14011	2.49891	3.96679	4.05824	4.04011	4.37351	4.2395	4.03534	4.19954	4.45698	3.76565
SCO0158	3.52158	4.8827	5.77421	5.90468	6.60395	6.96731	6.53921	5.88364	5.7822	3.681	5.08549	6.39553	4.99994	5.37553	5.83388	6.15676	5.87659	6.05258	4.99344	5.7574	6.70072	6.05803	7.14723	5.64548	5.95745	6.84292	5.94674	5.35575	5.35614	5.75787	5.57594	5.54421	5.78529	6.01031	6.03577	4.85266	6.07461	5.50688	5.69056	4.82379	5.59243	5.66265	5.72533	5.66517	6.01508	4.99834	4.68566	5.12492	5.83935
SCO0159	4.89195	5.12327	4.9493	5.8179	6.29312	6.24461	6.04533	5.11032	5.34166	4.98183	4.92483	5.62072	4.89742	4.45698	5.35984	5.14355	5.42973	5.7059	4.68123	5.15298	6.06588	5.37314	6.71423	5.5687	5.77182	6.56023	5.73776	5.0293	4.89575	5.50593	5.51222	5.50604	5.07559	5.57763	5.81654	4.32242	5.85167	4.76592	5.62617	5.05243	5.66466	5.34146	5.45061	5.13682	5.41786	4.41414	4.31733	4.07508	6.04287
SCO0160	6.16363	6.29131	6.53188	6.23322	6.65815	6.33123	5.94443	6.03577	6.04795	6.30666	6.61423	6.17392	5.99609	6.22144	6.60095	6.15676	5.68806	5.7059	6.01125	6.55292	6.32326	6.49639	6.49491	6.32903	6.37688	6.43618	6.26537	7.52365	7.32535	7.08773	6.99627	7.0385	6.79169	6.48279	6.61295	7.05564	6.15273	7.226	6.43415	7.1313	7.36146	6.78249	6.62253	7.05448	6.64069	7.19193	7.22716	7.33298	6.52974
SCO0161	4.1781	3.02043	4.9493	4.08266	4.50323	4.31733	4.39123	2.39848	3.76463	3.04275	5.08549	4.70295	4.39285	4.17519	3.21474	4.17156	3.7634	4.07873	4.45478	4.41999	4.67165	3.74601	5.00861	4.37521	3.33111	4.66365	4.14893	4.18558	4.22835	4.13448	3.64823	3.35233	4.04156	3.98506	4.31254	4.63887	4.45756	3.84489	4.08108	3.86534	4.45509	4.72604	4.17883	3.87786	3.7579	3.82679	4.31733	3.09339	4.38052
SCO0162	9.49795	11.518	11.7728	11.2245	11.605	10.4305	9.8353	8.67606	8.30919	9.217	11.1571	11.1823	10.5229	9.86643	10.1541	9.31604	9.18921	8.80142	11.297	10.9614	10.9905	10.8459	10.1714	9.67632	10.4529	8.52948	8.80396	11.1099	9.82573	10.0727	8.74136	7.71768	7.42706	6.908	7.26704	7.57575	8.4261	9.87444	9.53202	8.93038	8.41354	7.54346	7.54033	7.49724	7.58347	9.95949	9.9199	9.75615	9.09345
SCO0163	7.35938	8.08999	8.23559	8.28191	8.81235	8.40732	8.16547	6.98118	7.24847	7.02006	7.60955	7.84403	7.64159	7.47537	7.49488	7.33142	7.06153	7.14759	8.09048	7.67308	8.06928	8.18724	8.48422	7.49189	8.28143	8.13048	7.26771	8.35062	7.96133	8.10889	7.90068	7.83671	7.7782	7.78452	7.81245	7.76521	7.4794	7.95885	7.79737	8.11238	7.75549	7.66891	7.83236	7.79619	7.56706	7.94973	7.94246	7.99379	7.82959
SCO0164	6.62885	7.67308	7.94246	8.14251	9.28178	9.44706	8.8597	7.06055	7.54182	6.6428	7.45645	8.54698	7.3779	6.95432	6.98606	7.00507	7.35967	7.31081	7.21197	7.22033	9.35818	8.79396	9.8161	7.42016	8.17632	9.4543	7.47405	8.60493	8.19562	8.39182	7.9459	7.69029	7.68016	7.8468	7.87082	6.79968	8.36396	7.89771	8.43776	7.44705	7.4947	7.85343	7.85424	7.40391	8.00552	7.986	7.97052	7.68467	8.30388
SCO0165	7.70758	8.36843	8.66836	7.44626	6.50586	5.54212	5.34126	6.2902	5.41585	7.54921	8.26796	6.91769	7.504	7.16286	7.2106	6.29172	6.09492	6.41096	8.75966	8.12102	5.53588	5.97895	5.03914	6.48904	6.92654	4.81734	5.94674	8.63277	7.8565	7.67084	6.85767	6.27056	6.05912	5.62617	5.89169	6.86079	5.70848	7.93065	6.23716	7.31081	6.57661	5.56357	5.61867	6.18973	5.37953	7.82371	7.7815	7.81587	5.66231
SCO0166	7.34328	7.53304	8.03942	7.77539	6.53779	5.87488	6.4172	7.68576	7.45645	7.03668	7.37197	6.23322	7.61663	7.72171	7.81546	7.85364	7.42706	7.79711	7.62562	7.70708	5.97212	7.35071	6.06338	7.64228	7.20429	5.97852	8.03716	8.34493	8.16547	7.90407	8.04606	8.25577	8.10966	7.9399	8.10889	8.29304	7.34328	8.30388	7.68379	8.29304	8.4475	8.22487	8.1365	8.27918	7.82257	8.21337	8.40407	8.30011	7.50225
SCO0167	10.8532	12.614	12.7637	12.3733	12.5722	11.1736	10.694	9.70778	9.36755	10.1383	12.3578	12.4757	11.2961	10.6096	11.1579	10.1292	10.0046	9.97253	12.6516	12.0304	12.066	11.7551	10.9316	10.4491	11.1272	9.69785	10.0627	12.9913	12.0374	12.3468	9.95346	9.55814	8.83454	8.87769	8.89929	9.15815	10.4185	12.0255	11.588	10.7784	10.0549	9.39141	9.54235	9.35187	9.28901	11.8335	11.9627	11.8889	10.616
SCO0168	10.7552	12.4561	12.4242	11.9175	12.2573	10.6696	10.5047	9.45832	9.26179	10.1081	12.0887	12.1417	11.0899	10.3448	10.8968	10.0088	9.75011	9.70649	12.362	11.8861	11.6035	11.3869	10.6417	10.2571	10.6111	9.29893	9.83743	12.0142	11.1701	11.5082	9.12826	9.43826	8.39949	8.43863	8.88876	8.9288	9.36252	11.3117	10.7874	10.1041	9.94658	9.16609	9.36021	9.17941	8.97253	10.9329	11.1007	11.1504	9.46045
SCO0169	11.1643	12.7433	12.712	11.6733	12.3394	11.028	10.6637	9.83664	9.54235	10.291	12.4037	12.4316	11.1952	10.5012	11.1968	10.2598	10.1421	10.0285	12.6384	12.1096	11.8616	11.6996	10.8634	10.4748	11.1246	9.60623	10.1318	12.2132	11.4887	11.8861	9.70536	10.0486	9.12443	8.82842	9.21043	9.06889	9.55684	11.7139	11.3325	10.6812	10.5871	9.69952	9.71933	9.52965	9.22319	11.0991	11.4611	11.6229	10.1276
SCO0170	9.85178	11.408	11.6189	10.6986	11.1701	10.0675	9.58483	8.67965	8.43323	9.39731	11.1892	11.1129	9.91381	9.43358	9.92724	9.37486	8.97114	8.88443	11.5859	10.7752	10.4689	9.98071	8.93603	9.51032	10.0297	7.67903	8.86834	11.8849	11.0574	11.4941	9.27331	9.01564	8.18597	7.99572	7.92422	8.13794	9.49138	11.1701	10.4824	10.0405	9.64962	8.85692	8.78202	8.69562	8.3829	10.993	10.9645	10.9792	9.71139
SCO0171	10.1822	11.6862	11.6276	10.8192	11.2532	10.6429	9.86007	8.53578	8.34166	9.47395	11.4204	11.2755	9.98639	9.6215	9.95843	9.29337	9.03338	8.82441	12.1616	11.0552	10.8532	10.471	10.008	9.6967	10.4344	8.74748	8.75082	11.7263	10.8944	11.3703	9.00901	8.89721	7.7782	7.89919	7.96967	7.6939	9.41282	10.9996	10.5199	9.74815	9.18038	8.29503	8.4117	8.3851	8.08211	10.7014	10.824	10.81	9.5526
SCO0172	7.94524	9.30695	9.55216	9.04349	8.51531	7.14411	6.62487	6.70965	6.32528	7.60796	9.1006	8.49693	8.24888	7.7798	8.12149	7.62922	6.8862	6.76201	9.8174	9.01564	7.44705	8.46057	6.55197	7.61847	8.0321	5.56581	6.50235	9.69356	8.78993	8.76931	7.32585	6.87337	6.40195	5.66326	5.81654	6.83318	6.16191	8.84113	7.8853	8.0306	7.33379	6.02157	6.39148	6.50302	5.91165	8.49413	8.87769	8.69223	7.33183
SCO0173	9.54032	10.8653	10.7316	9.63649	9.70649	8.64688	8.45928	7.78038	7.32122	8.93544	10.4734	10.2631	9.07759	8.52496	9.02068	8.36735	7.986	7.9863	11.1089	10.1088	9.39353	9.08803	7.8179	8.32271	9.25992	6.81793	7.87397	10.7874	9.84843	10.2094	8.55852	8.11432	7.54632	7.43431	7.51953	7.72327	8.10889	9.97449	9.47162	9.25688	8.42819	7.66228	7.84879	7.86888	7.47405	9.80406	9.68583	9.85745	8.76781
SCO0174	10.4565	11.8875	11.8076	11.106	11.1852	10.3238	9.7418	8.60351	7.94221	10.0033	11.8262	11.6387	10.4834	9.75268	10.1268	9.29337	8.86256	8.67728	12.2964	11.3991	11.4464	10.9537	9.98577	9.62619	10.2237	8.41463	8.59828	12.3578	11.4142	11.6942	9.38091	8.95173	8.10096	7.90603	8.08421	8.11096	9.91025	11.43	11.0372	10.3338	9.59249	8.48157	8.97501	8.58023	8.4525	11.2605	11.3416	11.2495	10.0892
SCO0175	7.17977	7.165	7.28154	4.90753	4.07417	3.96851	4.18221	2.03633	4.13152	7.26771	7.0853	5.11267	4.79511	4.91432	4.79129	4.17156	3.7634	4.30047	7.63417	6.77381	4.48518	3.06479	3.95928	4.96653	3.7634	3.91481	4.65681	7.14872	6.29421	5.64241	5.29073	4.72781	4.72519	4.43901	4.64452	5.77249	4.06834	6.71423	4.8884	5.83124	4.67451	4.41615	5.49928	4.45959	4.09609	6.77673	6.55464	6.20257	4.19469
SCO0176	4.1781	5.45388	4.49902	4.6737	4.33068	4.61082	4.46238	3.35233	4.13152	4.62042	5.8475	4.36964	4.22177	1.508	3.87268	3.03185	3.98506	3.19984	5.35653	5.7029	4.35151	4.35213	4.83839	4.45705	3.96679	4.56113	4.28578	6.36279	4.65681	5.10265	3.73196	4.43485	3.97753	4.35213	4.8537	4.63887	4.21147	5.36952	4.45807	4.30047	4.01559	4.28578	4.35151	4.81494	4.16295	4.85665	4.91447	5.07005	4.17039
SCO0177	9.39498	11.3369	11.4269	10.6651	10.6115	9.26729	9.00094	7.90651	7.11104	9.11465	11.1099	10.7501	9.59154	9.12189	9.26691	8.66564	8.02673	7.89673	11.2934	10.7799	10.6235	9.86007	8.85291	9.08473	9.32228	6.87802	7.58619	12.4001	11.0139	11.2934	9.30643	8.0321	7.45645	7.20985	7.21206	7.66954	9.57801	10.9398	10.5767	9.69356	8.57169	7.40758	8.26824	7.93013	7.50809	11.0129	10.9701	10.8272	10.0637
SCO0178	8.68219	9.31716	9.40914	8.31804	7.52686	6.4169	6.40568	6.19152	5.45101	8.2877	8.92838	8.46021	7.92026	7.3383	7.47443	6.94421	6.159	6.59784	9.76648	8.71603	7.24707	6.56224	6.12981	7.21238	7.47203	5.50688	6.54178	9.68399	9.07891	9.05527	8.21227	6.8196	6.61295	6.35345	6.35939	7.11842	6.98772	8.9807	8.02852	8.58561	7.37133	6.28866	6.67432	7.07766	6.39493	9.1425	8.72523	8.78128	8.03096
SCO0179	11.9766	13.9032	13.6662	12.6948	13.5498	12.4778	11.8641	10.4529	10.2146	11.3916	13.4837	13.5309	11.9327	11.6035	12.4387	11.3662	10.9474	10.8992	13.3634	13.0602	12.7884	12.3893	11.9376	11.3621	11.8889	10.5616	10.6217	14.7811	13.0665	13.7592	12.2416	11.3905	10.3448	10.2261	9.84122	9.8962	11.9024	13.2665	12.8144	12.9519	11.9995	11.0717	11.1214	10.6202	10.2493	13.121	12.9416	13.0057	12.7208
SCO0180	9.34563	10.6901	10.8137	10.1964	10.6436	9.91321	9.42537	8.17161	7.82325	8.39544	10.3176	10.3272	9.44038	9.04533	9.38912	8.80372	8.57864	8.28708	11.1272	10.1181	9.55684	9.46167	8.70904	9.11465	10.2326	7.74468	8.17495	11.0026	10.1563	10.2812	8.7051	8.26447	7.74853	7.53032	7.38845	7.68626	8.12672	10.0314	9.41615	9.33588	8.41666	7.48353	7.90068	7.65326	7.11062	10.0344	9.86748	9.8438	8.75115
SCO0181	10.4789	12.2672	12.25	11.8009	12.0255	11.0785	10.4834	9.07467	8.69833	9.92212	12.1003	12.0202	10.8003	10.3803	10.5437	9.76894	9.51568	9.3276	12.1652	11.8814	11.8515	11.2744	10.762	10.3263	10.9638	9.25332	9.28138	12.8592	11.7834	11.9927	10.1383	9.34302	8.75042	8.75198	8.763	8.6856	10.4122	11.6807	11.299	10.5468	9.89684	8.93519	9.1036	9.01365	8.88718	11.7321	11.6592	11.5438	10.7329
SCO0182	4.89195	2.12818	4.49902	1.61561	2.27734	3.33368	3.08805	3.16249	3.33454	5.73522	4.73486	2.83333	3.33239	2.22576	3.21474	0.047054	1.66469	3.37048	5.58413	4.41999	2.95347	3.8722	2.83333	2.12818	1.97278	3.24909	0.829877	4.01559	3.08986	3.33239	3.55352	3.67827	3.35233	3.5251	4.06882	4.85266	3.76667	4.05413	3.32846	3.52672	2.8876	3.28053	3.34873	3.75071	3.81689	4.41414	4.76592	4.80839	3.21044
SCO0183	5.32952	5.61193	5.62799	6.38064	6.83716	7.18613	7.23363	5.88364	6.30512	4.98183	4.49267	5.86794	5.09796	5.23698	5.43611	5.87424	6.159	5.88729	5.84234	4.41999	7.31689	6.87973	7.41108	5.90476	6.17815	7.40693	5.84559	5.70519	5.3805	6.05912	5.48603	5.80929	6.1178	6.28615	6.17507	4.32242	6.6036	5.50688	6.2573	5.1293	6.01319	6.13859	6.25812	5.95784	6.28251	5.42474	5.06008	5.35261	6.04287
SCO0184	5.59234	5.9564	6.17308	6.64193	7.83829	8.09686	7.75099	6.12155	6.83572	5.41868	5.34204	6.98701	5.88431	5.51314	5.73663	5.82761	6.49697	6.43356	5.7839	5.63491	7.59543	6.98893	8.2153	6.83572	6.78995	8.19246	6.50235	5.93834	5.95045	6.62946	6.32455	6.3468	6.50251	6.46903	6.83406	5.43228	7.21086	6.28554	6.92294	5.66231	6.38671	6.42543	6.72512	6.55499	6.7754	5.79	6.00796	6.03875	6.77932
SCO0185	10.8935	8.77555	7.91254	8.34166	8.98184	8.28601	7.21113	7.02707	6.32528	10.96	8.88202	8.42747	9.39922	9.58014	8.78	8.11612	7.63515	7.31836	10.8619	8.84478	8.17118	9.16409	8.94505	8.30626	7.72247	7.28315	6.35494	10.0302	10.7629	10.8077	9.85318	10.8634	10.5664	10.7278	10.7253	10.7546	10.1888	10.6934	10.5047	9.70255	10.6651	10.5025	10.6473	10.5727	10.7007	10.2054	10.3685	10.4007	9.25169
SCO0186	11.3869	9.24693	8.8238	9.12048	9.64915	8.95273	7.94933	7.49362	7.23363	11.1774	9.29836	9.28023	9.59493	9.87444	9.05073	8.20137	7.73305	7.59565	11.2125	9.46966	8.97587	9.51249	9.59545	8.74475	8.07304	8.3367	7.26771	10.2708	10.6346	10.7236	10.0068	10.9973	10.7073	10.6235	10.8154	10.8832	10.2344	10.6385	10.512	9.78429	10.7126	10.5816	10.6137	10.6111	10.682	10.1276	10.295	10.3492	9.40403
SCO0187	10.5095	8.41463	7.33298	8.10657	8.63055	8.19541	7.31145	7.03901	6.72988	10.4285	8.47751	7.91961	8.74929	8.78716	8.12767	7.5891	7.41983	7.10091	10.3492	8.41803	7.72572	8.48566	8.49454	7.85031	7.18269	7.04045	6.22626	9.37075	9.72454	9.7683	9.04884	9.95052	9.73507	9.70448	9.95996	10.1359	9.04147	9.71394	9.43924	8.96119	9.627	9.51606	9.62116	9.6691	9.72139	9.07139	9.28452	9.3563	8.24525
SCO0188	11.1514	9.31179	8.62925	8.89721	9.31938	8.27194	7.64621	7.29681	6.52064	11.2828	9.24128	8.79283	9.22232	9.47699	8.63191	8.05735	7.70889	7.25239	11.0237	9.26869	8.19429	9.17093	9.06995	8.42567	7.71433	7.65722	6.81638	10.4912	10.5234	10.7522	9.75192	10.5797	10.308	10.4767	10.5031	10.6043	10.2007	10.6442	10.5499	9.6691	10.5493	10.3627	10.5095	10.4419	10.694	10.3478	10.3742	10.295	9.39141
SCO0189	9.22696	7.81828	7.29771	7.41433	8.56114	8.55479	7.88055	6.75889	6.83572	8.98264	8.05488	7.87958	7.85675	7.77471	7.23038	6.96336	7.07462	6.6519	9.04999	7.73588	8.07995	8.17011	8.79644	7.14057	7.42989	8.74351	6.66543	8.16138	8.34977	8.57199	8.36019	8.55106	8.47448	8.3779	8.69361	8.73085	8.14984	8.18066	8.08456	8.04806	8.35978	8.1365	8.30919	8.33906	8.61539	7.90603	7.83037	7.96376	7.95127
SCO0190	8.34082	6.72194	5.83811	6.66801	6.0611	5.8569	6.29312	5.72044	5.56236	7.93494	6.82048	5.9647	6.88102	6.88582	6.04287	6.11719	5.65016	5.74054	8.05735	6.77381	5.85339	6.05013	6.50235	5.80637	5.72441	6.28866	5.56729	6.85161	6.66759	6.64089	6.68987	7.21369	7.0912	6.54523	6.70686	7.61805	6.13597	6.91655	5.96951	6.61338	6.89865	6.43683	6.48104	6.88187	6.74371	6.38676	6.67311	6.69034	6.00918
SCO0191	10.83	8.78918	7.89936	8.36492	8.56766	7.76822	7.29222	6.96769	6.74442	10.6489	8.95636	8.29153	8.69309	8.61205	8.03544	7.48353	6.79968	7.04181	10.5921	8.89607	8.05845	8.8444	8.80881	7.98463	7.72247	7.80092	6.46236	9.27482	9.6657	9.69455	9.28719	9.76715	9.61998	9.58264	9.82008	9.96287	9.06293	9.67753	9.4552	9.04704	9.65256	9.30643	9.48569	9.55084	9.68869	9.00726	9.13105	9.19773	8.33861
SCO0192	8.24258	7.89844	7.35117	7.11311	7.40758	7.56745	7.20189	7.01468	7.03089	7.93494	8.35657	7.08439	7.64159	7.3145	7.04492	6.79548	7.04621	6.93505	8.36118	7.7942	7.56678	8.18724	7.87929	7.0426	7.18269	7.64457	6.85322	7.77539	7.99923	8.00662	7.68725	7.53734	7.59593	7.70855	7.6033	7.58758	7.63225	7.71231	7.61713	7.65085	7.37133	7.58758	7.57763	7.60955	7.52903	7.77471	7.75463	7.67601	7.25406
SCO0193	9.26818	9.04111	8.37928	7.96412	8.03716	7.602	7.81751	7.71231	7.41418	9.41014	9.4969	8.26063	8.48631	8.45137	7.92982	7.76595	7.27557	7.48312	9.35859	8.94346	7.79966	8.39329	7.68379	7.75365	7.91767	7.70522	7.49109	8.91827	9.1071	9.15541	8.63158	8.44837	8.44036	8.71698	8.60392	8.56523	8.77597	8.95897	8.87397	8.64898	8.53374	8.41004	8.41835	8.46229	8.77745	8.91658	8.92255	8.91223	8.36118
SCO0194	11.7263	9.63787	9.22788	9.02351	8.91001	7.18613	6.72864	6.81816	6.28236	11.5812	9.69952	9.19562	9.43273	9.59291	9.00248	8.28825	7.61217	7.27634	11.5556	9.76524	7.9459	8.87728	8.2669	8.49528	7.3666	5.85636	6.54178	12.2603	11.9735	11.7855	11.7719	11.5353	11.3442	11.3826	11.6953	11.7345	12.1322	11.812	11.5835	11.575	11.2488	11.033	11.1643	11.4941	11.5656	11.6592	11.289	11.1308	10.7944
SCO0195	10.6618	8.50001	8.11773	8.09751	8.01018	6.55012	6.27056	6.79017	6.15378	10.4379	8.54091	7.60308	8.82091	9.02746	8.35692	7.78412	6.8351	6.61681	10.4993	8.73877	6.64141	7.6434	7.43896	7.96682	6.94473	5.82851	6.18315	11.05	10.9898	10.968	11.4631	11.1701	10.8494	10.7828	11.1473	11.1861	11.0372	10.9623	10.6604	11.3691	10.8562	10.6346	10.798	10.9383	11.0363	10.541	10.4022	10.2827	10.4142
SCO0196	9.03886	7.20873	7.0385	7.15461	5.80917	5.33268	5.05123	5.46725	4.55435	9.08157	7.102	6.12501	7.48067	7.62562	7.12971	6.66412	5.68806	5.47127	8.6856	7.33327	4.85877	5.70519	5.70448	6.28173	5.20291	5.25797	5.49743	9.50489	9.52476	9.36817	10.0118	9.65822	9.39309	9.28178	9.54765	9.90285	9.4052	9.57801	9.25273	9.85128	9.39447	9.17045	9.27584	9.6215	9.79402	9.31309	9.05461	9.04783	8.82806
SCO0197	8.34082	9.66077	9.72749	8.34977	8.77597	7.81245	7.46094	7.43348	7.26193	7.60796	9.32319	8.94763	8.24225	7.86486	8.50977	7.93087	7.72634	7.91149	10.5223	9.02538	6.97489	6.97748	6.10194	7.91177	8.5535	5.91326	7.61713	10.6812	8.99636	9.09452	8.01495	7.1237	6.9444	6.39753	6.52232	7.22174	5.73492	8.95451	8.05939	8.8729	7.26568	6.3737	6.69197	6.60539	5.86944	8.73188	8.81683	8.88948	7.98781
SCO0198	9.12384	9.70255	9.6256	8.61269	9.33588	8.99734	8.36314	7.96506	7.6642	8.23135	9.51606	9.26325	8.71811	8.42254	8.79522	8.2447	8.17829	8.37517	11.0574	9.30287	7.81286	7.63755	7.52805	8.30011	9.25273	7.15712	7.91177	10.8192	9.69737	9.71394	8.52717	7.96179	7.48818	7.33771	7.0134	7.49636	7.4794	9.67162	8.88374	9.09526	7.95787	7.46515	7.76595	7.1338	7.27606	9.22841	9.36346	9.45294	8.44631
SCO0199	10.3306	10.906	10.7508	9.79977	10.5525	10.2224	9.71933	8.76421	8.48422	8.631	10.6009	10.4588	9.47436	9.31551	9.81548	9.34893	9.31501	9.40228	12.0943	10.2654	9.24619	9.30107	9.02379	9.29381	10.0297	8.52948	8.95541	11.7781	10.2903	10.5264	9.26729	8.61751	8.07922	7.73484	7.80745	8.13254	8.04267	10.323	9.64235	10.0492	8.68018	8.25317	8.27889	8.4127	7.75506	9.86168	10.0765	10.1245	9.32228
SCO0200	10.4759	11.353	11.2488	10.2897	10.8643	10.1459	9.81675	8.81591	8.55852	8.98264	11.0966	10.9777	9.70007	9.36021	9.84048	9.44163	9.35908	9.34956	12.3164	10.7056	9.77862	9.62899	9.21951	9.27127	9.90387	8.51769	9.05681	11.8966	10.5088	10.7014	9.16829	8.54285	7.93943	8.08854	7.9104	8.04988	8.41706	10.4355	9.73184	9.86419	8.87898	8.40528	8.4565	8.35341	7.77844	10.277	10.1822	10.1888	9.32619
SCO0201	11.2699	13.1656	12.9642	12.5585	12.5819	11.3481	10.9195	9.65215	9.42716	10.5656	12.6998	12.6467	11.2352	10.6535	11.2379	10.6579	10.2407	10.236	13.491	12.3537	12.2346	11.6164	11.0907	10.6273	10.7539	9.63841	10.0209	14.0505	12.37	12.5506	11.0828	9.36991	9.0659	8.89963	8.82912	9.10795	10.9489	12.3261	11.6659	11.3451	9.93739	9.10392	9.38091	9.09603	8.71318	12.4561	12.0976	12.0842	11.7096
SCO0202	5.12689	6.12162	6.26441	5.39255	6.26772	6.65636	6.69813	4.98538	5.6739	5.66066	6.01168	6.12501	5.17156	5.51314	5.49766	4.60912	5.45922	5.36952	6.10474	6.1642	6.35345	6.28267	6.93505	5.73786	5.83388	6.9168	5.29425	5.89513	5.88678	6.44598	5.57594	6.0857	5.87152	5.66326	5.74054	5.00861	6.12554	5.67884	6.02051	5.48218	5.96548	6.17354	6.038	5.66517	5.95398	5.46725	4.98885	6.03875	6.48881
SCO0203	11.7427	12.3964	12.0255	12.3024	12.3662	11.7139	11.7574	11.255	11.3249	11.4759	12.0797	12.0499	11.6387	11.4098	11.7273	11.4056	11.3691	11.4502	12.7884	11.9656	11.7998	11.9627	11.9708	11.4853	11.6592	11.7427	11.7284	13.2068	12.6516	12.6636	12.4152	12.0687	11.6387	11.8181	11.8487	11.8151	11.9685	12.5046	12.3127	12.336	12.175	11.9467	11.9575	12.0499	12.1069	12.42	12.496	12.3521	12.435
SCO0204	11.5301	12.5136	12.3164	11.6517	11.9963	10.8208	10.3834	9.92553	9.64559	10.9845	12.5136	12.3261	11.1504	10.7458	11.1308	10.2944	10.0886	9.80475	13.0741	12.0782	11.8837	11.5729	10.9712	10.4903	10.7417	9.52801	9.96159	12.7779	12.4276	12.5978	10.4065	10.8467	9.81802	9.67571	9.84122	9.5066	10.7904	12.4221	12.0514	11.0766	11.2158	10.3263	10.3118	10.3435	10.1162	12.1191	12.362	12.2573	10.8961
SCO0205	5.95508	7.06711	6.42396	5.17499	5.65864	5.60134	5.59374	4.91193	5.24906	4.37351	6.76539	5.48933	5.79426	4.91432	5.21049	5.14355	4.78392	4.9473	7.69529	6.55292	5.71162	5.51556	5.68203	5.28619	5.42463	5.7165	5.36075	7.55582	6.02051	5.66078	4.71883	5.2618	5.28922	5.11065	5.61214	4.32242	4.93778	6.24512	5.27647	5.75191	5.11137	4.76123	4.7455	5.25124	5.07005	5.56779	5.74281	5.62286	4.99762
SCO0206	4.60582	5.00164	4.29848	1.11045	1.58033	2.62665	1.9245	1.65124	1.43464	0.0566562	5.71635	2.0222	3.00353	0.047054	2.62383	3.03185	1.66469	2.59288	6.06206	4.15579	2.07469	2.25385	2.37025	0.047054	1.77828	2.37025	1.65124	6.078	4.02319	3.62269	2.38529	3.03185	2.60694	2.39848	2.92698	1.48092	2.68754	4.05413	3.0914	3.26405	2.48953	3.28053	2.62665	3.17926	2.90288	4.03534	3.62269	3.66192	2.82683
SCO0207	7.17977	8.78024	7.65232	6.94127	6.43651	6.23002	6.00501	5.35786	5.24906	6.69969	8.28356	6.99672	6.86982	5.61148	6.62351	6.06998	5.99337	5.80272	8.82173	8.14283	6.08635	7.14723	6.49491	5.60224	6.09963	6.67277	5.73776	9.8072	7.8529	7.70661	6.12631	5.41333	5.50918	5.50763	5.6476	5.77249	6.07461	7.82147	6.80365	6.7197	5.38091	5.45005	5.45061	5.44577	5.39346	8.079	7.71883	7.52777	6.57787
SCO0208	10.5229	11.991	11.8693	11.1832	11.8439	11.4215	10.8234	9.5832	9.35302	9.73368	11.6189	11.7023	10.3516	10.1641	10.5939	10.2127	9.99028	10.0167	12.6046	11.3869	11.4002	10.9068	10.9398	10.3841	11.1547	10.4163	9.76581	13.252	11.678	11.9268	10.1709	9.38772	8.92027	9.08803	9.10753	8.85825	10.3791	11.575	11.2634	10.6728	9.64962	9.24552	9.45196	9.22283	9.29585	11.5706	11.5061	11.408	10.9094
SCO0209	9.58871	11.272	10.7152	10.709	10.9022	9.81486	9.6409	8.62959	8.27655	9.51749	11.3068	11.1382	10.1016	9.67008	10.2571	9.61347	9.16486	9.06721	11.5668	10.9329	10.8569	10.4321	9.15581	9.43155	9.81351	7.44181	8.7	12.461	11.8166	12.2308	10.8137	9.61347	9.06201	8.7977	8.35163	8.5681	10.3834	11.8889	11.5772	10.9614	10.2336	9.49449	9.51851	9.19464	8.67965	11.551	11.7382	11.8993	11.5418
SCO0210	9.65525	11.0104	10.2198	9.51437	9.59752	8.5002	8.32351	7.94864	7.67308	8.87001	10.5454	10.3089	8.98184	8.36622	8.99329	8.30987	8.25717	8.39544	11.4038	10.3367	9.50185	8.71294	7.58889	8.21583	8.99584	7.38653	8.15776	12.1782	10.5532	11.0216	9.26916	7.64958	7.21685	6.79671	7.15741	7.42706	8.79355	10.7612	10.3268	9.58926	8.39	7.33379	7.86322	7.60382	6.94176	10.3742	10.5454	10.5985	9.81486
SCO0211	8.18781	9.73246	9.32619	8.09751	7.94973	7.04542	6.93369	6.72571	6.23136	7.34872	9.24848	8.68712	7.54582	7.02637	7.38811	7.05687	6.98254	7.23338	10.1517	8.92179	7.71231	7.29318	6.55871	6.87951	7.30918	6.25922	6.78211	10.184	8.72284	9.04349	7.0077	6.24161	6.20496	5.35786	6.0171	6.40029	6.36098	8.86108	8.27277	7.78344	6.57661	5.87488	6.20044	5.49518	5.96629	8.54756	8.60751	8.66236	7.05496
SCO0212	10.0733	10.5286	10.3589	8.77855	9.09452	6.65636	6.98549	7.55209	7.24847	8.93851	10.1748	9.93907	8.85169	8.0435	8.92623	7.97982	7.75566	7.97716	11.6953	9.83974	7.98846	8.58866	6.65971	7.59473	7.42237	5.81007	7.52478	11.4806	9.86987	10.1846	8.17546	8.18724	6.69004	6.26711	6.37121	6.81771	6.98772	10.2443	9.47826	9.32117	8.64055	7.25359	7.3695	7.37096	6.50614	9.63694	9.81802	9.97739	8.46057
SCO0213	10.9508	11.3281	10.9826	9.92378	10.2741	9.23248	8.99296	8.37204	8.33393	9.76219	11.0491	10.9761	9.58099	8.68372	9.39731	8.54782	8.61129	8.79816	12.6721	10.6664	10.0791	9.77377	9.18764	8.42996	8.74136	8.34874	8.49867	11.9893	10.6947	10.993	8.71512	8.93976	7.93943	7.56936	7.65028	7.33356	8.47502	10.8369	10.2224	9.73123	9.11848	8.47104	8.60857	8.3904	7.96412	10.1992	10.4517	10.5468	8.94444
SCO0214	9.17715	10.2984	10.1149	8.73275	8.59562	6.71943	7.05841	7.58221	7.23363	9.11886	9.93263	9.84291	8.40771	7.89885	8.52408	7.35731	7.33162	7.37596	9.90608	10.0564	8.74626	7.43257	7.10385	7.60955	7.389	6.32806	7.80806	10.3879	9.95052	10.048	7.42413	8.34136	7.71534	7.44057	7.81828	7.81828	8.31108	10.0131	9.63075	7.69134	8.76538	8.31721	8.56854	8.59601	8.13711	9.64868	10.0785	10.0743	7.07286
SCO0215	9.32274	10.3012	9.80035	8.93117	9.48479	8.4769	8.10845	7.47681	7.58939	8.30987	10.1534	9.86349	8.66088	7.98958	8.4921	7.83732	7.70276	7.75257	11.1287	9.6686	8.93851	8.52285	7.77691	7.74733	8.30961	7.36306	7.76807	10.3642	9.79138	9.91635	7.81546	7.3383	6.82939	6.38064	7.04492	6.70619	7.62273	9.65879	9.02351	8.63922	7.70603	6.86317	7.44673	7.42125	6.78946	9.44844	9.41341	9.41437	7.79763
SCO0216	12.3578	13.4837	13.2146	12.6516	12.4076	11.1852	10.8322	9.73507	9.52026	11.2809	13.1656	13.1146	11.7096	10.3803	11.1221	10.0564	9.98401	9.96606	13.9723	12.9186	13.0115	12.461	11.8792	10.0829	10.3478	10.6702	9.89034	13.6096	12.5978	12.8812	10.4142	10.0209	9.1071	9.05755	9.32582	8.66628	11.1832	12.6857	12.4152	11.0467	10.5461	9.92724	10.0191	9.62619	9.86825	12.1616	12.5506	12.435	10.9427
SCO0217	10.6019	11.3905	11.3521	10.5468	10.3183	9.34436	9.01717	8.38557	8.0126	9.34612	11.2042	11.2574	9.80035	8.78716	9.65066	8.56655	8.49494	8.51277	12.0341	11.1007	10.7828	10.0542	9.34643	8.47502	8.85533	8.65801	8.41528	12.0842	10.6436	11.0803	8.95117	8.49668	7.57341	7.2927	7.73223	7.29413	8.79355	10.8692	10.4047	9.58264	8.83295	8.1403	8.39929	8.09048	7.99724	10.2182	10.514	10.6828	9.40403
SCO0218	7.44434	7.46816	7.09762	5.44951	6.01844	6.15688	5.82879	5.51462	5.34166	6.44187	7.42571	6.60277	6.69034	6.07461	6.60095	5.41786	5.57749	6.01458	8.60751	7.23459	5.55929	5.83522	6.00062	5.5687	5.81769	6.10906	4.87782	8.29465	7.29681	7.50639	6.19745	6.10974	5.0438	5.56581	4.81928	4.85266	6.5651	7.79903	6.87422	7.03467	5.90371	6.10746	6.038	5.28335	5.79426	6.79346	7.37291	7.57478	6.41342
SCO0219	8.72573	9.43437	9.134	7.94091	7.75339	6.49799	6.56682	6.63399	6.58571	7.62052	9.09603	8.82091	7.74351	6.83598	7.70708	7.151	6.8862	6.6519	10.085	8.79456	6.85292	6.61691	6.50235	6.22447	6.57787	6.08116	6.7263	9.91635	8.38426	8.71811	7.08623	6.54877	5.75821	5.83811	5.72548	6.10967	5.65796	8.60794	7.81327	7.96133	6.50285	6.01048	6.15922	6.0653	5.78529	7.84536	8.25237	8.40489	6.5373
SCO0220	8.82613	9.53976	9.37982	7.82325	6.38423	4.44349	4.81462	6.12155	5.17085	8.17866	9.18764	8.76497	7.75099	7.0369	7.44974	6.06998	5.74696	5.98374	10.277	9.21313	6.86537	6.82119	4.96383	6.10981	5.24906	4.04011	5.89426	10.3348	8.6428	8.83729	6.70463	6.0857	5.11426	4.85964	4.8537	6.28251	5.34246	8.87093	7.96682	8.09997	6.32227	5.46925	5.61867	5.95784	4.76123	8.08933	8.61995	8.75147	6.12981
SCO0221	6.56072	6.88837	7.15712	7.15461	5.96754	5.61674	5.45912	5.76448	5.56236	6.86249	6.89522	5.48933	6.27625	5.8615	6.23995	6.11719	5.65016	5.84888	6.48302	6.79062	5.61549	6.4378	5.87326	6.17815	5.62628	5.68931	6.18315	6.92727	6.59184	5.98859	6.50048	6.31099	5.62207	5.68223	5.81654	6.40029	5.63883	6.46118	5.25322	6.61338	5.99308	5.82002	5.61867	6.22447	5.86944	6.74544	6.57491	6.348	5.67034
SCO0222	11.0139	10.7683	10.7996	9.89557	9.41341	9.07418	9.32228	9.66421	9.50264	11.0589	10.6335	10.4405	9.85872	9.81072	9.85077	9.79535	9.7683	9.67693	10.9631	10.818	9.88783	9.54032	8.98505	9.944	9.72559	8.68106	9.43188	10.5	10.5992	10.7293	11.0271	11.0014	10.7126	10.6372	10.8569	10.8862	10.6844	10.7709	10.7573	11.0237	10.8432	10.6481	10.6501	10.8889	10.8722	10.6954	10.6871	10.8992	10.8975
SCO0223	8.30961	7.8079	7.85143	6.12923	4.96061	4.39285	4.65091	7.06055	5.93542	8.28191	8.08854	5.94723	7.12821	7.01622	7.30657	7.37096	6.74774	6.89032	8.28913	8.01089	4.68482	4.73422	4.13448	7.21238	5.88101	4.29848	6.0868	7.64933	7.62216	7.21825	8.03119	7.61953	7.79839	7.30245	7.23242	8.14984	6.25178	7.95366	7.09082	8.12219	7.79619	7.19786	7.63318	7.61663	6.5681	7.86888	7.82447	7.92925	6.62487
SCO0224	8.02027	8.98235	9.2431	8.2671	8.34257	8.86468	10.1949	10.6217	11.43	8.21046	8.89101	8.7843	7.97246	7.94417	8.85389	9.89877	10.0916	10.7667	8.30519	8.86355	8.51242	8.77555	7.89303	9.10107	10.1931	11.464	11.7529	8.0442	8.14911	8.47339	7.52805	7.63466	7.48818	7.76018	7.85822	7.83809	7.42585	7.96412	8.13388	7.69134	7.74853	7.49236	7.60511	7.61663	7.30404	7.80516	8.09927	8.34758	7.37458
SCO0225	7.77784	8.04606	8.03942	6.44128	5.18193	4.95268	4.68234	6.15098	5.6363	7.75664	7.72327	5.93252	6.61826	6.65296	6.68778	6.48881	5.50593	5.47127	7.81359	7.87539	5.75863	5.9651	4.96383	5.71162	5.43729	4.35745	5.89426	6.5139	6.52974	5.88678	4.67451	6.24161	6.14276	6.25268	6.61295	7.40452	4.8267	7.06197	5.61193	5.1293	6.10023	5.97954	6.41342	6.60539	5.79426	6.2849	6.66278	6.8648	4.17039
SCO0226	8.79928	9.4087	9.68729	9.11356	8.0579	7.00469	7.5997	7.99817	7.86217	8.73467	9.19397	9.2337	8.79861	8.2153	8.18629	8.30987	7.96179	7.79711	9.01511	9.35859	8.61205	8.41062	7.2003	8.23355	8.16851	6.93114	8.32428	8.18009	8.06089	8.04502	6.68987	8.1778	8.21806	8.3146	8.7223	8.68791	7.0649	8.01609	7.61713	7.05813	8.11654	8.16673	8.32181	8.36431	8.107	7.76351	8.10875	8.09192	5.83016
SCO0227	0.621121	4.27235	3.80626	3.73196	4.33068	4.27235	4.08075	3.35233	4.13152	4.06875	4.49267	4.25245	0.728172	1.508	3.87268	3.69181	3.865	1.66469	3.09538	5.03284	4.41917	4.86925	4.46184	3.03185	4.17883	4.49902	4.526	4.60582	4.39179	3.33239	4.11779	4.4627	4.29294	3.79932	4.78177	4.63887	4.8267	4.8907	4.68566	4.30047	4.22	4.49827	4.04011	4.45959	4.67065	3.82679	4.42827	3.52155	4.38052
SCO0228	0.621121	2.12818	0.047054	0.526378	0.730325	1.52611	1.65313	1.65124	0.36988	0.0566562	0.0926386	1.09107	0.047054	0.72648	0.047054	1.73588	0.730325	0.047054	0.047054	0.047054	1.2909	0.621121	1.13918	0.047054	0.0926386	1.09164	0.047054	1.59797	0.047054	0.61967	0.728743	1.72093	2.41006	2.69121	2.12928	1.48092	1.92466	0.130712	2.23724	0.0738029	2.29569	1.9245	2.62665	2.13039	2.30668	2.49891	1.06328	0.0738029	2.31373
SCO0229	8.59166	8.37366	8.58933	7.71702	7.36577	7.21782	7.91817	8.20511	8.02991	8.36918	8.10657	7.91961	7.86428	7.81223	8.09852	7.95225	8.1608	8.03792	8.52664	8.34804	7.16202	6.90555	7.2003	7.92896	7.88183	7.45885	8.25108	8.17495	8.107	7.93794	7.6297	8.03792	8.11612	7.68725	8.02852	8.25085	7.05595	8.18066	7.58297	7.86677	7.80371	7.61307	7.90651	8.21814	7.85424	7.93854	8.01565	8.30011	6.96231
SCO0230	8.14189	7.8079	8.05571	6.89633	6.23322	6.24461	6.50357	7.75855	7.3779	7.98781	7.86544	6.89332	7.24195	7.39427	7.54033	7.62922	7.27557	7.51621	7.91229	7.87539	6.15218	5.50725	5.88498	7.61847	7.14	6.01402	7.52478	7.63318	7.6419	7.28494	6.93192	7.31663	7.65187	7.16637	7.38845	7.86322	6.12554	7.73336	6.96121	7.14398	7.1991	6.92155	7.3383	7.44757	6.83648	7.58868	7.76521	7.72572	6.01889
SCO0231	9.43826	10.4921	10.4676	10.0466	8.34257	7.78908	8.70994	9.00967	8.55479	9.79861	10.1222	10.0659	9.56665	9.07354	9.27533	9.24768	9.01123	8.85533	9.87444	10.3524	9.5061	9.76051	6.8862	9.19872	9.13199	7.18152	8.97587	8.83729	6.72789	5.97212	5.9261	9.01851	8.1608	7.32461	7.5266	8.17204	6.37092	7.28854	5.86818	7.24333	9.07724	7.99488	7.69727	7.9927	7.1686	7.89624	6.94729	7.30752	5.28289
SCO0232	5.12689	4.27235	3.80626	1.99201	2.77061	2.08841	2.08841	2.8719	1.72093	4.37351	4.15054	3.09878	2.38689	2.90532	1.77731	0.796862	3.33368	2.59288	3.09538	4.41999	2.27734	1.75266	3.21595	2.12818	2.81248	3.38974	1.65124	4.18558	3.77438	2.83333	4.11779	3.03185	3.67827	3.98506	3.18933	4.63887	3.55794	4.18756	2.90909	3.86534	3.29196	2.95633	3.64926	3.56797	3.48511	3.66192	3.34555	3.52155	3.27191
SCO0233	7.63792	7.66805	7.61527	6.58615	6.59204	6.53177	6.59035	6.99324	6.87422	7.34872	7.32498	6.5373	6.72789	6.82506	6.94373	7.17275	6.28943	7.05545	7.29366	7.44925	6.65042	6.19723	6.39122	6.80312	6.49305	6.10123	6.97592	7.85143	7.68427	7.17441	7.46276	7.33025	7.03734	6.6931	7.08186	7.61217	6.45404	7.65873	7.03591	7.61168	7.28264	6.92966	7.00245	7.59004	6.92619	7.67308	7.76948	7.63466	6.67425
SCO0234	5.12689	4.27235	2.93019	4.37987	4.88914	5.06023	4.5685	3.16249	4.36653	3.04275	2.45843	4.96074	3.87244	4.61349	3.87268	4.46499	4.33501	3.19984	4.14731	2.50459	4.89932	2.80072	4.91193	4.07508	4.60109	5.03572	3.22733	4.32633	4.39179	3.85864	4.56119	4.55813	3.97753	4.45807	4.46924	3.82042	4.06834	4.05413	4.22551	3.86534	4.32141	4.45705	4.55977	4.06952	4.37987	3.82679	4.06834	3.78444	4.32323
SCO0235	8.23528	8.12627	8.24258	7.73129	7.29831	6.70666	6.90872	7.42585	7.39084	8.18435	8.26063	7.21898	7.72247	7.58868	7.54033	7.60038	7.42706	7.55748	8.19541	8.21979	6.72218	6.12836	6.4169	7.26596	7.25908	6.36029	7.38566	7.85143	7.21802	6.59184	7.20248	7.15461	6.66337	6.42689	6.9679	7.13916	6.25178	7.41623	6.4095	7.4316	7.30532	6.3084	6.71107	7.1338	6.52709	7.69216	7.31243	7.11062	6.35506
SCO0236	6.4955	6.928	6.5613	6.09885	6.07651	6.21013	6.27056	6.63399	6.69579	6.36233	6.64069	5.66066	6.5969	6.50442	6.60095	6.1836	6.5181	6.43356	6.82065	6.71703	5.89736	5.42436	5.9564	6.13498	6.22493	6.03124	6.69333	6.45038	6.21454	6.24743	6.59618	6.85602	6.69004	6.12923	6.69117	7.22174	6.02157	6.77636	5.61193	6.94397	6.55012	6.13859	6.41342	6.59204	6.49816	6.74544	6.48104	6.40209	5.99337
SCO0237	4.60582	4.06834	4.82379	5.11647	5.59234	5.85215	5.5536	5.11032	5.51954	4.62042	5.64616	5.28968	5.17156	5.15715	5.2883	4.9483	5.01983	5.11036	4.99344	5.15298	6.00874	5.85636	5.85477	5.34305	5.20291	5.6363	5.15347	4.92649	4.60912	4.98675	5.46166	5.05152	5.33502	5.28113	5.11267	5.64851	5.42973	4.8907	5.23488	4.17846	5.42436	5.15715	5.13005	5.13682	5.16255	4.27896	5.34225	4.7292	5.24232
SCO0238	5.88498	6.21569	6.06588	4.98885	4.90062	5.18193	5.16614	5.42452	5.13133	5.85339	6.39148	5.13515	5.48933	5.30374	5.62617	5.3494	5.08236	4.99689	6.01125	6.01741	5.20604	5.00164	5.14505	5.34305	5.03693	4.87696	4.96887	5.79661	5.42945	4.20644	4.46045	4.96842	5.0438	4.98862	4.88976	6.04762	4.63887	5.6301	5.25322	4.82379	5.25124	4.8884	5.64889	5.44577	4.96383	5.28876	5.48459	5.85477	4.38052
SCO0239	8.21337	8.53823	8.74475	8.20137	7.34907	7.26654	7.24647	7.24768	7.65253	8.38814	8.26063	7.73336	7.78316	7.61866	7.33142	7.39829	7.15945	7.32694	8.38426	8.38122	7.7387	8.95897	7.31925	7.50275	7.17238	6.96693	7.58619	8.90953	8.25948	8.20535	7.96936	7.98958	7.92397	7.65873	7.96967	8.0902	8.20801	8.18904	7.82998	8.13326	8.31493	7.67787	7.93128	8.07995	7.83809	8.47575	8.17632	8.17326	7.55748
SCO0240	6.36802	6.25376	5.54301	5.93942	6.30581	6.81638	6.29312	5.64223	5.6739	6.14823	6.01168	6.00008	5.75191	5.7111	5.83388	5.91809	5.9031	5.56513	6.28674	5.81769	6.10974	5.80917	6.51702	5.80637	5.8569	6.40607	5.94674	5.93834	5.96775	6.35494	5.31166	6.23002	6.20496	6.19995	6.40215	6.75255	6.3009	6.58166	6.06206	5.83124	5.96548	5.89338	6.23097	6.11058	6.23136	5.8736	6.10823	6.3597	5.71922
SCO0241	6.96769	6.85353	6.85767	6.3068	5.66885	5.89996	5.71708	6.65224	6.07383	6.95007	6.96811	6.07383	6.50182	6.7216	6.43683	6.70965	6.55871	6.32166	7.21197	6.80853	5.63123	5.07005	5.51845	6.17815	5.66673	5.591	6.88716	6.92727	6.66759	6.01402	6.30715	6.45937	6.6311	6.1715	6.49581	7.22174	5.73492	6.89557	5.74066	6.80623	6.30581	6.17354	6.50268	6.97682	6.10158	6.69873	6.68784	6.8648	5.6174
SCO0242	8.98957	9.52729	9.61779	9.76524	9.46775	9.04924	9.29472	9.524	9.68238	8.9891	9.34563	8.92217	9.61649	9.61433	9.64307	9.68799	9.57304	9.68583	8.95844	9.33974	7.91921	9.23476	8.37605	9.59752	9.66223	8.91622	9.78972	9.31501	9.00591	8.96886	9.63787	9.51851	9.1609	9.00591	8.93117	9.15581	8.19246	9.07467	8.73663	9.65879	9.725	9.12616	9.1006	9.2493	9.17784	9.02597	9.02643	9.0524	9.30452
SCO0243	8.04536	8.49454	8.80063	8.74652	7.92502	7.17736	7.71695	8.68751	8.84697	7.89869	8.56006	7.48723	8.75572	8.76343	8.99329	8.91767	8.72054	8.97703	8.27655	8.4909	6.19339	7.91747	6.47998	8.81637	8.58023	7.31965	8.94938	8.4132	8.14594	8.01061	8.76931	8.77036	8.41389	7.74015	8.03241	8.51892	6.43484	8.41609	7.0768	8.9465	8.7571	8.11787	7.97753	8.56655	8.27832	8.25287	8.29085	8.39675	8.32049
SCO0244	8.96694	8.34196	8.08977	8.33418	7.53335	7.23724	7.37714	8.11695	8.03942	8.7857	8.16673	7.4794	8.17632	7.97753	8.13326	8.09762	8.13388	7.93087	8.82173	8.27369	6.96693	7.69953	7.07252	8.0153	7.87118	6.89865	8.01061	8.56006	8.63277	8.38612	8.52452	8.37204	8.53266	8.49528	8.79199	8.86413	7.77226	8.57707	8.01495	8.64611	8.49759	8.33022	8.69939	8.85797	8.64139	8.66236	8.66198	8.64946	7.91149
SCO0245	9.34111	8.63873	8.60443	8.2359	8.27533	8.17495	8.34215	8.51818	8.57961	8.95117	8.51337	8.38676	8.30388	8.28645	8.58359	8.41803	8.6428	8.42254	9.14223	8.82613	8.14812	7.89673	7.85531	8.4132	8.6506	8.13972	8.41528	8.82712	9.12094	9.04704	9.29337	9.13811	9.03574	8.80142	9.02478	9.20528	8.25794	9.08849	8.78202	9.24264	8.81235	8.81537	8.9288	9.01365	9.01511	8.78076	8.9288	8.98633	8.95117
SCO0246	10.9245	10.5324	10.4646	9.7473	9.86825	9.88166	9.92162	9.97378	9.95089	10.7192	10.2777	10.2182	9.73563	9.74603	9.96372	9.89557	9.98401	9.91025	10.8128	10.4993	10.1102	9.56665	9.79272	9.88024	10.0714	9.91635	9.95902	10.4007	10.5857	10.6096	10.8811	10.5664	10.5185	10.514	10.5695	10.6028	10.1696	10.6077	10.5176	10.8255	10.3596	10.447	10.5095	10.5886	10.4507	10.5486	10.5006	10.5425	10.6644
SCO0247	13.6203	13.5006	13.1656	13.1943	13.3481	13.3138	13.0227	13.1871	13.2381	13.491	13.3794	13.0665	13.2068	13.2707	13.297	13.2005	13.2381	13.2146	13.5195	13.391	12.9795	13.1656	13.1871	13.2748	13.3138	13.1271	13.1017	12.4438	12.5332	12.6467	12.5943	13.1592	12.8046	12.7208	12.681	12.712	12.5465	12.4561	12.5978	12.7433	13.0115	12.7517	12.7517	12.7685	12.7685	12.6516	12.4512	12.526	12.461
SCO0248	6.56072	5.78631	5.45249	5.11647	5.20813	5.06023	5.34126	5.72044	5.37202	5.59052	6.39148	4.64023	5.84234	5.74986	5.91878	5.04965	5.61214	5.42965	6.21911	6.06779	4.45691	5.16614	5.17499	5.42815	5.27319	5.35575	5.06117	5.79661	5.96775	5.98859	5.73766	5.41333	5.54407	5.85477	5.58805	6.28251	5.66555	6.53318	5.61193	6.13485	5.35653	5.6301	6.06559	4.99784	5.25881	6.43192	6.25004	6.11322	5.50842
SCO0249	7.62044	7.37824	7.31632	7.07411	8.19659	8.36892	8.01117	7.32951	7.48162	7.74853	7.40003	7.94755	7.00165	7.02637	7.26961	7.28525	7.51814	7.35731	7.91817	7.42391	8.28019	8.13345	8.71318	7.33448	7.69747	8.69788	7.38566	8.20204	8.25159	8.35835	7.87356	7.89221	8.19492	8.26968	8.36254	8.16232	8.07772	8.39	8.47104	7.75716	7.78749	8.03176	8.2321	7.9927	7.8958	8.06666	8.31069	8.3839	7.94271
SCO0250	7.46032	7.02423	6.74371	6.19794	6.16879	6.0868	6.14863	6.84576	6.61053	7.56936	7.02057	6.35098	6.9168	7.00469	6.86608	6.83449	6.71036	6.53636	7.31176	7.0151	5.88101	6.01458	5.98662	6.5373	6.74416	6.15308	6.636	7.56855	7.489	6.93636	7.20248	7.18224	7.2762	6.78423	6.98414	7.42073	6.71703	7.52584	6.43415	7.40758	7.21086	6.84983	7.08062	7.08557	7.02423	7.39342	7.41738	7.55661	6.83318
SCO0251	4.1781	1.0417	1.99201	1.11045	2.41359	2.08841	1.75889	2.39848	1.72093	0.0566562	3.62269	1.61561	1.66469	2.90532	1.77731	3.69181	3.54713	3.19984	4.99344	2.50459	2.16559	1.68564	3.10219	2.77061	3.08624	2.8876	2.22576	2.29569	4.55602	3.56237	4.39006	3.16704	3.85864	3.5251	3.01635	5.50993	4.06834	4.35213	3.65645	4.98028	3.36369	3.96851	4.04011	3.0685	3.7579	4.03534	4.19954	4.7292	4.9559
SCO0252	7.57281	7.18224	7.37197	6.91973	6.57877	7.16004	6.84788	6.89801	7.4346	7.39246	7.11636	6.91769	7.0995	7.01622	6.93213	6.70965	7.00879	7.19111	7.40823	7.23459	7.18823	6.4378	7.15649	7.08062	6.96811	7.09762	7.26771	7.39518	7.79054	7.56183	7.97456	7.80822	7.82849	7.70855	7.98826	7.90996	7.08499	7.90572	7.83809	8.27533	7.61467	7.71301	7.77691	8.03617	7.53665	7.66054	7.90929	7.98019	7.62789
SCO0253	7.08557	6.98492	6.88582	6.47299	5.63314	5.79705	5.43439	6.49639	6.07383	7.19339	7.03734	6.10746	6.71036	6.7887	6.68778	6.91083	6.43128	6.57477	7.45582	7.03197	5.37421	5.90125	5.78676	6.6023	6.08266	5.62824	6.03817	7.27205	6.8862	6.50789	6.79934	5.68706	6.43183	5.89667	6.23995	7.1779	5.76448	7.23541	5.90534	7.29923	6.03507	5.95024	6.50268	6.9554	5.69068	7.05895	7.06558	6.8648	6.37865
SCO0254	7.22378	7.26019	7.05869	6.96769	6.68003	6.53813	6.59035	6.9129	7.26193	7.16746	7.25039	6.55217	6.9576	6.86938	6.71943	6.81793	6.8351	7.14759	7.08353	7.19006	6.29665	6.64089	6.4169	6.64738	6.74416	7.04045	7.53899	7.53399	7.0662	6.93636	6.92071	7.04819	6.71703	6.5307	6.84576	7.12971	6.5181	7.36924	6.53884	7.3256	6.89865	6.83598	6.97059	7.01955	6.50614	7.27296	7.05595	6.98368	6.67425
SCO0255	6.59803	7.30496	7.31632	6.50357	7.4947	7.71231	7.0768	6.93661	7.08186	6.91152	7.29444	7.30882	6.89781	6.9408	7.26961	7.27557	7.13546	6.97856	6.82065	7.3553	7.22378	7.47958	7.64818	6.92917	7.45777	7.93449	6.78211	7.87781	8.12734	8.23725	7.45308	7.38965	7.63515	7.8468	7.83732	7.92678	7.83414	8.23156	8.10786	7.72955	7.62823	7.71301	7.86322	7.9927	7.77844	7.91921	8.07819	8.20251	7.8256
SCO0256	5.47433	5.30442	5.62799	4.98885	5.90697	6.42442	6.27056	6.96769	6.71586	5.41868	5.08549	5.66066	4.67055	5.09088	6.30133	6.41017	7.00879	6.91973	5.96165	5.27576	6.01594	6.12077	6.2846	6.51012	6.2104	6.52439	6.69333	6.81965	6.85322	6.5629	6.61826	7.44057	8.30352	6.86998	6.81048	7.0134	5.99322	7.27928	6.19486	6.73152	7.27161	7.29801	6.81925	7.00862	6.06769	6.23176	7.17352	7.23621	6.11834
SCO0257	6.21974	5.53714	5.95398	5.8179	5.76661	6.0868	5.71708	7.18194	6.96656	6.17926	5.55816	5.81488	5.70651	5.94294	6.1178	7.07073	7.07462	6.93505	6.74334	5.86978	6.20767	5.04965	5.87326	6.17815	6.27293	5.75821	6.7263	6.81965	6.9679	6.8197	6.48392	7.62789	8.68791	7.2927	7.11336	7.09921	5.50195	7.53847	6.19486	6.98463	7.72351	7.82904	6.93035	7.00862	6.52709	6.67629	7.42304	7.17931	5.91199
SCO0258	4.60582	5.37953	4.67268	4.98885	5.95925	6.14704	5.82879	6.19152	5.71261	5.59052	5.64616	5.44875	5.09796	5.37553	5.73663	5.91809	6.159	5.74054	5.7839	5.56513	5.77877	5.66635	6.12155	5.80637	5.89634	6.22939	5.62799	6.01508	6.38929	6.44598	6.38823	6.89791	7.57341	6.59592	6.08949	6.4827	6.34218	6.89557	6.19486	6.68784	7.00165	7.19786	6.50268	6.0433	5.95398	6.20964	6.84588	6.92424	6.06779
SCO0259	6.86642	6.47954	6.31144	6.69004	6.63267	7.07644	7.1237	7.56085	7.36546	6.33108	6.29719	6.08805	6.65636	6.55534	7.0571	7.29636	7.40076	7.44925	6.74334	6.06779	6.57606	7.01622	6.53847	6.89633	7.3443	7.0465	7.00142	7.27205	7.49805	7.51688	7.15789	8.08405	9.02351	8.11773	7.6705	7.68626	6.63353	7.94459	6.85801	7.59621	8.21378	8.46558	7.96936	7.74871	7.13546	6.98701	7.77844	7.92925	6.75307
SCO0260	9.37637	9.37874	9.64449	8.97457	8.4127	7.4827	8.29354	8.94763	8.77335	9.45475	9.37637	9.1071	8.9706	9.23476	8.90064	9.08077	8.90953	8.92733	9.33387	9.45251	7.77657	7.90068	7.44731	8.97377	8.78918	7.33771	9.08663	9.68134	9.62875	9.77323	9.27748	9.83345	9.73799	9.50224	9.61082	9.7016	9.14277	9.81132	9.70581	9.39065	9.89117	9.61649	9.67571	9.68729	9.37596	9.60623	9.79023	9.86168	9.18974
SCO0261	7.06197	7.14057	7.19375	5.8179	5.09088	4.7768	5.18497	6.77445	6.42396	6.89595	6.95237	5.55722	6.25278	6.46437	6.89781	6.7459	6.45463	6.39122	6.91737	7.22033	5.11715	5.36191	4.71968	6.17815	5.80135	4.89158	6.81638	6.92727	6.21454	5.78874	5.51222	6.37519	6.30666	5.47509	6.00628	6.93369	5.30276	6.83716	5.41477	6.45801	6.08417	6.02157	5.99693	6.32288	5.82907	6.76201	6.67311	6.74412	4.68763
SCO0262	8.12672	7.95959	8.24791	7.4767	7.26623	7.27415	7.21113	7.51033	7.67308	7.98781	8.16673	7.45645	7.55798	7.39427	7.68929	7.7968	7.58109	7.84426	8.31374	7.99155	6.75536	6.30189	6.9443	7.56423	7.77579	7.15002	7.64237	8.14089	8.08279	7.76097	8.62837	7.81976	7.71534	7.86944	7.7942	8.12581	7.15789	8.18066	7.49636	8.51014	7.67903	7.42571	7.9233	7.98737	7.50809	7.88898	7.84461	7.95127	7.55748
SCO0263	7.22378	7.06711	7.24893	6.47299	7.42712	7.10091	7.03371	6.51143	6.96656	7.39246	6.98439	6.70705	6.14552	6.44406	6.57644	7.02894	6.76731	6.86235	7.4217	7.08585	7.04468	6.87973	7.23481	6.56023	6.94473	7.23621	6.85322	7.24734	7.33997	6.59897	6.97385	7.18224	7.16637	7.30245	7.02359	7.39643	6.74066	7.34962	6.98118	7.03467	6.98893	6.98202	7.27772	7.07252	6.86938	7.23071	7.15668	7.28525	6.71943
SCO0264	6.77409	7.01178	7.24893	5.8179	5.31964	5.45922	5.16614	6.43484	6.39676	7.02006	7.00469	5.69056	6.88102	6.92585	6.73907	6.50739	6.5181	6.63165	7.05036	7.16244	5.24114	5.02245	4.80122	6.68523	5.66673	5.24778	6.54178	6.42342	6.54289	5.79814	6.0433	5.78813	6.23976	5.98822	5.77225	6.83318	5.14852	6.59933	5.25322	6.636	6.24145	5.54006	6.06559	6.16917	5.66517	6.5785	6.77684	6.76116	5.20171
SCO0265	8.15723	8.22169	8.41803	7.86767	7.41848	7.38271	7.53463	8.0598	8.03396	8.16851	8.27918	7.84403	7.91254	8.13752	8.23113	8.12886	8.02673	8.07457	8.2212	8.24617	6.98463	7.41627	7.10385	7.95169	7.95742	7.15002	8.13326	8.11262	8.09596	7.87229	7.95885	8.14089	7.93943	7.69336	7.90023	8.10657	6.97748	8.31427	7.56423	8.0435	7.91787	7.93578	7.77691	8.05488	7.51729	7.97522	7.99529	8.08552	7.48723
SCO0266	5.95508	5.78631	6.26441	5.8179	6.64613	6.44465	6.17392	6.09276	5.96108	5.85339	6.01168	6.17392	6.2011	5.66248	5.83388	5.23072	6.159	5.61148	5.72165	5.56513	6.35345	6.05803	6.90616	5.7714	6.13146	6.67277	6.0868	5.58617	6.04287	6.11719	6.3737	5.80929	5.50918	6.08823	5.69389	5.81488	5.91878	5.6301	5.84138	5.90783	6.18285	5.92799	5.61867	5.9344	5.94207	5.56779	5.71088	5.70901	5.92667
SCO0267	5.95508	5.78631	5.62799	5.64044	6.09276	6.02601	5.94443	5.26262	5.45101	5.95416	5.64616	5.60973	5.25881	5.37553	5.68398	5.66885	5.23083	5.80272	5.51298	5.9202	5.85894	5.91401	5.86076	5.28619	5.60815	6.32806	5.68514	5.79661	5.79	5.66078	5.51222	5.87783	5.64455	5.22421	5.58805	6.10967	5.91878	5.77421	5.7078	5.42973	5.72548	5.71088	5.54776	5.73663	5.73377	5.66155	5.43352	5.39399	5.59935
SCO0268	7.17977	8.24328	8.30352	8.90484	8.4921	7.58939	8.01117	8.60668	8.77745	7.0768	8.20677	6.79138	8.65229	9.02746	8.92623	9.23248	8.85169	8.97703	7.18613	7.83144	4.97407	7.89673	6.57444	8.97377	9.02429	6.96907	9.0734	9.19513	8.06821	7.89321	8.0598	9.17669	8.80906	8.74176	9.10753	9.35859	7.95639	8.42628	6.6311	8.44962	9.20084	9.08569	9.11356	9.81216	9.4766	8.90343	8.39839	8.08552	7.30335
SCO0269	7.63792	8.7223	8.29354	9.23081	9.97739	10.1306	10.0556	9.31501	9.44753	7.72993	8.48234	8.7486	9.1425	9.29111	9.29472	9.52078	9.53694	9.46315	7.71497	8.34215	9.59681	10.0599	10.4059	9.43875	9.92112	10.4544	9.45877	9.91222	9.37267	9.74603	9.43483	10.0433	9.93626	10.3383	10.0892	10.1002	10.4716	9.34768	9.4974	9.48114	10.2351	10.2889	10.3791	10.2735	10.657	9.78265	9.48753	9.31391	10.0993
SCO0270	6.10441	7.18224	6.53188	7.46032	8.06052	7.99615	8.1518	7.34979	7.56547	5.50646	7.11636	7.02536	7.3779	7.28823	7.53071	7.51884	7.51033	7.5266	6.10474	6.8255	7.36326	7.72116	8.25317	7.50275	7.89321	8.71558	7.66805	8.15067	7.70733	7.71632	7.52805	8.18724	7.91149	8.10327	7.89624	8.01657	8.13432	7.65873	7.11291	7.74158	8.28034	8.2359	8.24126	8.36431	8.46462	7.99654	7.62754	7.73893	8.09076
SCO0271	5.12689	5.2298	4.82379	5.64044	5.62207	5.87488	5.72562	5.30442	5.99322	6.03738	5.44024	4.80169	5.09796	5.61148	5.68398	5.7822	5.50593	4.99689	5.13682	2.50459	6.10974	6.17633	5.74156	5.46106	5.49789	5.69994	5.43611	5.98012	5.59163	5.10265	5.11954	5.22998	5.62207	5.56581	5.53181	5.71533	5.32052	5.50688	5.35261	5.24778	5.68606	5.57732	5.88206	5.42186	5.66517	4.85665	5.06008	5.24471	5.3694
SCO0272	5.12689	4.73925	5.45249	5.39255	5.49121	5.90798	5.83946	4.98538	5.37202	4.62042	4.92483	5.44875	5.33195	4.71633	5.11579	5.14355	5.01983	5.26345	5.7839	5.15298	6.00874	5.11224	5.86076	5.18013	4.92587	5.49281	5.62799	5.11954	4.4535	4.61216	4.91447	5.57029	5.33502	5.13311	5.47171	5.24873	5.11224	5.29757	5.13682	5.1293	5.2838	5.23017	5.23515	5.44577	5.64044	5.08549	4.98885	4.32242	5.03914
SCO0273	5.47433	5.61193	5.54301	6.23322	6.42854	6.79622	6.5276	6.24071	6.01798	5.50646	5.34204	6.01031	5.65016	5.7111	5.56769	5.99934	5.99337	6.20044	5.43999	5.27576	6.85928	5.67804	6.62512	6.25178	6.41245	6.36587	6.60508	5.53308	5.71983	5.39218	5.43663	6.04485	6.30666	5.8691	6.30666	5.77249	5.64707	5.23277	5.48603	5.42973	6.08417	5.64699	6.20044	5.90798	5.85621	5.71106	5.58663	5.57871	5.6301
SCO0274	5.47433	5.72349	5.7111	6.64193	7.81933	7.97137	7.76574	6.03577	6.94729	5.79509	5.64616	6.87713	5.79426	6.10752	6.35494	5.99934	6.49697	6.45539	5.96165	6.06779	7.72572	8.07183	8.4261	6.6023	6.90762	8.47538	6.13669	6.33497	6.29421	6.67511	6.71586	6.85602	6.38324	6.66116	6.78099	6.26039	7.29188	6.39392	6.8862	6.18947	6.89865	6.95305	6.80417	6.68324	7.00165	6.00991	5.85238	6.01064	7.07286
SCO0275	7.40976	7.54467	7.28154	6.61567	6.96422	7.08661	6.9554	7.07321	6.83572	7.46032	7.72327	6.76413	6.88102	7.14398	7.04492	7.19491	6.96924	7.02862	7.45582	7.69585	6.77932	7.04785	6.82601	7.09211	7.33142	7.19411	6.93505	7.83809	7.71632	7.82772	7.10656	7.48238	7.30457	7.25312	7.26704	7.22174	7.52641	7.77844	7.61713	7.28937	7.50702	7.65699	7.70419	7.51325	7.47405	7.80516	7.91487	7.77226	7.29475
SCO0276	7.51688	7.23724	6.92619	6.38064	7.24893	7.58939	7.26989	6.98118	7.26193	7.18138	7.17763	7.07613	6.35454	6.86938	7.0571	6.87654	7.13546	6.94942	7.24996	7.29771	7.22378	7.06055	7.67708	7.08062	7.26654	7.67903	7.03591	6.70911	7.01655	6.91271	6.88678	6.94611	7.21685	6.84419	7.08186	7.33356	7.22316	7.1422	7.0768	6.83202	7.13199	7.21397	6.83716	6.77409	7.11636	6.85161	7.13658	6.91152	6.68359
SCO0277	9.01123	8.95451	8.81591	8.2671	7.33683	6.87514	7.31945	8.39436	8.53099	8.8313	9.11356	8.35341	8.24225	8.29045	8.40147	8.35806	8.19521	8.4931	8.88406	9.04004	7.20514	7.17311	6.4095	8.16812	7.98913	6.83318	8.15776	8.77287	8.75198	8.66055	8.50317	9.18342	8.9465	8.86161	8.88657	9.00836	7.84496	8.87728	8.57507	8.52035	8.92733	8.87486	8.74208	8.97253	8.75147	8.62276	8.82051	8.94174	7.68467
SCO0278	5.71088	6.29131	5.45249	5.05613	5.1585	5.43168	5.05123	5.11032	5.37202	5.66066	6.09492	4.98538	4.99994	5.09088	5.11579	5.60288	5.23083	5.20604	5.43999	5.96801	5.11036	4.62868	5.36075	4.96653	5.05993	4.99885	5.56729	5.35575	5.35614	4.89102	4.71883	5.05152	5.47509	5.11065	5.62824	6.07872	5.11224	5.57232	4.90995	4.63454	4.79511	5.13682	4.93554	5.78676	5.36415	5.46725	5.34225	5.39399	4.61082
SCO0279	7.62044	7.57163	7.94246	7.36976	7.37522	7.61185	7.15583	7.27205	7.32122	7.70733	7.66282	7.19411	7.36379	7.30245	7.10385	7.23459	7.21397	7.21848	7.51033	7.67308	7.59543	6.63165	7.31925	7.24734	7.19651	7.32694	7.14398	7.2586	7.1237	7.01411	7.53508	7.53734	7.23724	7.23961	7.29055	7.54682	6.70549	7.37631	7.09082	7.43896	7.4733	7.28557	7.35244	7.30172	7.25027	7.34872	7.18173	7.34328	6.56339
SCO0280	6.59803	6.40568	5.95398	5.55649	6.04561	6.06422	5.6507	6.38666	6.10158	6.48773	6.47299	5.30827	6.02489	5.74986	6.08266	5.82761	5.71679	6.26195	6.28674	6.62579	5.78874	6.12836	5.96894	5.84694	5.77182	6.12749	5.43611	5.75337	5.70322	5.24939	5.73766	6.01094	5.9651	5.50763	5.79	6.26039	6.02157	6.05898	5.25322	5.98595	5.13819	5.61789	5.57029	5.66517	5.59132	6.13485	5.78631	5.85477	5.6301
SCO0281	5.32952	5.2298	3.80626	4.19469	4.20208	4.87093	4.14011	4.75686	4.47917	5.23607	4.73486	3.83963	4.0722	3.6975	5.49766	4.60912	4.91193	4.60963	5.51298	5.37953	4.30818	4.79212	4.5685	4.45705	4.5273	4.93412	3.96217	4.70295	4.55602	4.31508	4.52508	4.43485	4.55754	4.28578	4.17795	5.00861	4.24068	4.50755	4.08108	3.86534	4.18619	4.28578	4.04011	4.45959	4.36248	4.64023	4.68566	4.32242	4.84933
SCO0282	7.34328	7.24965	7.13803	6.83648	6.23322	6.69427	6.32143	7.21624	6.85647	7.51378	7.40003	6.39553	7.21113	7.49299	7.0571	7.35731	7.06153	7.19111	7.59543	7.44925	6.17815	7.07216	6.45038	6.87951	7.0283	6.50235	7.03591	7.22316	7.17685	6.83798	7.471	6.98954	7.0912	6.81816	6.78099	7.33356	6.80467	7.26019	6.80365	7.57324	7.10035	6.92966	7.05735	7.07252	6.75604	7.41902	7.13658	7.32194	6.77083
SCO0283	6.56072	6.43347	7.07766	6.74409	5.27817	5.27717	5.53588	5.11032	5.51954	7.14028	7.102	5.81488	6.2011	6.16879	6.1178	5.73492	4.91193	5.74054	6.57907	7.19006	5.60049	6.79477	5.28922	6.13498	5.17227	5.29663	6.00062	6.65354	5.96775	5.32952	5.14811	5.93337	5.23858	5.51531	5.28113	6.30581	5.53308	5.6301	5.17417	5.3593	5.77741	5.34146	5.1072	5.51556	5.12982	6.5628	5.71088	5.57871	5.30276
SCO0284	6.56072	6.74544	6.5613	7.28688	8.31804	8.32496	8.07725	7.08468	7.4346	6.72171	6.59268	7.47358	7.17892	6.70572	6.70393	6.77203	7.27557	7.01231	6.50643	6.71703	8.48157	7.87781	8.89308	7.14057	7.50325	8.62487	7.05448	6.55947	6.57937	6.91271	6.90906	7.2402	7.30457	7.33241	7.17028	6.38546	7.64551	6.56339	7.46983	6.41615	7.2335	7.31145	7.0208	7.06304	7.28525	6.61671	6.58762	6.55499	7.10595
SCO0285	8.09788	8.1015	8.18009	8.34166	8.99428	9.01762	8.93338	8.00943	8.18248	8.09235	7.91122	8.61467	8.03427	7.83719	7.8842	7.80934	8.08473	7.89673	7.87958	8.25948	8.90903	9.325	9.38262	8.21086	8.23402	9.13105	8.38612	8.12991	8.0115	8.15829	8.35582	7.90651	7.8686	8.09419	8.18904	7.88055	8.21583	7.68016	8.11773	8.01781	8.11933	8.06953	8.36467	8.24525	8.21955	8.0321	7.85576	7.8461	8.47839
SCO0286	8.09788	7.56183	7.66314	7.44626	7.01638	6.3411	6.22939	8.00943	7.49407	7.88632	7.62044	6.58882	7.8912	8.05095	7.83829	8.02122	8.03318	7.9463	7.77657	7.537	5.57871	6.35415	6.2924	7.76948	7.50325	5.96585	7.75549	8.67782	8.08744	7.72383	7.79903	8.16746	8.13104	7.56936	8.07138	8.46745	7.5997	8.06015	6.72297	7.99104	8.26493	7.71301	7.95182	8.25302	7.95523	8.42567	8.11238	8.11031	6.96231
SCO0287	8.65424	8.83571	8.76193	8.69737	7.89004	7.7381	7.87272	8.23892	8.18248	8.71784	8.62642	8.12834	8.4769	8.32677	8.3059	8.25879	8.29661	8.23817	8.65672	8.63996	7.63609	7.9866	7.62623	8.12581	8.18066	7.13083	8.27194	8.87632	8.60392	8.19697	9.11051	8.84817	8.48104	8.3739	8.48258	8.57169	8.20801	8.52496	8.34839	9.14888	8.64441	8.24417	8.39929	8.47448	8.36431	8.69139	8.46351	8.52717	8.65996
SCO0288	6.16363	6.00178	4.29848	3.16704	3.27191	3.12986	4.33501	5.22547	4.62311	6.07729	5.9042	4.25245	4.99994	5.61148	5.62617	5.14355	4.33501	4.99689	5.65796	5.96801	3.96506	3.6083	3.57663	4.53165	4.2206	4.32141	4.65681	5.85058	5.59163	5.20709	4.46045	5.62503	5.47509	5.15445	5.11267	6.50701	5.17085	6.677	5.27647	4.98028	5.86005	5.42815	6.18143	5.49518	5.39346	6.5785	6.66278	6.45854	5.22547
SCO0289	8.76538	8.5647	8.44998	7.66547	7.96967	7.78908	7.82524	7.92	7.85143	8.631	8.37342	7.97246	7.71029	7.81223	8.15723	7.9927	7.86916	8.02099	8.59951	8.60392	7.64551	7.42125	7.44731	7.9784	8.16373	7.86457	8.0579	8.7688	8.89351	8.77287	7.61084	9.10666	8.94346	9.00591	9.04704	9.29472	8.44837	8.92623	8.54185	7.50025	8.803	8.98633	8.88812	9.0639	8.92255	8.62276	8.84643	8.8238	6.8862
SCO0290	6.36802	5.90798	6.35869	6.01458	6.29312	6.3619	6.30687	6.12155	6.54451	6.38823	5.9042	5.90364	6.08093	5.94294	6.26747	5.54082	5.8495	5.98374	6.36167	6.21013	6.67075	6.32936	6.4169	5.7714	5.84559	6.11773	6.13669	6.33497	5.90783	5.59243	5.54347	6.20044	6.2222	5.75787	6.12307	5.50993	5.74832	6.10959	5.59132	5.51845	5.77741	5.83988	5.88206	6.0653	5.94207	6.38676	6.10823	5.85477	5.59935
SCO0291	5.95508	4.45691	5.54301	5.67884	5.65864	5.67844	5.16614	4.75686	5.34166	5.59052	5.08549	4.86841	5.59935	4.71633	5.21049	5.54082	5.08236	4.39151	5.72165	5.81769	5.84433	4.45883	5.73492	5.71162	4.96518	5.34384	5.73776	5.28087	5.23778	4.6949	4.67451	5.30776	5.07559	5.08008	5.58805	4.63887	4.67205	4.18756	5.15581	5.24778	5.08071	5.06816	5.51796	5.44577	5.39346	5.75014	5.48459	4.7292	5.08444
SCO0292	4.89195	4.73925	5.26855	5.55649	5.60815	6.03789	5.89382	5.42452	5.59234	4.98183	4.73486	4.80169	4.22177	4.31036	3.87268	5.3494	5.23083	5.26345	1.77731	3.79967	6.10974	5.24778	5.69355	5.34305	5.2346	5.67804	5.15347	5.58617	4.82107	5.11579	4.67451	4.86374	5.23858	5.66326	5.45228	4.85266	5.22547	4.99217	5.46185	4.98028	5.23083	5.06816	5.47585	5.37953	5.73377	4.92932	4.91447	4.32242	5.33131
SCO0293	5.95508	6.0807	6.39122	7.25515	8.64441	9.0367	8.55396	6.52794	7.57639	5.95416	5.78317	8.15931	5.91524	6.19701	6.08266	6.46498	7.09245	6.77673	5.84234	6.06779	9.10911	8.28019	9.4766	7.22634	7.89844	9.41341	6.97592	6.26109	6.77409	7.51688	7.3	7.30145	7.0912	7.42391	7.40003	5.50993	7.8777	6.18947	7.75623	6.47444	7.0783	7.46515	7.151	7.28116	7.64403	6.15922	6.15615	6.16917	7.81628
SCO0294	6.03034	5.66592	5.95398	5.11647	5.11137	5.45249	5.35004	5.51462	5.48904	5.90783	5.64616	5.1556	5.59935	5.37553	5.56769	6.06998	4.95651	5.26345	5.65796	6.01741	5.77123	4.91298	5.54999	5.38001	5.48354	5.41827	5.62799	6.01508	5.16032	5.24939	5.17752	5.54421	5.35741	5.75787	5.47171	6.32695	4.87093	6.05898	5.0293	5.05243	5.59243	4.8884	5.23515	5.88153	5.14605	5.16214	5.96842	5.82495	4.90995
SCO0295	6.56072	5.66592	6.11492	6.98701	7.63367	8.00836	7.95831	6.77445	7.01553	6.50553	6.13557	6.86024	6.08093	5.83342	6.23995	6.1836	6.8862	7.02862	6.28674	6.24145	7.99488	7.79839	8.24579	6.96596	7.30918	8.08163	7.38566	6.68987	6.43315	6.79786	6.59618	6.66315	7.03734	6.79671	7.12328	6.56621	7.21086	6.15944	6.72297	6.13485	6.67439	6.86317	7.27772	6.80663	6.80277	6.50084	6.3804	6.4378	6.72916
SCO0296	7.42571	7.4237	7.21151	5.85894	5.79	5.72699	5.59374	6.75889	6.83572	7.43221	7.68447	6.17392	6.463	6.80243	7.10385	6.91083	6.3858	6.86235	7.58032	7.37984	5.81446	5.28207	5.36075	6.74371	6.14823	5.66155	6.60508	7.18408	7.31985	6.85801	6.63058	7.00245	6.84224	6.43731	7.0134	7.47625	5.8158	7.57324	6.66708	7.22316	6.52191	6.79622	6.98606	7.4398	6.65354	7.30362	7.44925	7.30752	5.79134
SCO0297	10.8653	10.0498	10.0273	10.9001	11.4999	11.6851	11.3242	11.4685	11.3976	10.7559	10.0993	9.97499	11.5324	11.7998	11.5962	11.5986	11.6065	11.3588	10.6346	10.0448	9.48209	11.5974	11.4817	11.654	11.8941	10.8832	10.953	11.7551	11.9708	12.0943	12.3468	12.7208	12.3964	12.3964	12.1955	12.3127	12.3236	12.2166	12.0514	12.7517	12.5174	12.4736	12.3806	12.2695	12.42	12.5215	12.3236	12.3681	12.4778
SCO0298	8.25108	8.43987	8.50735	8.2359	8.48534	8.58975	8.87431	9.0644	9.0871	8.2575	8.50735	7.86299	8.60626	8.71047	9.0323	9.12238	9.10024	9.06156	8.4874	8.28645	7.47762	8.22964	7.78175	8.99668	9.15966	8.51769	8.93429	8.4874	8.62925	8.48852	8.84113	8.58841	8.4874	8.4002	8.41528	8.75821	7.86944	8.56904	8.36944	8.86413	8.70663	8.52717	8.43776	8.69223	8.62925	8.38777	8.38122	8.72573	8.42362
SCO0299	6.83674	7.11311	6.74371	6.09885	6.24863	6.43242	6.63696	6.72571	6.42396	6.62487	7.37197	6.29312	6.71036	6.42543	6.81727	6.57333	6.23753	6.76201	6.60508	7.37984	6.33961	6.06788	6.2846	6.6311	6.4378	6.42396	6.66543	6.85161	7.1237	6.68828	6.5132	7.07532	6.81638	6.48279	6.72916	7.13916	6.27922	7.19411	6.48827	6.76382	6.56224	6.52377	6.77321	6.64684	6.34864	7.28431	7.11636	7.0098	6.3084
SCO0300	8.29405	8.36355	8.60443	8.38612	8.71698	9.18266	9.1006	8.52948	8.76829	8.15067	8.44401	8.55289	8.65761	8.51994	8.60007	8.7051	8.74027	8.85533	8.2212	8.47041	8.78619	8.79816	9.0659	8.69266	8.77792	9.19929	8.64055	8.53064	8.52717	8.68219	8.76015	8.89308	8.78383	8.54472	8.76604	8.65736	8.41706	8.46911	8.56655	8.59166	8.83871	8.87486	8.53611	8.7361	8.63331	8.42196	8.45762	8.56049	8.61801
SCO0301	6.41749	6.97111	6.71107	6.41176	6.38423	6.63324	6.677	6.38666	6.39676	6.48773	6.76539	6.58882	6.61826	6.52794	6.50614	6.38434	6.55871	6.36587	6.70289	6.80853	6.3864	6.30848	6.52887	5.90476	6.36233	6.72692	6.30996	6.77033	6.26747	6.3316	6.60508	6.85602	6.57695	6.39753	6.40215	6.81771	6.25178	6.86677	6.59897	6.94397	6.20044	6.45374	6.39148	6.68324	6.28251	6.64236	6.55464	6.67907	6.22875
SCO0302	8.57638	8.81389	8.69361	8.2671	7.89004	7.42483	7.82524	8.17161	8.15614	8.70111	8.54698	8.1661	8.15067	8.22915	8.22516	8.30317	8.11463	8.32136	8.62276	8.7764	7.06788	7.54801	7.18138	8.24965	8.12886	7.65142	8.39929	8.97854	8.65801	8.46745	8.55852	8.62101	8.51769	8.42747	8.58443	8.6343	8.45213	8.53374	8.05226	8.57354	8.75848	8.39544	8.46877	8.66947	8.59828	8.581	8.56655	8.46945	8.02673
SCO0303	0.621121	1.0417	0.861079	2.46395	3.51936	3.71668	3.11445	2.03633	2.63876	3.681	2.45843	2.83333	3.67652	2.90532	3.87268	3.94722	3.03026	2.95919	0.047054	2.50459	3.31983	3.6363	3.62269	3.03185	3.6083	3.87527	1.65124	2.86342	3.34237	4.31508	3.89407	3.7579	3.76458	3.5251	4.04156	5.3494	3.87268	3.65516	4.01863	2.49891	3.58296	3.64823	3.64926	3.75071	3.60418	3.4364	3.76458	3.78444	3.93895
SCO0304	6.31772	6.29131	5.62799	5.17499	4.42082	4.37521	4.55671	5.04194	5.00102	6.14823	6.3619	4.39285	5.84234	5.66248	5.87659	5.14355	4.72949	5.88729	6.10474	5.86978	4.73486	4.48983	4.44142	4.61082	4.55872	4.52948	5.68514	5.93834	5.12468	4.58114	5.31166	5.43228	5.0438	4.67556	5.02033	6.07872	5.11224	5.92829	4.5273	5.42973	5.42436	4.94589	5.3361	5.44577	4.67065	5.90783	5.53651	5.29786	4.75769
SCO0305	10.2493	10.6417	10.697	10.8234	11.1221	11.3281	11.0954	10.8619	10.9465	10.2559	10.5239	10.7014	10.6193	10.7828	11.0249	10.8935	10.9383	10.9358	10.4075	10.5939	10.9419	11.1279	11.2401	10.9812	11.1571	11.2158	10.8802	11.7345	11.6213	11.5793	12.2717	12.0563	11.8837	11.8595	11.8009	11.7473	11.5927	11.5578	11.5438	12.066	12.0175	11.8772	11.8019	11.8941	11.9627	11.654	11.5556	11.5366	12.1053
SCO0306	5.47433	5.53714	5.89831	5.8179	6.29312	6.18315	6.10427	5.59314	5.88743	5.73522	5.44024	5.70448	5.48933	5.37553	5.21049	5.87424	5.65016	6.05258	5.90611	5.86978	6.41662	6.2721	6.27281	5.5687	5.88101	6.47491	6.39318	6.01508	5.67422	5.67884	5.88004	5.74874	5.42603	5.34166	5.89169	5.81488	5.85636	6.21999	5.88809	5.48218	5.64455	5.36075	5.51796	5.7162	5.62259	5.51531	5.90783	5.57871	5.75949
SCO0307	7.15537	7.05564	6.88582	6.98701	6.85322	7.34674	7.04542	7.11417	7.17352	6.87962	7.17763	6.80593	6.9168	6.83598	7.02006	6.87654	7.02057	6.97856	7.0151	7.28494	6.82082	6.76313	7.11389	7.116	7.0098	7.3994	6.88716	7.63318	7.48118	7.32994	7.57281	7.42448	7.38784	7.0768	7.29055	7.568	6.89376	7.40362	7.04933	7.7127	7.4947	7.22439	7.35244	7.37096	7.30404	7.46858	7.3518	7.17931	7.28609
SCO0308	7.39019	7.27272	7.58703	8.20137	8.45502	8.55479	8.06666	7.93578	7.8842	7.04764	7.33711	7.76645	7.79525	7.90929	7.852	7.72116	7.91767	7.9863	7.37169	7.28494	8.03765	8.21227	8.49454	7.85031	8.11135	8.37709	8.01061	7.01771	7.226	7.30613	7.44109	7.70632	7.59593	7.21685	7.63755	7.52584	7.22316	7.04707	7.21825	7.17459	7.67017	7.23481	7.38923	7.6326	7.6033	7.26425	7.01091	7.16032	7.31513
SCO0309	6.91564	6.0807	6.22583	5.64044	6.74097	7.08661	6.72864	6.26599	6.56159	6.98618	6.50235	6.07383	6.25278	6.33026	6.43683	6.38434	6.31054	6.39122	6.85848	6.44956	6.85292	6.63165	6.95237	6.6023	6.16179	7.14288	6.0868	6.5139	6.6555	6.44598	6.95237	6.57627	6.50251	6.66116	6.65573	6.77636	6.74066	6.64985	6.73681	6.89781	6.84613	6.68784	6.5785	6.16917	6.65354	6.97965	6.68784	6.50013	6.60145
SCO0310	8.39929	8.19562	8.36467	7.80806	7.36577	6.93025	7.05841	7.73916	7.57639	8.10786	8.12195	7.73336	7.75099	7.86486	7.80863	7.89004	7.84275	7.92502	8.32092	8.1518	7.00808	7.27716	6.39122	7.99212	7.53032	6.57569	7.75549	8.03843	7.98867	7.57639	8.18009	8.08668	7.89869	7.52528	7.72543	8.03989	7.4124	8.20204	7.42237	8.33861	8.09134	7.37458	7.71695	7.9832	7.6625	8.18944	8.13137	8.09773	7.57389
SCO0311	5.32952	4.45691	5.89831	6.01458	7.31775	7.89624	7.31945	6.06779	6.17561	4.82175	4.15054	7.00523	5.54301	5.23698	5.11579	5.87424	6.5181	6.15615	5.2603	4.7403	7.82672	6.97111	7.88581	5.7714	6.85388	8.03427	6.26537	5.64556	5.64813	6.59897	6.12631	6.45937	6.03637	6.31905	6.67907	4.63887	6.96336	5.29757	6.69004	5.98595	6.56224	6.39318	6.34218	6.26372	6.52709	5.83527	5.48459	5.45005	6.76168
SCO0312	5.79592	4.73925	5.7111	5.55649	6.24863	6.40847	6.28348	5.26262	5.99322	5.33393	4.49267	5.71708	5.25881	4.61349	5.2883	5.66885	5.54524	5.15347	5.13682	4.89773	6.84224	5.13328	6.55197	5.50763	5.99488	6.20044	6.18315	5.0293	4.82107	5.41718	5.43663	5.5213	5.54407	5.56581	5.9245	4.85266	5.61439	4.50755	5.5628	5.24778	5.70994	5.82002	5.59052	5.49518	5.88678	5.16214	4.6224	5.29786	5.42945
SCO0313	4.60582	5.12327	5.83811	5.50604	7.02423	7.66954	6.90872	5.79705	6.1288	5.33393	4.92483	6.60277	4.89742	5.23698	5.02245	5.91809	5.95826	5.80272	5.13682	5.15298	7.807	6.7276	8.02779	6.32903	6.65354	7.61886	5.68514	5.19669	5.33195	6.14977	6.24461	6.2924	5.64455	6.45038	6.43365	4.32242	6.55597	4.99217	6.64141	5.3593	6.20044	6.62216	5.99693	5.88153	6.50614	5.42474	5.23072	4.99784	6.61251
SCO0314	5.47433	5.12327	6.31144	6.41176	7.86217	7.83893	7.43068	5.79705	6.58571	5.23607	5.44024	7.01468	5.99609	5.66248	5.87659	6.21454	6.3597	6.36587	5.58413	5.7029	8.14812	5.69322	7.91361	6.03697	6.74416	7.72543	6.636	5.79661	5.83924	6.44598	6.0611	6.47315	6.35506	6.67866	6.77083	5.14462	6.74066	5.36952	6.87422	5.83124	6.36587	6.49846	6.41342	6.46531	6.83648	5.35653	5.43352	5.9757	6.64077
SCO0315	5.59234	5.9564	5.77421	10.3516	10.4676	10.4869	10.4588	10.5264	10.9077	6.21454	6.41921	7.19411	10.5649	10.422	10.4491	10.3979	10.563	10.6358	6.18285	6.42487	7.5561	10.0659	10.3089	10.3582	10.5708	10.6535	10.6335	6.23097	6.81925	7.30613	10.5397	9.98577	10.0797	10.4047	10.5504	10.5229	7.02567	6.97059	8.11262	11.1931	10.0687	10.0937	10.455	10.5538	10.5555	6.5785	6.78995	8.12834	11.2878
SCO0316	6.68871	6.61671	6.96827	6.50357	6.68922	6.908	6.59933	6.59757	6.71586	6.89595	6.76539	6.48176	7.03876	6.40221	6.92022	6.68871	7.09245	6.61681	7.07032	6.85557	6.2696	6.34218	6.61681	6.91152	7.06497	7.07216	6.81638	7.12896	7.10133	7.16412	7.26081	7.11417	6.73356	6.80741	6.47998	6.83318	7.27415	7.08062	6.90555	6.96965	7.08907	7.23481	7.04331	6.60539	7.02423	7.33183	7.20362	7.06749	8.19697
SCO0317	6.86642	6.63626	6.71107	6.74409	7.4947	7.8228	7.78583	6.8862	7.11104	6.44187	6.76539	6.79138	6.72789	6.86938	6.55282	6.72864	6.90003	6.77673	6.62579	6.8682	7.62052	7.72116	7.8179	6.7887	7.15071	8.06015	6.69333	6.36279	6.29421	6.57536	6.10507	6.74896	6.61295	6.55713	6.72916	6.4827	7.0649	6.41837	6.73681	6.1612	6.45801	6.78249	6.75938	6.77409	6.55389	6.48016	6.31296	6.25464	6.80467
SCO0318	5.59234	5.45388	6.06588	5.44951	6.47657	6.3411	6.44855	5.97139	5.9083	5.90783	5.8475	5.91343	6.08093	5.66248	5.56769	5.41786	5.8495	5.91326	6.06206	6.01741	6.62051	7.03362	6.64089	5.80637	6.23789	6.80672	5.43611	5.19669	5.33195	6.00501	5.85563	6.13146	5.8495	5.62617	5.62824	5.24873	6.40322	5.43729	5.96951	5.51845	5.77741	5.89338	5.8179	5.69081	5.99609	5.42474	4.8537	5.29786	6.10906
SCO0319	4.60582	3.52347	4.49902	3.73196	4.88914	4.74361	4.76942	4.61872	5.05658	4.62042	5.23017	4.80169	3.67652	3.6975	4.13769	4.33005	4.67246	5.26345	4.14731	3.79967	5.00164	4.29848	5.17499	4.7355	5.12602	4.90874	5.89426	3.60817	3.23835	4.6949	3.89407	4.55813	4.42082	5.15445	4.67289	1.48092	4.67205	4.35213	4.7455	4.63454	4.53165	4.49827	4.62338	4.75769	4.64396	2.92698	3.62269	4.45698	4.64396
SCO0320	5.12689	4.45691	2.93019	4.00853	5.05613	6.57491	8.26447	9.86349	10.5146	5.50646	4.73486	4.42984	5.17156	6.16879	7.37169	8.83399	9.30144	9.92051	3.09538	5.37953	4.76942	5.78327	5.28922	7.96682	9.35908	9.74364	10.2645	5.19669	5.67422	5.83388	5.66248	5.78813	5.00164	5.31389	4.52199	6.04762	5.97895	5.8179	5.48603	5.1293	4.79511	5.51396	5.38071	5.57157	5.32952	5.51531	5.58663	5.9757	5.9757
SCO0321	7.15537	6.81257	6.94729	7.03755	7.92502	8.79396	9.55375	10.1922	10.9195	7.21802	7.02057	7.41433	7.12821	7.27606	7.96296	9.25936	9.7234	10.4022	6.83927	7.24996	7.7387	7.19339	8.10861	8.62361	9.77135	10.9121	11.0372	6.98029	7.21802	7.48963	7.33356	7.48238	7.34801	7.26193	7.17028	7.13916	7.51167	7.15385	7.45308	7.27161	7.36146	7.39677	7.28989	7.14574	7.40452	7.18173	7.22716	7.35026	7.56993
SCO0322	7.28431	7.05564	6.71107	7.13296	8.21125	8.4769	8.18212	7.10232	7.30292	7.56045	6.89522	7.35364	7.11636	6.63353	6.88417	6.94421	7.25523	7.23338	7.43579	6.8682	8.36517	8.42138	8.6883	7.23621	7.57341	8.75781	7.45777	7.76744	7.37432	7.58456	7.67736	7.61084	7.2762	7.3978	7.65028	7.16746	7.8777	7.27928	7.76948	7.70603	7.55084	7.76948	7.51996	7.4641	7.70047	7.38432	7.19375	7.07613	8.07725
SCO0323	5.59234	5.45388	5.7111	9.09808	8.01018	7.7381	8.05871	8.36944	8.09048	5.50646	4.73486	5.17417	9.31179	8.80396	8.70969	8.61889	8.66947	8.38057	5.2603	5.37953	5.65728	8.13345	7.40391	8.45072	8.55911	7.51137	7.99155	5.58617	5.08338	5.64241	10.5569	8.61269	8.69194	8.29924	8.58841	8.73495	5.55505	4.8907	5.51531	10.5562	8.30695	8.30133	8.43776	8.54666	8.24888	4.53165	5.11835	5.35261	10.1912
SCO0324	5.88498	6.12162	5.95398	12.9851	12.7517	12.828	12.626	12.6426	12.5369	6.24461	5.78317	7.87958	13.3794	12.8859	12.8236	12.7738	12.935	12.712	5.84234	5.56513	8.6571	13.1534	12.8903	12.706	12.8642	12.6046	12.3681	6.23097	6.94685	7.60004	14.2564	12.5819	12.3081	12.4001	12.336	12.3236	8.36396	6.10959	7.82998	14.2933	12.3964	12.3733	12.4561	12.4475	12.6183	6.2849	6.3592	6.52191	14.1214
SCO0325	0.621121	3.02043	2.93019	5.96754	4.6224	4.74361	4.71248	5.8403	5.9083	0.0566562	3.62269	3.75919	6.65636	5.97427	6.14994	6.77203	5.50593	6.36587	3.09538	2.50459	4.45691	5.56417	4.80122	5.50763	5.58878	4.75083	6.13669	2.86342	3.77438	4.29294	5.41199	5.22998	5.59234	4.65091	5.21947	6.07872	4.04667	3.65516	4.65703	5.94674	5.46481	4.69398	5.3361	5.37953	4.79403	3.4364	3.34555	3.78444	4.84933
SCO0326	7.75076	8.55852	8.33516	9.02746	8.53064	8.52948	8.50161	8.37204	8.42882	8.0598	8.28356	7.74303	8.27236	8.29617	8.37477	8.54009	8.31851	8.63694	7.76645	8.32386	7.87654	8.34712	8.44881	8.56732	8.67021	8.65801	8.88342	8.91515	8.37517	8.24225	8.83571	8.4192	8.37011	8.57507	8.51818	8.63694	8.37011	8.25794	8.35394	8.69788	8.77077	8.47652	8.60173	8.56278	8.66141	8.763	8.50439	8.39236	8.76065
SCO0328	0.621121	0.047054	0.861079	0.047054	0.047054	0.047054	0.047054	0.047054	0.047054	0.0566562	0.0926386	0.154517	0.047054	0.047054	0.047054	0.047054	0.047054	0.047054	0.047054	0.047054	0.047054	0.047054	0.047054	0.047054	0.0926386	0.047054	0.047054	0.0593996	0.047054	0.047054	0.047054	1.31331	0.047054	0.0860646	0.0893516	1.48092	0.0799337	2.29766	0.047054	0.0738029	0.047054	0.0621431	0.0972133	0.0926386	1.35724	0.0926386	0.047054	0.0738029	0.0860646
SCO0329	8.28049	8.12627	8.13465	8.16299	8.32783	8.4769	8.43046	8.46286	8.53823	8.03427	8.16026	7.7157	7.99488	8.37342	8.48234	8.63634	8.48462	8.69475	8.36118	8.18677	7.96133	8.09542	8.52563	8.58592	8.58324	8.54592	8.62395	8.69194	8.59828	8.42945	9.16996	8.81537	8.64055	8.73923	8.82912	9.02257	8.18435	8.53922	8.42882	9.15439	8.75848	8.68071	8.89417	8.90854	8.85692	8.59054	8.61995	8.70292	8.80632
SCO0330	4.1781	5.12327	5.35741	5.55649	5.63314	5.82542	5.73961	5.91343	5.56236	5.41868	5.23017	5.53308	5.59935	5.56769	5.78631	5.47585	5.54524	6.20044	5.51298	5.27576	5.78874	5.64502	5.87326	5.71162	5.64556	6.12749	6.03817	4.60582	5.12468	5.67884	5.29073	5.22998	5.59234	5.24522	5.41333	5.64851	5.17085	4.76592	5.43228	5.1293	5.13819	5.42815	5.45061	5.13682	5.34813	5.35653	5.16682	4.9308	5.51748
SCO0331	4.1781	4.27235	4.29848	5.17499	6.32936	6.35415	6.24461	5.64223	5.48904	5.41868	4.73486	5.90364	5.37942	4.71633	5.21049	5.04965	5.23083	5.84888	5.51298	5.37953	6.35954	5.79	6.42957	5.50763	5.90939	6.78211	5.56729	4.92649	5.42945	5.67884	5.61659	5.28752	5.42603	5.94723	5.5687	4.85266	5.83124	5.23277	5.5628	5.57157	5.68606	5.48933	5.49928	5.51556	5.81422	4.99834	5.23072	4.80839	5.70161
SCO0332	7.37291	7.12562	7.0385	6.01458	5.89667	5.8403	6.01345	6.96769	6.94729	7.19339	7.11636	5.9647	7.00165	6.9408	6.77694	6.96336	6.73061	6.81579	7.29366	7.16244	5.81446	6.1124	5.82731	6.75889	6.5627	6.00348	6.9129	6.79062	7.08976	6.50013	7.13916	6.87337	7.00614	6.50048	6.88716	7.47625	5.99322	7.21151	6.03577	7.43896	6.92155	6.73747	6.72512	7.04181	6.48584	7.13626	7.18173	7.09921	6.392
SCO0333	5.59234	5.78631	6.22583	6.27056	7.1759	7.46624	7.72933	6.38666	6.23136	5.73522	5.44024	6.66412	5.91524	6.19701	6.00637	6.21454	6.66874	6.53636	6.10474	6.11719	7.27249	6.89689	7.68379	6.25178	6.93611	7.75339	6.26537	5.98012	6.21454	6.42252	6.75827	6.39259	6.61295	6.73152	6.59618	5.97009	7.30705	5.92829	6.96945	6.30597	6.47491	6.43683	6.81925	6.41662	6.62843	6.18285	6.03637	6.01064	7.01091
SCO0334	0.621121	3.52347	1.99201	3.16704	3.59456	4.29997	4.08075	2.8719	0.728743	3.681	0.0926386	3.33111	3.00353	1.508	0.829877	0.047054	3.33368	1.66469	1.77731	0.047054	2.9852	3.90144	4.35445	3.98506	4.12523	4.66365	1.65124	1.59797	4.49752	5.07005	4.21939	4.43485	3.23835	4.07508	3.48511	1.48092	5.09452	0.130712	4.36964	2.99071	3.70359	4.80122	4.04011	3.17926	4.41081	3.66192	2.89587	3.78444	5.15539
SCO0335	5.95508	6.69813	7.1759	7.97982	9.11051	9.55625	9.00094	7.24768	7.8002	6.44187	6.66412	8.34166	7.68196	7.19886	6.95571	7.29636	7.58109	7.51621	6.21911	6.44956	9.33152	9.42069	10.0273	7.65142	8.40856	9.81548	7.31925	7.09465	7.54385	8.41627	8.13388	7.99961	7.61762	8.20372	8.00284	7.06402	9.18921	7.06197	8.66055	7.67959	7.93128	8.45974	8.04267	7.68506	8.43577	7.23071	7.24893	7.36746	9.1006
SCO0336	5.71088	5.37953	5.35741	5.35261	6.12836	6.38756	6.3858	5.56174	5.45101	5.23607	4.92483	5.57157	5.65016	5.74986	5.56769	5.47585	5.95826	4.7403	5.65796	5.37953	5.94489	6.32348	6.21848	5.24114	6.19229	6.87422	5.15347	5.28087	6.08805	6.50013	6.02384	5.89926	5.50918	5.9631	5.58805	5.50993	6.9222	5.77421	6.32744	5.51845	5.96548	6.13859	5.93558	5.49518	6.05744	6.07872	6.25004	6.03875	7.09044
SCO0337	7.62044	7.73729	7.53879	6.91973	6.30581	5.90798	6.25496	7.12527	7.19518	7.79801	7.66282	6.72218	7.08353	7.25956	7.37169	7.14057	7.15945	7.23338	7.67736	7.73588	5.84433	6.10158	5.66822	7.28525	6.57787	5.97852	7.30172	7.83809	7.58968	7.1264	7.39711	7.15461	7.13703	6.95432	6.9168	7.61805	6.43484	7.55209	6.77231	7.58939	7.02505	6.57536	7.0208	7.40391	6.64069	7.62594	7.69486	7.48797	6.37865
SCO0338	5.32952	4.6224	4.9493	4.83119	5.33877	5.28289	4.98891	4.2013	4.67065	4.98183	4.15054	4.49647	4.0722	4.17519	4.32141	4.46499	4.25409	4.48976	4.99344	4.41999	5.35984	5.28207	5.51845	4.07508	4.5273	5.50688	5.15347	4.46131	4.39179	5.17227	4.9909	4.60109	4.8579	5.13311	5.24846	5.43228	4.76518	4.18756	4.83273	5.51845	4.99217	5.04019	5.02226	4.85775	5.00861	4.85665	4.8537	4.7292	5.11267
SCO0339	5.59234	5.53714	4.67268	4.83119	5.03693	5.29179	5.29683	5.04194	5.6363	5.73522	4.92483	5.03567	5.37942	3.6975	5.21049	5.14355	5.12809	5.11036	5.35653	5.86978	5.57871	5.61439	5.36075	4.45705	5.34608	5.54044	5.89426	5.42444	5.08338	5.02151	5.35653	4.89121	4.97053	5.05508	5.07856	5.89513	5.13027	4.99217	5.04965	5.75191	5.23083	5.11322	5.23515	5.04019	4.98891	5.42474	5.23072	4.55977	4.80257
SCO0340	7.70758	7.58724	7.19375	6.44128	5.72785	6.01458	6.02489	6.94942	6.58571	7.57575	7.38678	6.37121	6.65636	6.70572	7.0571	6.91083	6.71036	6.70463	7.7381	7.4346	5.83522	6.39333	5.79426	6.94788	6.36233	6.41837	6.46236	7.47395	7.3852	6.94942	8.00943	6.89791	6.96811	6.57907	7.02359	7.58758	6.46338	7.32535	6.6311	7.98826	6.78829	6.27056	7.09372	6.82506	6.5681	7.36825	7.44268	7.39031	6.93689
SCO0341	5.95508	6.12162	6.46174	6.87572	8.32783	8.72963	8.19622	6.67113	6.799	6.03738	6.01168	7.56855	5.91524	5.66248	5.9631	6.23976	6.79968	6.41096	5.7839	6.06779	8.71294	7.92182	8.85797	6.61826	7.19651	8.61035	6.60508	6.28835	6.50268	7.08773	6.54523	7.09279	6.55947	7.10133	7.20307	5.14462	7.73484	5.92829	7.28885	6.04138	7.2335	7.50325	6.83716	6.79062	7.25785	6.35929	6.15615	6.22939	7.83707
SCO0342	6.68871	6.47954	6.99003	6.83648	7.05457	7.27415	7.00058	6.12155	6.71586	6.55763	6.66412	6.56898	6.69034	6.67425	6.55282	6.48881	6.04762	6.47617	6.66278	6.60508	7.62052	6.52039	7.15649	6.89633	6.66801	6.57569	6.78211	6.89689	6.23049	5.89736	5.68606	6.63445	6.59618	6.46903	6.67907	6.28251	6.35415	6.77636	6.28236	6.10391	6.66197	6.4827	6.5785	6.68324	6.92619	6.69873	6.31296	6.30283	5.68422
SCO0343	3.52158	4.73925	4.29848	4.297	4.47155	4.88766	4.71248	2.8719	3.67477	6.07729	4.49267	3.24976	4.89742	4.31036	4.32141	3.03185	4.17676	2.95919	4.85775	4.15579	4.13297	5.24061	4.77961	4.37521	4.17883	4.93412	4.526	5.47734	4.99217	4.98675	4.95672	4.52002	4.72519	4.62701	4.31254	5.14462	5.07317	5.57232	4.49752	4.90062	4.32141	4.49827	4.70543	3.75071	4.52406	5.51531	4.6224	4.192	5.28289
SCO0344	7.72434	7.63664	7.33298	7.03755	6.98549	7.602	7.35278	7.42585	7.58939	7.73965	7.36121	7.20873	7.21848	7.09044	7.29726	7.42049	7.15945	7.4265	7.43579	7.67308	7.1963	7.14723	7.35873	7.30198	7.568	7.40693	7.41943	7.79361	7.86767	7.51688	7.91088	7.58144	7.55661	7.22378	7.12328	7.51548	7.57163	7.63841	7.52903	7.88581	7.4644	7.45342	7.48859	7.35808	7.55505	7.66648	7.67708	7.57478	7.76885
SCO0345	6.86642	7.26019	7.116	6.41176	5.98544	5.92502	5.86198	6.69187	6.47444	7.1237	7.40003	6.30693	6.93213	6.85161	6.97208	7.01655	6.45463	6.76201	7.09516	7.31965	6.00874	5.89078	5.77528	6.87951	6.57787	6.18143	6.46236	7.15913	7.0662	6.54945	6.0611	6.72428	6.61295	6.31905	6.45352	7.04542	6.25178	7.32535	6.385	6.23679	6.66197	6.50888	6.85767	6.72845	6.34864	7.27296	7.20362	7.22475	6.46878
SCO0346	6.10441	6.12162	5.62799	5.24487	6.09276	6.57491	6.37246	5.64223	5.9083	6.07729	5.96108	5.853	5.70651	5.51314	5.56769	5.7822	5.8495	5.7059	6.4051	6.06779	6.50302	6.47177	6.35999	5.7714	5.51673	6.32296	6.35494	6.078	6.35415	6.08949	5.9647	6.25613	6.23976	6.07461	6.05656	6.61084	5.67844	6.48104	5.8147	6.43618	6.28804	5.96629	5.93558	6.21045	5.94207	6.35929	6.4657	6.03875	5.68422
SCO0347	6.62885	6.29131	6.77337	6.23322	6.89257	7.44705	7.19463	7.01468	7.09762	6.6428	6.05258	6.56898	6.35454	6.42543	6.88417	6.92466	7.07462	6.90677	6.43242	6.57877	7.06788	7.58682	7.5061	6.87951	7.2292	7.66314	7.05448	6.55947	6.71213	6.87324	6.40453	6.88649	6.91342	6.6931	6.82173	6.86079	7.18253	6.86677	6.59897	6.59194	6.87572	6.73747	6.83716	6.80663	6.88991	6.69873	6.88678	6.78509	6.91737
SCO0348	4.60582	5.66592	5.26855	5.77131	6.15554	6.72789	6.14863	5.72044	5.82002	5.41868	4.92483	6.10746	5.17156	5.45005	5.35984	5.41786	5.74696	5.77555	5.13682	4.89773	6.28522	6.15485	6.72194	4.91147	6.01844	7.23038	5.36075	5.11954	5.99934	6.2696	5.94569	5.89926	5.64455	5.85477	5.53181	6.13669	6.89376	5.72277	6.07779	5.79	5.38091	6.12392	5.75102	5.54393	5.99609	5.16214	5.62799	5.89133	6.89801
SCO0349	5.71088	5.45388	5.45249	5.96754	6.7247	7.11687	6.98549	6.26599	6.47444	5.95416	5.64616	6.18674	5.84234	5.79	5.9631	6.23976	5.95826	5.98374	5.58413	5.56513	6.99597	6.66543	7.04542	5.84694	6.35098	7.00058	6.18315	5.79661	6.06476	6.3316	6.19745	6.13146	6.2222	6.23368	6.30666	6.35217	6.45404	5.77421	6.2222	5.71162	5.92435	6.15554	5.7923	6.18973	6.07971	5.66155	5.34225	5.94569	6.15615
SCO0350	3.52158	3.79383	4.49902	4.74608	6.1439	6.28522	5.91483	5.16479	5.48904	4.98183	2.45843	5.17417	5.09796	5.45005	4.91268	4.9483	5.54524	5.51531	4.99344	4.15579	5.81446	6.10158	6.39122	5.42815	5.78959	6.4567	4.4025	3.79932	5.70322	6.14977	5.61659	5.47734	5.33502	5.83811	5.28113	5.24873	6.35415	5.23277	6.2104	5.18193	5.59243	6.3084	6.01402	5.20171	5.86944	5.35653	5.53651	5.45005	6.47718
SCO0351	6.41749	6.00178	5.89831	5.90468	7.04181	7.52693	7.40391	6.85959	6.799	5.95416	5.78317	6.6428	6.5181	6.00938	6.38064	6.57333	6.76731	6.97856	5.96165	5.9202	7.25456	7.53976	7.49636	6.5373	7.0283	7.73484	6.42762	6.47356	5.8569	6.65354	6.12631	6.40692	6.76041	6.74334	6.77083	6.19794	6.70549	6.51542	6.78249	6.57491	6.45801	6.57536	6.97059	6.48324	6.7754	6.26011	6.27152	6.16917	6.83318
SCO0352	6.89488	6.40568	6.92619	6.47299	7.01638	6.98414	7.10133	7.14949	7.27337	6.91152	6.64069	6.38434	6.67475	6.46437	6.77694	7.0426	6.93259	7.31836	6.50643	6.57877	7.36326	6.26302	6.86642	7.0673	6.96811	6.94521	7.38566	6.61968	6.38929	6.21246	6.3597	6.50371	6.81638	6.38064	6.75858	6.70619	6.23842	6.74097	6.73681	6.85707	6.64077	6.53754	6.60188	6.0433	6.60845	6.88417	6.43073	6.76116	6.27532
SCO0353	6.21974	5.12327	6.26441	5.77131	5.86476	6.30283	5.96868	5.91343	6.56159	5.79509	5.23017	6.00008	5.75191	5.7111	6.40453	6.35594	6.3597	6.05258	6.10474	5.27576	6.64141	5.11715	5.96414	6.15922	5.51673	6.37481	6.35494	5.64556	5.42945	5.45367	5.63491	5.74874	5.9651	5.71162	5.6476	5.93252	5.62639	5.96548	6.10413	5.98595	5.56856	5.38998	5.9564	5.7162	5.79426	5.90783	5.37953	5.66523	5.49391
SCO0354	5.59234	4.6224	5.62799	5.29673	5.68806	5.74874	5.83946	5.79705	5.71261	5.33393	5.34204	5.2603	5.54301	5.74986	5.02245	5.3494	5.54524	5.84888	5.13682	4.7403	5.88101	4.85665	5.83527	5.38001	5.54628	5.55836	5.84559	5.64556	5.08338	4.58114	4.95672	5.33801	5.78529	5.37685	5.77225	5.64851	4.87093	4.64396	5.50389	5.61659	5.25124	5.01445	5.61867	5.54393	5.57354	4.99834	5.37953	5.54006	4.89112
SCO0355	0.621121	3.02043	3.5172	4.19469	4.05413	4.34632	4.29997	4.07508	4.62311	3.04275	3.62269	4.18558	3.87244	1.508	3.62106	3.03185	1.66469	3.96506	3.75071	4.15579	4.61082	4.07417	4.38503	3.865	4.01536	4.29848	4.14893	2.29569	3.59068	3.85864	3.15158	3.79402	4.29294	3.91765	4.55872	3.82042	4.13684	2.29766	3.92877	3.52672	3.96679	3.7646	4.55977	3.65983	3.86225	3.4364	3.90144	3.52155	4.13297
SCO0356	4.1781	4.8827	3.80626	4.53724	5.33877	5.87488	5.86198	4.67661	5.21776	4.37351	3.62269	5.11267	5.43781	3.98229	4.91268	3.69181	5.8495	5.47127	4.14731	0.047054	5.72533	5.60049	5.71922	4.67065	5.28922	6.00874	2.89173	4.92649	5.42945	5.97212	5.43663	5.43228	5.0438	5.35786	5.07856	5.14462	6.08635	5.50688	5.77702	5.05243	5.25124	5.92799	5.3361	4.85775	5.69068	5.28876	5.23072	4.9308	6.09924
SCO0357	9.06495	8.86355	8.55766	8.45175	7.91817	7.96179	8.12374	8.5681	8.50818	8.8951	8.763	8.42747	8.24888	8.60709	8.5647	8.76995	8.62783	8.42651	8.96534	8.8587	7.71231	8.00143	7.8179	8.57607	8.54832	7.87615	8.51818	8.52588	8.73495	8.90343	8.21227	8.87047	8.75767	8.64348	8.89183	9.10973	8.68448	8.9059	8.70085	8.45974	8.84113	8.73717	8.86468	9.12666	8.77077	8.84962	8.96158	9.07724	7.91149
SCO0358	7.10892	7.165	7.0385	6.98701	7.10656	7.86544	7.72327	7.63755	7.70222	7.10535	6.91056	7.52693	6.83362	6.98118	7.47443	7.61168	7.52805	7.91149	6.96965	7.3553	7.1237	7.25239	7.60284	7.3666	7.72247	7.6877	7.7968	6.88499	7.21151	6.91271	6.78557	7.15461	7.04764	7.19111	7.23242	7.25141	6.62419	7.18173	6.85801	6.84567	6.96656	7.02928	7.28989	7.18269	7.36792	6.77673	7.35996	7.1517	6.56339
SCO0359	6.52693	6.72194	6.62351	6.53318	6.26109	6.50384	6.3858	7.21624	6.96656	6.24461	6.80593	6.18674	6.63874	6.7887	6.92022	7.00507	6.78423	7.10091	6.60508	6.80853	6.22875	7.07717	6.03437	6.83572	6.49305	6.43036	7.44476	6.078	6.46617	6.30996	6.00874	5.9487	6.41749	6.23368	6.49581	6.65258	6.00527	6.56339	5.96951	6.23679	6.1612	6.42543	6.32528	6.52191	6.15012	6.30856	6.43073	6.60539	6.01889
SCO0360	8.4475	8.21176	8.09927	7.97982	8.01018	8.09686	8.10178	8.35582	8.27655	8.36118	8.43577	7.84403	7.77158	8.16891	8.28143	8.2447	8.40632	8.29221	8.31374	8.40771	7.8179	8.02673	7.88581	8.24965	8.33393	8.00943	8.24328	8.28019	8.25159	8.3367	8.42362	8.32428	8.07138	8.25437	8.14394	8.38426	7.7849	8.23489	8.16268	8.3851	8.35978	7.96217	8.17829	8.39544	8.37171	8.48157	8.3183	8.28677	7.8529
SCO0361	6.03034	6.59735	6.17308	5.85894	6.90906	7.28283	7.0768	6.36178	6.30512	6.48773	6.22084	6.21848	6.40322	6.7887	6.66992	6.59498	6.54013	6.55308	6.01125	6.11719	6.63216	6.70176	7.1313	6.03697	6.86249	7.31965	6.35494	6.45038	7.05457	7.0768	6.89781	7.21848	7.04764	7.05139	6.81048	6.76431	7.38432	6.94942	7.03591	6.92619	7.15149	7.16202	6.85767	6.88187	7.0783	6.9679	6.93354	6.8837	7.45645
SCO0362	5.71088	5.53714	6.17308	6.34003	6.94127	7.25096	7.03371	6.03577	6.65676	5.73522	4.92483	6.37121	5.09796	5.45005	5.11579	5.91809	6.159	6.12446	5.58413	5.15298	7.14574	6.24331	7.51474	6.10981	6.42836	7.19957	6.50235	6.078	5.93006	6.48703	5.90263	6.0857	6.20496	6.36279	6.4657	6.30581	6.30715	6.30788	6.34218	5.71162	5.96548	5.97954	6.20044	6.80663	6.18947	5.56779	5.90783	6.30283	6.12981
SCO0363	3.52158	3.79383	4.49902	5.29673	6.55696	7.19745	6.98549	5.30442	6.45038	4.98183	3.62269	5.94723	5.09796	4.71633	4.32141	5.41786	5.92889	5.7059	4.45478	4.15579	7.10449	7.15583	7.18138	6.00501	6.38676	7.17503	5.06117	4.60582	5.74219	6.44598	6.15944	6.06338	5.64455	5.98822	6.17507	4.32242	6.6036	4.8907	6.36792	5.30247	5.99308	5.68034	5.99693	5.95784	6.44874	4.85665	5.74281	5.57871	6.26195
SCO0364	5.32952	4.27235	5.06911	5.29673	6.32348	6.21848	6.13498	4.98538	5.21776	5.11291	4.49267	5.73492	4.89742	4.17519	3.21474	5.23072	5.33341	4.99689	5.2603	4.89773	6.28522	6.01458	6.33457	4.67065	5.84559	6.70504	5.15347	5.35575	5.28131	5.86864	5.09374	5.37953	5.23858	5.51531	5.43352	5.24873	5.77741	4.8907	6.00717	4.82379	5.1677	5.71088	5.38071	5.23094	5.51145	4.85665	4.68566	5.66523	5.94025
SCO0365	4.1781	4.8827	4.49902	4.61714	5.41617	5.77123	5.45912	4.07508	5.13133	4.06875	3.62269	5.40609	4.0722	4.61349	4.64509	4.71798	5.08236	4.67289	5.13682	3.79967	5.51531	5.13328	5.61549	4.85877	5.34608	5.94569	4.14893	5.0293	5.45912	5.48899	5.46166	5.05152	4.97053	5.24522	5.33268	5.24873	5.77741	4.64396	5.64241	4.72566	4.85782	5.20291	5.47585	4.92821	5.51145	5.28876	5.34225	5.17458	5.83935
SCO0366	5.71088	6.12162	5.7111	5.77131	6.63267	7.25096	6.79299	5.42452	6.52064	5.50646	5.55816	6.49777	4.99994	5.83342	5.87659	5.3494	5.50593	6.32166	5.58413	5.63491	6.89827	6.93739	7.08672	5.73786	6.52439	7.13083	5.89426	5.79661	6.12749	6.21246	6.17856	5.93337	5.69081	5.94723	6.08949	6.16757	6.63353	5.96548	6.14612	6.0698	6.11673	6.12392	6.18143	6.15238	6.05744	5.8736	5.93834	6.01064	6.33418
SCO0367	4.1781	5.53714	4.29848	4.6737	5.50688	5.73874	5.82879	4.67661	5.00102	5.33393	5.71635	5.08549	5.70651	5.7111	5.02245	5.04965	5.45922	5.26345	5.35653	5.96801	5.24114	5.99337	5.63391	4.91147	5.51673	5.96788	4.96887	5.19669	5.59163	5.94569	5.66248	5.7714	5.35741	5.75787	5.33268	6.04762	6.07461	5.96548	5.74066	5.3593	5.59243	5.51396	5.64889	5.37953	5.43547	5.51531	5.48459	5.39399	6.32528
SCO0368	0.621121	0.047054	0.861079	0.047054	0.047054	0.047054	0.106822	0.613983	0.047054	0.0566562	0.0926386	0.047054	0.047054	0.047054	0.047054	0.796862	0.342868	0.047054	0.047054	0.047054	0.0926386	0.0860646	0.0926386	0.373743	0.342868	0.047054	0.047054	0.0593996	0.047054	0.047054	0.047054	0.047054	0.047054	0.0860646	0.0893516	1.48092	0.0799337	0.130712	0.047054	0.0738029	0.047054	0.0621431	0.0972133	1.75889	0.0566562	0.0926386	0.047054	0.0738029	0.0860646
SCO0369	5.71088	5.9564	6.5613	7.59004	8.91001	9.18764	8.97891	6.79017	7.26193	5.95416	5.96108	8.21955	6.02489	6.0433	6.04287	6.57333	7.1237	6.87457	6.25464	6.11719	9.65175	8.27022	9.39263	7.22634	7.83707	9.49381	7.31925	6.36279	6.86317	7.35481	7.14795	7.52903	7.41108	7.70167	7.72153	5.58456	8.32317	6.59933	7.93709	6.83202	7.57281	7.68815	7.3695	7.51953	7.96412	6.20964	6.59915	6.52191	7.99212
SCO0370	5.12689	6.0807	6.74371	7.22982	8.95117	9.60584	8.99636	6.54178	7.3779	5.85339	5.34204	8.06089	6.2011	6.24129	5.83388	6.29172	7.21397	6.68897	5.13682	6.1642	9.52765	8.97891	9.90387	7.03371	7.94091	9.76957	6.85322	6.23097	6.9554	8.13048	7.55151	7.7449	6.99422	7.67508	7.45786	5.00861	8.88481	6.15944	8.28506	6.65354	7.58556	8.14478	7.58758	7.40391	8.107	6.59915	6.43073	6.78509	8.72928
SCO0371	5.59234	5.78631	6.31144	6.94127	8.44253	9.0367	8.38557	6.38666	6.92071	6.07729	5.23017	8.04869	5.75191	6.00938	5.56769	6.06998	6.96023	6.77673	5.84234	5.63491	8.86793	7.87781	9.02	6.89633	7.43896	9.06782	6.97592	5.89513	6.57937	7.13505	6.85767	7.06243	6.87387	7.26193	7.19411	4.32242	7.8565	5.88934	7.25359	6.28236	6.93384	7.08683	7.24108	7.16462	7.6033	6.15922	6.00796	6.11322	7.77691
SCO0372	6.03034	6.00178	6.35869	7.11311	8.84643	9.35859	8.84113	6.43484	7.5061	5.90783	5.9042	8.08115	6.35454	6.0433	6.64703	6.43618	7.21397	6.67311	5.90611	5.81769	9.19711	8.73467	9.66077	7.00614	7.74468	9.50421	6.9129	6.42342	6.89865	7.78412	7.20248	7.26193	7.20429	7.60432	7.6705	5.00861	8.49259	6.26271	8.00227	6.59194	7.52397	7.86651	7.86981	7.32789	7.9715	6.67629	6.4657	6.69034	8.30097
SCO0373	7.62044	7.68249	7.95563	7.39138	6.09276	6.02601	6.30687	7.27205	6.92071	7.86597	7.78452	6.37121	7.0995	7.17423	7.30657	7.27557	6.99567	7.34934	7.76645	7.48775	6.07779	6.20557	5.86076	7.19786	6.6263	6.04138	7.34765	7.64933	7.31346	6.79786	7.0662	6.96965	6.79169	6.70965	6.62549	7.05564	6.54651	7.43896	6.32744	7.28051	7.01427	6.59784	6.81925	6.68324	6.65354	7.29522	7.31243	7.46276	6.12981
SCO0374	7.26857	8.84643	8.9538	8.65003	9.64915	9.98071	9.62082	9.74138	10.0809	6.89595	8.82519	8.85797	9.15076	9.72951	9.85077	9.61347	9.66324	10.0441	7.4217	8.63191	8.5647	8.87728	9.43155	9.72075	9.69832	9.85178	9.85493	6.81965	7.35638	7.24195	6.88678	8.56766	8.05158	7.81881	7.72543	7.57575	7.55798	7.26857	7.56423	7.14398	8.2592	7.9779	7.83851	7.75463	7.90225	6.94942	7.0998	7.30752	7.44875
SCO0375	6.45937	6.43347	6.88582	6.76448	7.74468	8.23063	7.82524	6.12155	6.92071	6.6428	6.61423	6.97617	6.05213	6.35669	6.23995	5.99934	6.59858	6.41096	6.62579	6.50235	8.00552	7.26193	8.27194	6.83572	7.04764	8.30097	6.75447	6.36279	6.50268	6.96596	6.3411	6.73614	6.55947	6.55713	6.72916	6.07872	7.09516	6.35	7.11291	6.61338	6.64077	6.89781	6.83716	6.38929	7.09044	6.38676	6.45089	6.53884	6.82173
SCO0376	7.15537	6.77174	6.71107	6.38064	5.64667	5.3805	5.51796	6.67113	6.1288	6.76382	7.05395	5.71708	6.14552	6.7887	6.62351	6.57333	6.54013	6.43356	7.07032	6.98414	5.71162	6.4827	5.57245	6.28173	5.92717	5.86644	6.26537	6.67183	6.21454	6.00501	5.9647	5.91262	5.75821	5.83811	5.9245	6.56621	5.46047	6.68922	5.69056	6.53672	6.26109	5.87488	6.038	5.90798	5.39346	6.46376	6.52064	6.3597	5.47349
SCO0377	4.1781	5.00164	4.67268	4.74608	5.79	5.39346	5.66326	5.42452	5.45101	3.04275	4.73486	5.03567	4.89742	4.8267	5.43611	4.85266	5.23083	4.99689	4.45478	4.60963	5.24114	5.73786	5.82731	5.18013	5.71261	6.00874	4.87782	5.28087	5.45912	5.58048	5.31166	5.41333	4.97053	5.22421	5.02033	5.24873	5.79781	4.64396	4.96048	4.90062	4.85782	5.11322	5.06117	4.92821	5.09452	4.53165	5.16682	4.86952	5.87152
SCO0378	6.03034	6.35274	6.5613	6.58615	6.16879	6.08252	5.82879	6.09276	6.67725	6.03738	6.22084	5.59163	6.71036	6.59592	6.43683	6.6406	6.28943	6.79299	5.58413	6.30189	5.85894	5.55505	6.07461	6.17815	6.65354	6.56023	6.75447	6.42342	5.90783	5.77249	6.59618	6.15055	6.43183	5.97285	6.05656	6.62419	6.03101	6.41837	5.69056	6.77888	6.32227	5.92799	6.35954	6.74246	6.05744	6.13485	6.2011	6.01064	6.21999
SCO0379	10.758	13.2005	10.9135	10.7546	11.6164	12.6636	12.935	14.0693	14.4671	10.4748	13.0115	10.8602	11.2673	12.1512	12.634	13.134	13.8426	14.202	10.6644	12.8698	10.6754	11.236	11.8229	12.712	13.5006	14.1047	14.221	11.3162	11.3307	11.3076	10.7316	12.3893	12.4076	12.1616	11.8565	11.9376	11.7333	11.2809	11.1985	10.7141	12.169	12.066	11.9349	11.7451	11.7227	11.3242	11.4192	11.4237	10.5352
SCO0380	5.71088	7.11311	6.11492	5.39255	4.82039	5.15492	6.12077	8.1243	8.57961	4.82175	7.0853	4.53165	6.14552	6.67425	6.86608	7.57341	7.89722	8.3006	5.13682	6.73907	4.67165	4.53774	4.60184	6.80312	7.09516	6.36587	8.42379	6.04888	5.12468	5.11579	4.8537	6.15055	6.28615	5.34166	5.41333	6.58084	4.71633	6.00527	4.65703	5.57157	5.53994	5.15715	5.3361	5.44577	5.23017	5.56779	5.74281	5.49589	4.55872
SCO0381	9.61433	10.8862	11.3172	12.6095	13.4099	13.5872	13.1871	12.9685	13.1017	9.55952	11.1263	11.3905	12.5978	13.0925	13.2833	13.1271	12.9851	13.1017	9.87444	10.6454	11.1504	12.7079	13.0115	13.2303	13.2748	13.0361	13.0481	11.59	11.8166	11.8666	11.8381	12.6183	12.3504	12.3468	12.264	12.25	11.4662	11.8335	11.5353	11.6996	12.3201	12.3003	12.264	12.343	12.336	11.5729	11.7058	11.6087	11.5485
SCO0382	9.62427	10.9769	11.5812	12.9519	13.6411	13.8426	13.5309	13.3062	13.3219	9.60623	10.7799	11.4932	12.8474	13.3673	13.5872	13.4837	13.3408	13.391	9.82456	10.8961	11.2302	12.9958	13.3308	13.6812	13.6662	13.3219	13.2748	11.7148	12.066	12.0687	12.2824	12.9642	12.6721	12.614	12.4475	12.554	11.5706	12.045	11.7451	12.1191	12.5978	12.6362	12.5294	12.7208	12.7472	11.812	11.9862	11.9467	11.9627
SCO0383	9.39141	10.4759	10.7791	12.227	12.7991	12.9958	12.6721	12.5313	12.6046	9.16246	10.3691	10.9845	12.1351	12.6301	12.828	12.6564	12.5506	12.614	9.43981	10.3855	10.6683	12.2327	12.5676	12.8085	12.828	12.4697	12.4259	11.1229	11.3621	11.3059	11.4736	12.1616	11.9327	11.8439	11.7614	11.8439	10.9245	11.356	11.0743	11.3351	11.9376	11.8889	11.7974	11.9696	12.04	11.0991	11.2574	11.236	11.2321
SCO0384	8.71837	9.86349	9.8353	11.434	12.2896	12.2824	12.1224	11.8966	11.8782	8.80881	9.82524	10.2379	11.545	11.9791	12.2201	12.0687	11.9123	11.9995	8.83454	9.89117	10.1475	11.6035	11.9092	12.1239	12.2166	12.0078	11.9409	10.9607	11.2332	11.2434	11.0743	11.7023	11.5859	11.6433	11.4278	11.502	10.9845	11.272	11.0043	10.8975	11.6659	11.678	11.5948	11.678	11.8914	11.2908	11.3242	11.2525	11.1547
SCO0385	8.57354	9.44112	9.59681	11.0227	11.8653	11.9826	11.8009	11.7202	11.6551	8.42945	9.54858	9.8174	11.2087	11.7793	11.9046	11.8693	11.6874	11.6615	8.61801	9.49502	9.56943	11.3307	11.69	11.8861	12.0255	11.6011	11.5803	10.5425	10.9016	10.9812	10.9178	11.5793	11.3369	11.43	11.1727	11.2019	10.7721	11.0733	10.8322	10.7944	11.4386	11.5324	11.4602	11.4012	11.7253	10.9375	11.0856	11.0034	10.8772
SCO0386	8.66992	9.76524	9.92672	11.298	12.1857	12.25	12.0643	11.8285	11.8193	8.66628	9.65616	10.1254	11.3598	11.8565	12.0323	11.9685	11.8335	11.8089	8.63813	9.68283	10.1333	11.5772	11.9575	12.1069	12.1096	11.8714	11.8439	10.8172	11.1007	11.1221	11.0363	11.6164	11.4736	11.4841	11.314	11.3242	10.9474	11.038	10.8077	10.7799	11.4864	11.4386	11.4142	11.5207	11.69	10.9572	11.0192	10.974	10.9051
SCO0387	9.17715	10.0627	10.4321	11.8406	12.7938	13.0057	12.6636	12.5215	12.4778	9.04964	10.0292	10.5727	12.169	12.6948	12.8144	12.6901	12.5008	12.5585	9.28218	10.1306	10.6088	12.2603	12.6516	12.8178	12.7938	12.4827	12.4316	11.1643	11.5378	11.5869	11.3162	12.3164	12.0757	12.0594	11.9656	12.0142	11.464	11.5438	11.2953	11.1069	12.0341	12.0563	11.9862	12.1542	12.3201	11.4475	11.5082	11.4876	11.2115
SCO0388	8.06928	9.03277	9.1511	10.9022	11.7574	11.9554	11.6862	11.5401	11.4215	8.32271	9.06782	9.56265	11.203	11.7574	11.6592	11.6164	11.502	11.4796	8.1812	9.08757	9.58153	11.2434	11.6592	11.6705	11.7916	11.5169	11.3307	10.6077	10.9102	11.0014	10.6579	11.5706	11.3991	11.5366	11.2004	11.143	11.0345	11.0966	10.8619	10.4789	11.5793	11.6387	11.5962	11.3351	11.7642	11.1745	11.2158	11.0803	10.8293
SCO0389	8.26493	9.01883	9.25806	10.6696	11.5255	11.6807	11.4164	11.3392	11.2809	7.94144	8.9923	9.41615	10.9178	11.4786	11.6506	11.568	11.3588	11.314	8.20157	9.10911	9.29111	10.9623	11.3691	11.6592	11.7321	11.1736	11.1172	10.125	10.6054	10.6561	10.4801	11.4502	11.1628	11.1031	11.0062	10.8765	10.4385	10.766	10.3478	10.3411	11.272	11.2115	11.0345	11.1165	11.3429	10.5369	10.6561	10.6335	10.2708
SCO0390	7.10892	8.08473	8.09927	9.20361	10.0441	10.1306	10.0791	9.80779	9.90608	6.78509	7.79966	8.45175	9.17045	9.84291	10.0916	9.92378	9.88904	9.81864	7.19862	7.78038	8.3183	9.31126	9.68924	9.99714	10.0571	9.94047	9.8161	8.66799	8.91515	8.97703	8.88314	9.74051	9.63694	9.47006	9.47826	9.63603	8.68751	9.01123	8.77823	8.67093	9.58014	9.44266	9.27979	9.80834	9.71933	8.82319	8.99734	8.92623	8.5253
SCO0391	7.4767	8.39874	8.32386	9.81216	10.9276	10.998	10.9435	10.5733	10.5308	7.77747	8.45335	8.63055	10.0797	10.7752	10.7728	10.7639	10.5246	10.6309	7.53879	8.39711	8.64139	10.3596	10.836	10.8862	10.9085	10.5344	10.5525	9.7444	10.1284	10.2336	9.65466	10.6978	10.6104	10.6759	10.4313	10.3255	10.1438	10.0373	10.0167	9.38586	10.669	10.716	10.6618	10.5239	10.7565	10.2029	10.1415	10.0822	9.62353
SCO0392	8.93944	9.66771	10.0173	11.3598	12.6636	12.8046	12.461	12.3201	12.3127	8.58794	9.67109	10.1777	11.6496	12.4438	12.5215	12.4333	12.264	12.3681	8.85013	9.64962	9.71534	11.8166	12.3045	12.5369	12.6046	12.2717	12.2346	10.5921	10.8128	10.8765	10.6877	11.8048	11.7096	11.551	11.5793	11.5617	10.7486	10.9419	10.6111	10.5352	11.6244	11.6125	11.5243	11.7406	11.7844	10.8737	10.8737	10.8351	10.2993
SCO0393	8.17495	8.83571	9.36453	10.4185	11.5556	11.7595	11.5739	11.6444	11.5324	7.95267	8.94059	8.99835	10.8847	11.6101	11.7595	11.7166	11.6213	11.6115	8.10266	8.84911	8.36517	10.9216	11.2281	11.7667	11.8515	11.248	11.3631	9.69737	10.0701	10.0727	9.97449	11.1628	11.0416	10.7494	10.6365	10.7458	9.72075	10.1238	9.68283	9.78569	10.7152	10.8255	10.5921	10.8208	10.9231	9.94709	10.0486	10.0537	9.35407
SCO0394	7.54682	8.14189	8.13465	9.63649	10.6149	10.9812	10.8751	10.8722	10.786	7.40391	8.17227	8.09901	10.166	10.7828	10.9223	10.9159	10.8832	10.8832	7.57075	8.21282	7.06788	9.86224	10.2708	10.9921	11.0396	10.5344	10.7083	9.11611	9.43221	9.26475	9.21998	10.3679	10.3737	10.1095	10.0675	10.2619	8.98987	9.49275	8.91411	9.04924	10.0279	10.236	10.1489	10.2984	10.3803	9.42281	9.46274	9.47047	8.88844
SCO0395	8.16746	8.67907	8.7479	10.0803	11.4192	11.8048	11.4981	11.5591	11.6244	7.79124	8.67844	8.87769	10.7152	11.6065	11.6639	11.5157	11.5955	11.5772	8.2321	8.58933	8.58285	10.7736	11.1318	11.6164	11.7202	11.3491	11.2732	9.58592	10.0118	9.93104	9.91321	11.0185	10.9499	10.7784	10.72	10.8602	9.85939	10.0355	9.64235	9.64398	10.6352	10.7494	10.6193	10.8862	10.9614	9.83475	9.95015	9.86882	9.43117
SCO0396	8.89848	9.40228	9.81072	10.9094	12.2184	12.554	12.2573	12.3261	12.2928	8.39544	9.53586	9.77984	11.3777	12.2748	12.3806	12.2603	12.25	12.3127	8.69412	9.36897	9.49275	11.3662	12.0782	12.3537	12.496	12.1417	12.0687	10.4855	10.7036	10.7478	10.6909	11.7563	11.7048	11.4786	11.4502	11.5793	10.6115	10.8342	10.3706	10.5525	11.3691	11.5082	11.4012	11.6339	11.7394	10.5944	10.7007	10.6986	10.2506
SCO0397	8.03241	8.78024	8.58933	9.94456	10.9939	11.3172	11.1165	11.0323	10.9731	7.86597	8.45871	8.97158	10.2436	11.065	11.0237	10.9666	10.9898	11.1157	8.12627	8.72668	8.27236	10.3152	10.7048	11.0701	11.1669	10.9905	10.8802	9.74006	9.92051	9.98847	9.64868	10.6009	10.6728	10.6175	10.3986	10.4932	9.9964	10.0191	9.7556	9.43325	10.3104	10.5192	10.5468	10.5025	10.7048	10.0062	9.94	9.98458	9.70255
SCO0398	7.22378	7.57163	7.87693	9.00248	9.86825	9.89959	9.73246	10.1523	10.2261	7.02006	7.64933	7.45645	9.63136	10.1726	10.141	9.97071	10.1365	10.1592	7.11208	7.55713	6.98463	8.93851	9.38262	10.0733	10.1888	9.34475	9.64398	8.13711	8.51632	8.40363	8.58592	9.67509	9.49555	9.11776	9.04704	9.22084	7.8565	8.82663	8.11773	8.47283	9.05829	9.07354	9.00106	9.12878	9.04111	8.34804	8.57354	8.57707	7.92678
SCO0399	7.72434	8.35735	8.66836	9.95498	11.0149	11.2229	11.0733	10.9582	11.0208	7.72153	8.52588	8.76995	10.063	10.9121	10.9947	11.0014	11.0129	11.0437	7.82849	8.62702	8.31108	10.1904	10.6513	11.051	11.0876	11.0077	10.9877	9.52801	9.69078	9.69832	9.48164	10.3247	10.5047	10.2022	10.1912	10.3442	9.40718	9.69785	9.2886	9.33387	10.1741	10.3485	10.2897	10.4373	10.5293	9.59291	9.56847	9.54808	9.23038
SCO0400	6.77409	7.4339	7.68861	8.49561	9.26374	9.11498	9.10535	9.56187	9.60362	6.44187	7.36121	7.01468	8.86161	9.49449	9.55172	9.56435	9.62501	9.60802	6.96965	7.42391	6.33961	8.09997	8.19967	9.46775	9.56465	8.56567	9.33206	7.98117	8.1849	7.85675	8.0598	8.85329	8.80906	8.5681	8.46979	8.76193	6.8862	8.1648	7.21825	8.00911	8.42819	8.48813	8.60173	8.75821	8.4525	7.85987	8.04837	7.97302	6.78704
SCO0401	8.19697	8.73467	8.71343	10.1226	11.3442	11.6486	11.3777	11.3033	11.2766	7.87272	8.68413	9.19145	10.5253	11.3117	11.4488	11.3182	11.3294	11.3307	8.12627	8.69139	9.16409	10.634	11.1579	11.4396	11.5207	11.2004	11.0794	9.5081	9.96372	9.97549	9.79272	10.6909	10.7323	10.5821	10.5208	10.5293	9.78059	9.96666	9.68869	9.59613	10.4581	10.6481	10.6442	10.5804	10.7395	9.74686	9.95902	9.92776	9.66006
SCO0402	10.3	10.3313	9.21998	11.2943	11.775	11.615	11.6807	11.2115	11.3869	10.5088	10.4993	10.1126	11.065	11.464	11.523	11.5105	11.2321	11.4853	10.2944	10.291	10.4604	11.0062	11.59	11.6265	11.6213	11.5061	11.7427	11.2321	11.2253	11.2214	11.1246	11.523	11.3351	11.4278	11.289	11.2059	10.986	11.0185	11.0129	10.968	11.6496	11.471	11.502	11.3946	11.5061	11.3416	11.2845	11.1263	11.2019
SCO0403	7.17977	7.45645	7.09762	6.53318	6.53779	6.43242	6.74128	7.49362	7.5061	7.26771	7.73223	6.56898	7.36379	7.18885	7.38811	7.37096	7.3929	7.61467	7.47537	7.51621	6.08635	6.22395	6.12981	7.31925	7.44705	6.7216	7.36379	7.1963	7.19957	7.06827	7.18446	7.09279	7.01655	6.96876	7.0134	7.55925	6.49305	7.30335	6.3998	7.69953	6.96656	6.9399	7.04331	7.1759	6.64069	7.25312	7.21624	7.2127	6.3009
SCO0404	6.36802	6.57271	6.77337	6.38064	5.95925	5.87488	6.30687	6.72571	5.93542	6.17926	6.96811	5.77528	6.9576	6.99278	6.66992	6.46498	6.55871	6.32166	6.25464	6.52794	5.65728	6.78136	5.83527	6.6311	6.1153	6.33961	6.636	6.39392	6.69856	6.22875	6.22626	6.50371	6.10073	6.33836	6.37121	6.72428	6.23842	6.75359	6.2104	6.79477	6.40588	6.32865	6.55763	6.24331	6.2662	7.10892	7.01091	7.2127	6.54451
SCO0405	9.63603	9.96666	10.0586	10.1581	10.1587	10.1169	10.1617	10.3536	10.4474	9.52278	9.75502	9.66006	10.1468	10.194	10.3944	10.3448	10.3748	10.5216	9.69455	9.86825	9.14991	10.2029	9.7743	10.3358	10.3213	10.1669	10.5804	9.81012	9.62501	9.49187	10.1208	10.0874	9.71237	9.60121	9.6336	9.79201	9.29287	9.58424	9.28023	10.0721	10.035	9.73929	9.6512	9.82946	9.6868	9.56743	9.5375	9.53586	9.78429
SCO0406	6.31772	5.8495	6.22583	5.29673	5.54524	5.69322	5.43439	5.51462	5.45101	6.03738	6.13557	5.11267	6.08093	5.94294	6.2118	5.91809	5.7839	6.15615	6.10474	6.1642	5.29292	5.13328	5.71922	5.90476	5.89634	5.91326	5.36075	6.36279	6.31905	6.11719	6.32455	5.5213	5.9651	5.90798	5.79	6.58084	5.76448	6.32724	5.74066	6.10391	5.59243	5.87488	5.9564	5.95784	5.64925	6.44893	6.50235	6.3597	6.40215
SCO0407	7.30245	7.65676	7.35117	7.41433	6.68922	6.99324	7.0768	7.33655	7.209	7.23724	7.54858	7.15851	7.3946	7.4319	7.41767	7.42049	7.06153	7.44925	7.46469	7.6422	6.41662	6.97111	7.04542	7.42016	7.30051	7.37314	7.52478	8.20752	7.97456	7.91088	7.85031	7.48238	7.48818	7.58297	7.55963	7.62856	7.67903	7.85143	7.48695	7.74158	7.52397	7.46515	7.73655	7.96296	7.65005	8.01018	7.96256	7.89885	7.81095
SCO0408	9.84843	9.35818	9.33008	9.15648	8.17829	7.83893	8.13388	8.5422	8.81287	9.88653	8.93544	8.72887	9.05295	8.34839	8.33418	8.63224	8.40632	8.9198	9.93521	9.05351	8.07567	8.0153	7.53589	8.27369	8.56699	8.37204	9.05681	10.1576	9.4543	9.10951	10.3213	8.75082	9.06201	9.04704	9.01851	9.17352	9.66223	9.35525	8.61942	9.69952	8.55937	8.78383	8.85432	9.04662	8.8666	9.86643	9.37486	9.04783	9.50308
SCO0409	7.58889	7.69727	8.64748	11.4259	12.681	12.8085	12.2824	11.7781	11.9826	7.56936	7.93898	8.34166	11.923	12.3578	12.681	12.461	11.8714	12.1857	7.59543	7.82268	7.6781	12.1857	12.554	12.4276	12.1921	12.0856	12.2732	8.39329	8.71343	8.68637	8.31493	9.71139	10.2275	10.3863	10.1556	10.2282	7.66581	8.84486	7.79124	8.14812	9.87472	10.2336	10.2762	10.279	10.1002	8.46318	8.79355	8.59194	7.95127
SCO0410	7.17977	7.39829	7.51311	7.88515	8.13388	8.03581	7.9317	7.39169	7.48162	7.02006	7.31274	7.60308	7.46592	7.59565	7.53071	7.39829	7.6033	7.4265	7.17393	7.17393	7.7387	8.3657	8.11577	7.70401	7.57341	8.35187	7.56126	7.04045	7.33997	7.39019	7.08623	7.2402	7.26164	7.21685	7.42096	7.27337	7.50449	7.00523	7.31925	7.17459	7.24965	7.26552	7.10692	7.47762	7.24359	7.22033	7.07532	7.37373	7.30335
SCO0411	6.45937	6.52273	6.59349	6.09885	4.7355	4.34632	4.79827	6.31144	5.7822	6.36233	6.83757	5.20507	6.86982	6.55534	6.66992	6.61826	6.18883	6.43356	6.5353	6.79062	3.87527	4.79212	3.95928	6.4169	5.27319	3.99002	6.00062	6.85161	6.12749	5.24939	5.66248	5.9487	5.896	5.28113	5.43352	7.001	4.35274	6.8166	5.25322	6.49581	5.94569	5.42815	5.75102	6.38929	5.23017	6.69873	6.66278	6.47576	5.33131
SCO0412	8.36735	8.21176	8.28314	8.11502	7.01638	6.71943	6.98549	8.43776	8.30388	7.96436	8.30872	7.56085	8.30388	8.31069	8.58359	8.43776	8.38353	8.4874	8.33279	8.15931	6.463	6.95432	6.4095	8.53578	8.38316	6.43618	8.17495	7.97302	8.04853	7.85675	8.02632	8.18248	8.19136	7.98216	8.16197	8.59402	6.5301	8.30872	7.49636	8.34925	8.32317	8.06262	8.33393	8.3851	7.95523	8.08552	8.03581	8.25108	7.46244
SCO0413	8.2877	8.81389	8.42439	8.28191	7.80346	7.30954	7.8958	8.39985	8.38316	8.76421	8.44401	7.9399	8.66836	8.69412	8.64782	8.67227	8.53943	8.48967	8.43236	8.88948	6.65042	7.41627	6.95237	8.66761	8.49615	6.89865	8.59015	9.43221	9.09489	8.98264	8.93519	9.01851	8.6506	8.76343	8.56766	8.98357	9.02068	9.32117	9.01564	9.07284	9.10622	8.86025	8.88342	8.9891	9.01123	9.64678	9.49236	9.5081	9.30144
SCO0414	8.78349	8.99018	9.14277	8.75198	8.78314	7.97968	8.57317	8.66517	8.57409	8.87835	8.75848	8.55289	8.60626	8.74176	8.83399	8.85253	8.72847	8.87898	8.64348	8.96946	7.85485	8.54943	8.18009	8.99395	8.87397	8.52948	9.13346	9.35302	9.12616	8.97201	8.6397	9.08985	8.95791	8.89417	9.05033	9.0852	8.94444	9.18499	8.95326	8.60094	9.15133	8.96557	9.01365	9.27331	9.10535	9.31657	9.27442	9.21313	8.64714
SCO0415	4.89195	3.79383	5.06911	4.45883	4.42082	4.46924	4.2206	4.2013	3.33454	4.06875	4.15054	4.07417	3.33239	3.6975	4.32141	3.69181	3.865	4.19954	1.77731	4.15579	4.53185	2.97968	4.35445	4.37521	3.33111	4.75083	4.28578	4.32633	4.16631	4.06952	3.79932	4.1891	4.17156	4.35213	4.27565	4.32242	4.45756	4.05413	4.68566	3.70359	3.96679	4.08836	4.46045	3.65983	4.297	4.03534	3.76458	4.192	4.30047
SCO0416	5.32952	5.30442	4.82379	4.83119	5.05613	5.44577	5.29683	6.16996	5.48904	5.11291	4.92483	5.03567	5.9564	5.66248	5.83388	4.71798	5.23083	5.36952	4.85775	4.7403	5.11715	6.06788	5.45367	4.96653	5.95745	5.41827	4.526	4.60582	5.33195	5.43524	5.22673	5.28752	5.28922	5.26345	4.71163	6.04762	5.61439	5.1585	5.46185	5.57157	5.32609	5.06816	5.47585	5.11065	5.28169	5.42474	4.91447	5.66523	5.71922
SCO0417	5.59234	6.32303	6.11492	6.01458	5.82518	5.98896	5.66326	6.2902	6.15378	5.66066	5.64616	5.40609	6.40322	6.14163	6.17926	5.87424	6.3597	6.39122	5.58413	5.7029	6.1288	5.49336	5.78676	5.90476	5.80135	5.90783	6.26537	5.75337	5.33195	5.17227	5.37942	5.05152	5.54407	5.57763	5.79	5.64851	5.74832	5.96548	5.7078	5.98595	5.46481	5.34146	5.71095	5.69081	5.47734	5.71106	5.16682	5.24471	5.07005
SCO0418	0.621121	4.27235	5.06911	5.29673	5.84888	6.12392	5.90472	4.44618	5.41585	3.04275	2.45843	5.71708	4.67055	3.98229	4.91268	5.04965	5.12809	4.81614	4.14731	4.15579	6.00874	6.14704	6.21246	4.37521	5.56769	6.65296	4.65681	4.46131	5.3805	5.98859	5.54347	5.2618	4.45691	5.13311	5.30247	4.63887	5.63883	4.05413	5.09565	4.90062	5.35653	5.31277	5.26529	5.42186	5.32952	4.41414	4.8537	4.32242	5.88678
SCO0419	6.71943	7.12562	7.09762	7.78693	7.55444	7.40189	7.30335	7.07321	7.01553	6.8351	6.89522	6.82065	7.17892	7.28823	7.2586	7.19491	6.8671	7.11146	6.48302	6.75987	7.1963	8.31108	7.58889	7.40976	6.95462	7.56485	7.36379	7.45706	6.72789	6.43347	6.19745	6.98954	6.64684	6.56841	6.59618	6.91152	7.01395	6.82939	6.58928	6.53672	7.02505	6.91111	6.75938	6.68324	6.62843	6.94942	6.80243	6.70619	6.69047
SCO0420	6.80853	6.67629	6.42396	5.96754	6.31296	6.06422	6.39347	6.80365	6.35098	6.6428	6.76539	6.07383	7.14795	7.34837	6.81727	6.79548	6.71036	6.91973	6.98606	6.93505	6.07779	6.18529	6.52887	6.51012	6.61495	6.59803	6.18315	6.74835	6.9679	6.86537	6.60508	6.74896	6.40195	6.59592	6.20496	6.91152	7.11739	7.24893	6.77231	6.85707	6.8881	7.1237	6.90839	6.18973	6.82425	7.09878	7.06558	7.26989	7.52686
SCO0421	5.47433	5.78631	5.77421	5.17499	5.51495	5.6476	5.69202	5.97139	6.10158	5.50646	5.55816	5.37953	6.02489	5.83342	5.91878	5.95925	6.06839	6.20044	5.35653	5.37953	5.5687	5.43651	5.90476	6.00501	5.69457	5.95925	5.36075	5.28087	5.59163	5.20709	5.09374	5.1153	5.00164	5.24522	4.91663	5.77249	5.46047	5.67884	5.44875	5.71162	5.11137	5.09193	5.29554	5.37953	4.87546	4.99834	5.11835	4.9308	5.35675
SCO0422	5.12689	5.45388	5.77421	5.67884	6.99947	7.05644	6.86677	6.38666	6.1288	4.62042	5.08549	6.41001	5.99609	6.00938	6.04287	6.06998	6.3858	5.84888	4.85775	5.37953	6.58762	6.64089	7.19339	5.7714	6.38676	7.6297	6.03817	5.42444	5.95045	6.47576	6.10507	6.03034	5.69081	6.15218	6.1882	5.71533	6.43484	5.50688	6.28236	6.04138	5.72548	6.23976	5.90783	5.95784	6.3316	5.94025	5.88729	6.14333	7.07286
SCO0423	5.32952	5.90798	6.31144	7.1963	8.49799	8.87431	8.23014	6.70965	7.19518	5.90783	5.34204	7.90023	5.33195	5.94294	5.91878	6.61826	6.68897	6.45539	5.84234	6.01741	8.79426	8.26642	9.01181	6.97617	7.44705	9.0524	6.7263	6.36279	6.80653	7.69953	7.19463	7.01178	6.84224	7.26193	7.12328	5.89513	8.39949	6.10959	7.81327	5.98595	7.08907	7.36347	7.17546	6.82506	7.62946	6.43192	6.57491	6.74412	8.23916
SCO0424	3.52158	3.52347	0.047054	3.16704	3.02043	2.88038	2.96241	2.03633	3.21474	3.04275	2.45843	2.0222	0.728172	3.6975	1.77731	0.047054	2.47313	2.59288	3.75071	0.047054	2.81248	3.06479	2.68938	2.4465	2.62383	3.57358	1.65124	3.60817	3.94215	4.42349	4.06362	3.35233	3.35233	3.5889	3.86534	5.00861	4.44349	4.50755	3.52152	1.75889	3.81784	3.85126	3.64926	3.35738	3.27191	4.03534	4.31733	4.32242	5.94025
SCO0425	6.65815	6.15554	6.39122	6.01458	6.40916	6.19075	6.32143	6.24071	5.85636	6.72171	6.29719	5.79123	6.38128	6.19701	6.17926	6.38434	5.92889	6.32166	6.50643	6.35939	6.10158	6.06788	6.67475	6.15922	5.99488	6.41837	5.84559	6.11492	5.99934	6.11719	6.17856	5.5213	5.50918	5.66326	5.90814	5.58456	6.04244	6.30788	6.19486	6.39333	5.74959	5.48933	6.18143	5.88153	5.88678	5.97009	5.66586	5.94569	5.89338
SCO0426	7.40976	6.95602	5.54301	5.77131	3.98902	4.06882	4.05609	4.67661	4.62311	7.29475	6.98439	3.92877	5.84234	6.16879	5.83388	5.47585	4.48976	4.81614	6.93611	7.03197	4.17362	4.26286	4.07463	4.96653	4.46924	4.16967	5.29425	5.28087	5.35614	4.62843	5.22673	5.08444	4.45691	3.91765	4.71163	5.97009	3.91561	5.77421	4.61202	5.57157	4.45509	4.17883	4.60304	4.599	3.98229	5.75014	5.71088	5.35261	4.48854
SCO0427	9.46274	8.76497	7.93087	8.20801	7.79458	7.59593	7.55963	7.66614	7.72696	9.27219	8.59054	7.87958	8.11238	7.93943	8.00275	7.90137	7.7782	7.7815	9.20402	8.58933	7.26536	7.99155	7.10385	8.02991	7.80395	7.62273	7.87397	7.68064	8.06089	7.78908	7.73729	7.63466	7.49763	7.02894	7.3308	7.66954	7.39489	7.87759	7.42237	7.70603	7.63515	6.96819	7.16202	7.6326	7.21238	7.82371	7.95742	8.06366	7.08297
SCO0428	7.30245	6.82651	5.26855	5.59234	5.46872	5.8403	5.91483	6.59757	6.35098	7.30568	6.7263	5.46798	6.98202	6.63353	6.64703	6.43618	5.95826	6.74442	7.14461	6.68003	5.63123	6.1124	5.56779	6.4169	6.1153	5.94569	5.94674	6.15238	6.59184	6.45907	6.21246	6.04485	5.91741	6.07461	5.72548	6.68784	6.03101	6.71423	5.8147	6.70482	5.88498	5.92799	6.3068	5.20171	5.73377	6.83674	6.73411	6.50013	6.16477
SCO0429	6.21974	5.53714	5.54301	5.77131	6.32348	6.677	6.89661	5.88364	5.93542	6.07729	6.01168	6.31971	5.43781	5.79	5.56769	5.95925	6.09492	5.98374	6.38445	6.21013	6.52939	6.42201	6.98047	5.67755	6.31718	7.07216	5.89426	6.01508	6.57937	6.59897	6.2849	6.2924	6.33689	6.55713	6.26138	6.65258	6.5871	6.18947	6.2104	5.66231	6.35345	6.17354	6.20044	6.38929	6.08733	6.04533	6.17856	6.22939	6.57787
SCO0430	6.21974	6.35274	6.42396	5.55649	5.18193	5.25881	5.46925	6.00501	5.37202	6.5334	6.70619	5.48933	6.08093	5.90143	6.26747	5.82761	5.61214	6.08823	6.50643	6.55292	5.13328	5.24778	5.47084	5.50763	5.58878	5.83527	5.73776	5.85058	6.29421	6.078	6.38823	6.10974	5.59234	5.83811	5.6476	6.70619	6.0611	6.84639	6.12981	6.84567	6.35345	6.18883	6.53813	5.59506	6.13038	6.5628	6.93354	7.1517	6.41342
SCO0431	6.03034	5.90798	5.62799	6.87572	7.61805	7.6906	7.69029	7.12527	7.12328	5.90783	6.01168	6.94611	6.83362	7.25956	7.30657	7.28525	7.37984	7.17393	6.31221	5.9202	7.79266	7.90068	7.66954	7.21238	7.33142	7.99529	7.12073	6.078	5.95045	6.50789	6.3597	6.80653	6.66337	6.42689	6.5052	6.01458	6.74544	5.92829	6.43415	6.18947	6.56224	6.76095	6.65597	6.18973	6.58001	6.04533	5.71088	6.20257	6.65933
SCO0432	6.16363	6.74544	7.0385	8.37273	9.57147	10.0916	9.60802	7.90651	8.58443	6.46749	6.52841	8.94091	7.72955	7.6939	7.7013	7.80443	8.27983	8.25085	6.48302	6.73907	10.2725	10.0302	10.3627	8.10178	8.81389	10.3396	8.20372	7.23459	7.65539	8.56416	7.87356	8.21583	7.84739	8.2639	8.43776	7.10892	9.38203	6.98439	8.81683	7.3518	8.2877	8.36735	8.22782	7.94549	8.75147	7.07321	7.34541	7.32194	8.97891
SCO0433	7.67601	7.56183	7.44642	6.98701	7.57099	7.29055	7.59245	7.72303	7.61866	7.62052	7.74813	7.35364	6.93213	7.53304	7.56423	7.69259	7.64371	7.6906	7.53002	7.7942	7.38653	7.66985	7.45987	7.59473	7.55384	7.55748	7.80806	7.32908	7.25206	7.02279	6.47042	7.10385	7.1759	7.07011	7.42699	7.45104	7.23242	7.30335	6.85007	6.65354	7.1991	6.96819	7.26596	7.19375	7.17736	7.34872	7.27205	7.28525	6.55292
SCO0434	6.71943	6.29131	6.74371	7.03755	7.28209	7.58939	7.17393	6.31144	6.76168	6.69969	6.47299	7.23103	6.61826	6.30848	4.91268	5.99934	6.01889	6.70463	6.46118	6.1642	7.89536	6.70176	7.28661	6.6311	6.66801	7.45885	6.69333	6.67183	6.31905	5.96108	6.3597	6.64851	6.54479	6.36279	6.83406	5.77249	6.5181	6.28554	6.79299	6.77888	6.18285	6.70176	6.65597	6.43036	6.68828	6.15922	5.93834	5.85477	6.51999
SCO0435	5.12689	5.66592	5.35741	6.76448	7.06243	7.58221	7.0768	5.8403	6.67725	4.98183	5.64616	6.84863	5.88431	5.61148	5.78631	5.60288	5.74696	6.08823	5.58413	5.4852	7.45613	6.86317	7.70113	6.25178	6.37688	7.55004	6.30996	5.47734	5.93006	6.01402	6.15944	6.20044	5.75821	6.18471	6.05656	5.00861	6.80467	4.99217	6.53884	6.04138	5.99308	6.3084	6.32528	5.9344	6.64069	5.28876	5.90783	5.49589	6.56339
SCO0436	5.47433	6.29131	5.35741	2.46395	2.41359	2.44009	2.92267	3.76565	2.63876	5.33393	6.13557	3.72033	4.99994	4.71633	3.62106	4.17156	0.730325	2.95919	5.51298	5.9202	2.8719	2.39848	1.92466	2.12818	3.08624	2.12818	3.96217	4.32633	3.94215	3.79383	3.00353	3.96679	3.85864	3.32978	4.00445	5.3494	3.27191	4.8907	3.36901	4.63454	3.96679	3.51298	4.46045	4.00302	3.33454	4.64023	4.06834	4.65681	3.35665
SCO0437	5.32952	5.53714	5.35741	5.64044	6.22186	6.87514	6.46957	5.72044	5.7822	5.73522	5.34204	6.18674	5.33195	6.14163	5.56769	5.99934	5.99337	6.05258	5.72165	5.7574	6.3864	6.59268	6.64089	5.46106	6.17815	7.01134	5.06117	5.11954	5.70322	6.2846	5.9647	5.68706	6.14276	6.28615	5.94346	6.01458	6.6813	5.6301	5.88809	5.05243	5.84816	6.01048	5.64889	5.7162	6.08733	5.16214	5.43352	6.03875	6.44406
SCO0438	3.52158	4.45691	4.29848	5.59234	4.93504	5.70901	5.71708	4.84853	5.09796	4.06875	4.49267	5.34166	3.00353	4.45698	4.49647	5.14355	4.48976	4.60963	5.2603	4.60963	5.53588	5.17626	6.12981	5.11291	4.92587	5.74909	4.526	4.46131	4.49752	5.29815	4.32141	4.93973	5.26437	5.15445	4.98885	4.85266	5.55505	4.76592	5.0293	4.82379	5.1677	5.51396	5.35697	4.89112	5.05243	3.82679	4.42827	5.35261	5.51748
SCO0439	5.59234	5.53714	6.31144	5.77131	6.01844	6.27152	6.12077	6.19152	6.50048	5.59052	5.34204	5.90364	4.99994	5.37553	6.17926	5.82761	5.95826	5.56513	5.84234	6.01741	6.70958	5.29683	6.42957	5.84694	6.23789	6.40607	6.26537	5.64556	5.61867	5.5158	5.90263	5.87783	5.82761	5.85477	6.07461	6.26039	6.08635	5.96548	5.95925	5.79	5.66466	6.08886	5.64889	5.90798	5.69068	5.71106	5.78631	5.66523	5.56205
SCO0440	6.41749	5.37953	6.11492	5.67884	5.41617	5.98896	5.82879	6.16996	6.20496	6.11128	5.78317	5.66066	5.59935	5.56769	5.78631	5.73492	5.95826	6.22875	6.28674	6.52794	6.18423	5.28207	5.66822	6.2011	5.99488	5.68931	5.56729	5.79661	5.70322	5.20709	5.35653	5.68706	5.82761	5.69763	5.58805	6.58084	5.50195	5.88934	5.50389	5.51845	5.35653	5.11322	5.71095	5.7162	5.64925	5.94025	5.66586	5.45005	4.87093
SCO0441	7.66228	7.73729	7.1759	6.41176	6.50586	6.55713	7.08773	7.98554	7.76385	7.75664	7.91122	6.68828	6.96924	7.42148	7.51167	7.76097	7.80092	7.70366	7.92372	7.98698	6.41662	6.38613	6.21848	7.51108	7.79737	6.79968	7.58619	8.53901	8.66517	8.32677	7.92867	8.1518	8.43323	8.6639	8.51818	8.54185	8.30011	8.69788	8.16268	8.09134	8.20511	8.22169	8.61539	8.33022	8.56049	8.94552	8.76154	8.47728	7.72543
SCO0442	7.54682	7.4237	6.68359	6.34003	5.83527	6.3619	6.94611	7.62594	7.35449	7.72993	7.70522	6.12501	6.799	7.42148	7.40661	7.67017	7.61217	7.67655	7.64288	7.72634	5.91122	6.24331	6.2624	7.602	7.58073	6.76153	7.41943	8.43801	8.4909	8.07399	7.70977	8.01565	8.17866	8.36467	8.32386	8.45072	8.11463	8.51923	7.76351	7.97052	7.80371	8.00376	8.48599	8.15776	7.94715	8.79996	8.59896	8.5569	7.61168
SCO0443	6.52693	6.79279	4.9493	5.35261	5.4483	5.52952	5.81446	6.80365	6.07383	6.69969	6.41921	5.44875	5.91524	6.40221	6.55282	6.79548	6.40778	6.15615	6.82065	7.05625	5.14852	5.3214	5.39067	6.30715	6.28835	5.97852	5.84559	7.29681	7.29681	6.79786	6.79934	6.71423	6.87387	6.77253	6.79522	7.51548	6.89376	7.45987	6.55249	7.02279	6.57661	6.77253	7.19705	6.99947	6.25464	7.61446	7.35996	7.44642	6.81608
SCO0444	7.53304	7.08885	7.07766	6.09885	5.89667	5.60134	5.73961	6.54178	6.26109	7.41807	6.98439	5.86794	6.463	6.70572	6.57644	6.35594	6.31054	6.22875	7.15945	7.27161	5.38998	5.77341	5.48218	6.28173	5.49789	5.8495	6.57569	7.41108	6.93445	6.3316	6.94225	6.03034	6.55947	5.79426	5.74054	6.93369	6.08635	7.03001	6.10413	6.65354	6.07024	6.01048	6.28866	6.55499	6.05744	7.21197	7.05595	6.92424	6.15615
SCO0445	5.12689	4.73925	5.06911	5.64044	6.07651	6.33123	6.05927	4.33935	5.17085	4.98183	3.62269	5.91343	5.17156	4.17519	4.91268	5.23072	5.7839	5.20604	4.68123	4.89773	5.93252	5.73786	6.32763	5.34305	6.2104	6.61147	4.76592	4.70295	6.08805	6.05912	5.9261	5.66326	5.4502	6.01922	5.53181	6.01458	6.75889	5.1585	5.95925	5.66231	5.56856	5.83988	5.83988	5.54393	6.31002	5.94025	5.74281	5.78631	7.04173
SCO0446	5.32952	3.02043	1.99201	3.57663	3.76667	4.46924	4.4535	3.93226	4.77474	4.98183	4.15054	4.33501	3.87244	3.6975	4.13769	3.35665	4.17676	4.19954	4.14731	4.41999	4.65681	3.66623	4.192	4.07508	4.12523	4.31271	4.4025	4.46131	3.70685	4.29294	4.1781	4.02319	4.6217	4.50743	4.27565	5.43228	4.53774	3.3212	4.54959	4.98028	4.07022	3.85126	4.04011	4.37351	4.297	3.82679	2.89587	3.66192	4.55872
SCO0447	6.10441	6.29131	6.31144	5.67884	4.7355	4.81614	4.79827	5.59314	5.51954	6.41392	6.55074	5.17417	6.32528	5.61148	5.91878	6.02994	4.91193	5.61148	6.46118	6.32695	5.34246	4.85665	4.83839	5.24114	5.37953	4.60034	5.68514	6.36279	5.48836	5.53847	5.76159	5.22998	5.59234	5.24522	5.53181	6.4389	5.02033	6.59933	5.23488	6.55534	5.51314	5.28785	5.77741	6.0433	5.39346	6.20964	6.31296	6.30283	5.15539
SCO0448	6.52693	6.63626	6.26441	6.98701	7.48543	7.69999	7.48695	6.41982	6.65676	6.44187	6.13557	6.80593	6.27625	6.14163	6.60095	6.38434	6.76731	6.43356	6.6813	6.47299	7.7387	6.74442	7.8309	6.39012	7.0098	7.70522	6.46236	6.33497	6.47954	6.76255	6.67432	6.48893	6.98202	6.76153	6.69117	6.28251	7.10417	6.56339	6.8862	6.84567	6.77482	6.98202	6.94397	6.89488	6.71943	6.38676	6.66278	6.59004	7.18613
SCO0449	6.36802	5.9564	6.06588	5.90468	6.32936	6.48827	5.96868	5.42452	6.23136	6.38823	6.50235	6.038	6.05213	6.0433	5.35984	5.87424	5.3886	5.80272	6.28674	6.1642	6.44223	6.35415	6.42957	5.93574	5.78959	6.10906	6.22626	6.078	5.64813	5.48899	5.06008	5.78813	6.00897	5.74066	6.00628	5.71533	5.59506	5.92829	5.57157	5.51845	5.90371	5.71088	5.8179	6.0653	5.88678	5.71106	6.03637	6.14333	5.6301
SCO0450	5.59234	5.61193	5.54301	5.85894	6.52913	7.20873	6.86677	6.09276	5.6739	5.73522	4.92483	6.46268	4.99994	6.0433	5.78631	5.91809	6.12592	6.12446	5.7839	5.63491	7.15629	6.75738	6.78919	6.48904	6.47718	7.15712	6.18315	6.11492	5.83924	6.02656	5.98859	5.96414	5.78529	5.94723	6.30666	5.50993	6.30715	5.85339	6.45605	6.23679	5.92435	6.07651	6.21622	6.15238	6.31002	5.8736	5.78631	5.07005	6.17354
SCO0451	8.19697	8.41463	8.517	8.34977	7.63367	7.16004	7.47659	7.65984	7.3779	8.32783	8.30185	7.76645	7.63225	7.7517	7.63001	7.70149	7.40076	7.56485	8.16812	8.48631	7.25456	7.03901	7.06319	7.45613	7.70685	7.29726	7.65539	8.60493	8.00284	7.53136	7.91848	7.46322	7.33379	7.51772	7.57051	7.82486	7.32194	7.80806	7.45308	7.79763	7.62823	7.22439	7.61614	7.85625	7.64403	8.11096	8.11695	7.64228	7.58498
SCO0452	8.30961	8.21806	8.21877	8.63922	8.21125	8.05095	8.41426	8.47339	8.65471	8.38426	8.35657	7.9399	8.44367	8.51994	8.57938	8.60125	8.5168	8.62395	8.4565	8.19464	7.49896	8.15675	7.7219	8.53922	8.36019	8.6218	8.78349	8.55738	8.36892	8.17546	8.29818	8.30842	8.20157	8.11286	8.2621	8.4081	7.65958	8.22677	7.8565	8.20019	8.38316	8.31721	8.37109	8.53064	8.32136	8.17326	8.43776	8.27889	8.00143
SCO0453	5.95508	6.32303	6.11492	6.85928	7.32694	7.43838	6.75255	6.40453	6.47444	6.30666	5.9042	6.70705	6.32528	6.07461	6.30133	5.87424	6.3597	6.47617	5.90611	5.86978	7.58556	6.93025	7.40391	6.3597	6.57787	7.42016	6.22626	6.20557	6.25178	6.42252	6.24461	6.54877	6.16003	6.66116	6.40215	6.36812	6.55597	6.10959	6.35594	6.18947	6.62289	6.49846	6.41342	6.66391	6.34864	6.18285	6.39676	6.16917	6.50048
SCO0454	4.60582	4.8827	5.1646	5.39255	5.79	5.70901	5.82879	5.35786	5.7822	5.41868	5.44024	5.34166	6.05213	5.30374	4.79129	5.04965	5.45922	4.7403	5.2603	5.27576	5.94489	5.29683	6.02477	4.67065	5.39887	6.12749	4.87782	5.19669	5.08338	5.56961	5.22673	5.7714	5.54407	5.56581	5.58805	5.85384	5.88101	5.29757	6.04676	5.42973	5.61789	5.90783	5.75102	5.66517	5.84329	4.85665	4.76592	5.74002	5.9757
SCO0455	5.47433	4.27235	5.26855	5.59234	6.00944	6.18315	5.69202	5.16479	6.07383	3.681	5.71635	5.81488	6.05213	4.99784	4.49647	5.28741	5.61214	5.51531	5.13682	5.27576	6.43484	5.25714	5.88498	5.53981	5.39887	5.88736	5.43611	4.92649	5.23778	5.20709	5.17752	5.37953	5.38091	5.45165	5.45228	5.14462	5.42973	4.64396	5.43228	5.3593	5.25124	5.38998	5.54776	5.57157	5.51145	4.64023	4.91447	5.66523	5.58413
SCO0456	5.95508	5.00164	5.77421	5.90468	6.71107	6.59498	6.63696	5.56174	5.93542	6.07729	5.23017	6.68828	6.02489	5.83342	5.21049	5.87424	5.95826	5.51531	5.51298	5.4852	6.76431	7.10729	7.11389	5.80637	6.59308	7.27272	5.79108	5.98012	5.70322	6.29665	5.98859	6.01094	5.9651	6.08823	6.03577	5.85384	6.9222	5.8179	6.26711	5.48218	6.24145	5.97954	6.43356	5.98134	6.61926	6.32936	5.62799	5.89133	6.3468
SCO0457	6.59803	6.47954	6.59349	7.11311	7.94973	8.5253	8.03486	6.81816	7.18224	6.11128	5.8475	7.52693	6.67475	6.65296	6.50614	6.94421	6.79968	6.8351	6.57907	6.44956	8.71294	8.00855	8.75654	6.74371	7.30918	8.4565	7.22926	6.17534	6.43315	6.80853	6.92071	7.06243	6.90086	7.19824	7.32194	6.54734	7.1247	6.4389	7.11291	6.39333	7.07063	7.48353	7.30098	6.90719	7.47405	6.46376	6.59915	6.72512	7.034
SCO0458	6.26537	6.63626	5.54301	7.09372	8.57463	9.20713	8.6092	6.8305	7.22174	5.95416	6.29719	7.86944	6.63874	6.65296	6.60095	6.38434	7.32414	6.89032	6.14749	6.11719	8.87811	9.05461	9.49313	6.87951	7.69747	9.46966	6.85322	6.45038	7.33162	8.04502	7.3	7.38271	7.12601	7.72933	7.55963	6.40029	8.63922	6.71423	8.28506	6.61338	7.54385	8.04869	7.91487	7.40391	7.9715	6.73472	6.82048	7.0098	8.36118
SCO0459	8.11502	5.66592	7.68861	6.34003	6.41861	6.85767	6.63696	6.9129	7.15206	7.05987	6.41921	6.61997	5.65016	6.30848	7.08976	6.94421	6.43128	6.67311	6.25464	5.03284	6.85292	6.54523	6.64928	7.0673	6.72916	7.30404	7.65539	8.14529	7.72807	6.48703	6.02384	5.57029	6.74499	6.91655	6.69117	7.25141	6.22144	7.1422	7.47703	6.30597	5.51314	7.19786	6.5785	7.03279	7.01703	7.38432	7.13658	6.50013	6.17354
SCO0460	9.08119	9.35302	8.86161	8.34977	7.36577	7.80622	8.24817	8.53976	8.59015	9.32274	9.3563	8.88876	8.20251	8.45817	8.67071	8.7764	8.46286	8.52064	9.41282	9.44554	7.98019	7.84275	7.1313	8.59402	8.75249	7.65142	8.96323	9.58982	9.34111	9.25273	8.65576	8.85591	9.05891	9.02351	9.01392	9.20996	9.06843	9.37758	9.20168	8.77513	8.84478	8.88374	9.03886	9.1298	8.82566	9.39397	9.27077	9.35818	8.20157
SCO0461	6.26537	6.0807	6.39122	5.96754	5.70385	6.18315	6.04533	5.79705	6.04795	5.66066	6.47299	5.71708	5.59935	5.74986	5.91878	5.28741	5.42973	5.7059	5.84234	6.32695	6.33961	4.81478	6.04244	5.34305	5.45933	5.90203	6.57569	5.93834	5.23778	5.37312	5.31166	5.50604	5.59234	5.35786	5.66759	6.01458	5.63883	5.92829	5.66598	5.61659	6.01319	5.68034	5.75102	6.02166	6.07971	5.8736	5.58663	5.9757	5.73624
SCO0462	9.35145	10.9792	10.3871	9.40635	9.79656	9.60121	9.91635	9.97071	10.3126	9.53327	10.7226	10.0618	9.31501	9.65525	9.87949	9.92899	9.87444	10.1102	9.93263	10.7025	9.93263	9.07418	9.53498	9.92112	9.93682	10.2993	10.5656	10.4654	10.1333	10.1284	8.70904	9.96666	10.0571	9.90432	9.8628	10.0222	10.0618	10.1541	10.0524	8.81068	9.98458	9.97976	9.93038	9.86007	9.77663	10.141	10.0366	10.085	8.52912
SCO0463	8.32114	9.2886	9.10301	8.18009	8.50541	8.48705	9.18921	8.99395	9.20667	8.40489	9.31896	8.87001	8.00179	8.23355	8.76386	8.71784	8.95958	9.19562	8.72928	9.32707	7.1237	7.06665	7.07252	8.81637	9.17571	8.93603	9.59822	8.70904	8.61035	8.25085	7.41848	8.01565	7.95127	7.90603	8.00855	8.1661	7.40513	8.42996	7.95055	7.80745	7.8912	7.96217	8.00179	8.14698	7.86981	8.37653	8.21822	8.3784	6.79299
SCO0464	6.4955	6.72194	6.99003	7.73129	8.4458	8.77383	8.39929	7.45987	7.75365	6.58166	6.61423	8.09901	7.00165	7.3256	7.2586	7.51884	7.43785	7.57163	6.83927	7.22033	8.6718	8.14812	8.68142	7.69259	8.03737	8.98184	7.72416	6.98029	7.15071	7.39829	7.33356	7.21369	7.45645	7.70855	7.51953	7.11842	7.72872	6.96121	7.66648	6.92619	7.4319	7.37458	7.58758	7.22292	7.44757	6.83674	7.07532	7.05786	7.42448
SCO0465	6.36802	6.57271	6.96827	6.05927	6.40916	6.70666	6.63696	6.96769	7.29318	6.48773	6.68597	6.00008	7.11636	7.3383	7.56423	7.48353	7.21397	7.39711	6.28674	6.35939	6.14276	6.80582	6.40209	7.33448	7.10921	6.40182	7.03591	6.39392	6.68539	6.05912	6.5132	6.82995	6.66337	6.64703	6.28943	6.96907	5.78895	6.85647	6.2222	6.55534	6.40588	6.23976	6.53813	6.64684	6.15012	6.66044	6.83449	6.67907	5.54347
SCO0466	6.16363	6.25376	5.7111	5.59234	6.39096	6.28522	6.26222	6.33605	6.42396	6.27625	6.13557	5.62929	6.48239	6.40221	6.52887	6.6406	6.23753	6.45539	6.43242	6.21013	6.02656	6.5132	6.23789	6.48904	6.77033	6.44525	6.13669	6.53705	6.60137	6.29665	6.54523	6.54877	6.38324	6.12923	6.43365	6.87422	6.61495	6.96121	6.26711	6.53672	6.55012	6.28866	6.45605	6.53754	6.36211	6.82101	6.85767	6.93784	6.54451
SCO0467	6.03034	5.8495	5.83811	5.44951	5.74734	5.82542	5.70901	6.15098	6.30512	6.14823	5.64616	5.13515	5.9564	5.94294	6.50614	6.11719	6.31054	6.36587	6.48302	6.30189	6.1288	5.42436	6.04244	6.00501	5.95745	5.94569	5.62799	6.53705	6.26747	5.78874	6.0832	6.21911	6.50251	6.28615	6.03577	6.62419	5.67844	6.71423	6.00717	6.35	6.10023	6.10746	5.9564	6.50302	6.31002	6.67629	6.87457	6.42252	5.7858
SCO0468	8.09788	8.20468	7.70661	8.20801	7.84403	8.17495	8.18212	8.16812	8.35228	8.2575	8.10657	7.51729	8.00911	8.20137	8.37477	8.28191	8.18825	8.36118	8.03581	8.30919	7.807	8.12195	7.93619	8.27369	8.04742	7.92026	8.37171	7.71497	7.3929	7.26737	7.21898	7.54682	7.36825	7.37314	7.57957	7.66159	7.41902	7.61405	7.39201	7.55444	7.63515	7.17503	7.39829	7.60955	7.45821	7.68064	7.39711	7.54134	7.20189
SCO0469	7.44434	6.90906	7.01468	6.05927	5.80917	5.66592	6.07651	7.09245	6.799	7.16746	7.33711	5.98134	6.88102	7.17423	7.30657	7.18194	6.96924	7.11146	7.00245	7.30817	5.65728	5.90798	5.68203	6.86263	6.70549	5.83527	6.95462	7.426	7.49805	6.99422	7.7517	7.53734	7.35592	6.86079	7.14499	7.94673	6.35415	7.82147	6.85007	7.76521	7.50275	7.0995	7.3695	7.39031	6.66554	7.55811	7.72434	7.71369	6.96231
SCO0470	6.31772	6.43347	6.65462	6.23322	6.95007	6.79622	6.7197	6.24071	6.01798	6.36233	6.64069	6.63324	6.05213	6.54178	6.57644	6.32303	6.5181	6.36587	6.60508	6.50235	6.95387	6.78136	7.45987	6.32903	6.5627	7.08683	6.13669	6.77033	6.93445	7.23363	7.09836	7.10385	7.10595	6.76153	6.92837	7.14795	6.84713	7.01587	6.58928	7.20575	6.64077	6.95305	6.60188	6.64684	6.58001	6.92285	7.02567	7.17093	6.67425
SCO0471	7.24893	7.10176	6.68359	6.7887	6.87633	7.10091	7.31945	7.28024	7.14461	7.66648	7.234	6.36178	7.19957	7.4319	7.44974	7.35731	7.47861	7.34934	7.24996	6.9675	5.98493	7.15583	7.08672	7.24734	7.51351	7.25908	7.19491	7.53399	7.70222	7.6434	7.82325	7.54682	7.32438	7.62297	7.3308	7.33356	7.7849	7.40948	7.24647	7.81881	7.44875	7.49236	7.70419	7.69837	7.82959	7.73129	7.6326	7.46276	8.01184
SCO0472	5.47433	6.0807	6.01125	5.77131	6.56841	6.67037	6.44855	6.03577	6.10158	6.14823	6.41921	6.29312	4.89742	5.8615	5.83388	5.7822	5.99337	5.3214	6.18285	6.11719	6.74409	5.79781	6.74128	5.84694	6.39739	6.80672	6.636	5.0293	5.53994	5.86864	5.90263	6.13146	6.16003	6.1715	6.17507	5.71533	5.97895	5.67884	6.11407	5.24778	6.36587	6.07651	5.93558	6.15238	6.13038	6.04533	5.48459	5.49589	6.00918
SCO0473	4.89195	4.8827	5.62799	5.8179	6.28205	6.53177	6.32143	5.56174	5.85636	4.06875	5.55816	6.08805	4.39285	4.99784	5.43611	5.04965	5.54524	5.7059	5.43999	4.60963	6.82082	6.18529	6.85784	5.73786	6.05429	6.61147	6.03817	4.60582	5.28131	5.37312	5.54347	5.62503	5.4502	5.79426	5.83946	5.00861	5.95765	5.23277	5.74066	5.18193	5.13819	5.56357	5.7923	5.47084	5.86944	5.23778	4.68566	5.29786	5.7858
SCO0474	4.1781	5.00164	4.82379	5.90468	6.7247	7.10921	6.78704	4.91193	5.96108	5.33393	4.15054	6.41001	4.22177	5.15715	5.02245	5.66885	5.9031	5.51531	4.45478	5.4852	6.77321	6.88716	7.19339	5.53981	5.99488	7.36306	5.29425	5.35575	6.02051	6.45907	6.10507	5.74874	5.28922	6.22421	5.85643	3.82042	6.91271	4.99217	6.07779	5.42973	6.21999	6.3084	6.09621	5.85359	6.07971	4.64023	5.85238	5.39399	6.93689
SCO0475	6.16363	5.72349	5.77421	5.8179	6.18285	6.48827	6.3619	5.72044	5.56236	6.03738	5.9042	6.00008	5.25881	5.23698	5.02245	4.17156	5.54524	5.20604	5.43999	5.96801	6.72218	6.68161	6.53847	5.64548	5.48354	6.6813	6.13669	6.15238	5.64813	5.79814	5.43663	5.35614	5.35741	5.71162	5.81654	4.85266	6.1124	5.77421	5.79626	5.75191	5.64455	5.59879	5.71095	5.25124	5.92829	5.16214	5.16682	5.39399	5.88678
SCO0476	5.32952	5.37953	4.9493	4.74608	5.77741	6.02601	6.14863	5.22547	5.59234	5.50646	4.73486	5.62072	4.79511	4.8267	4.64509	5.54082	5.71679	5.26345	3.75071	5.27576	5.98493	6.4378	5.78676	4.80663	5.45933	5.90203	5.89426	4.32633	5.42945	5.62217	5.51222	5.30776	5.00164	5.43168	5.55505	4.85266	5.53308	4.64396	5.46185	4.53464	5.44347	5.92799	5.1556	5.51556	5.14605	5.56779	4.68566	5.29786	5.83935
SCO0477	6.93689	6.90906	6.799	6.23322	5.62207	5.54212	5.59374	6.63399	6.87422	6.58166	6.83757	5.30827	6.71036	6.85161	6.84983	6.97682	6.57787	6.94942	6.91737	6.6428	5.29292	5.62719	5.1866	6.56023	6.14823	5.17458	6.69333	7.58556	7.3929	6.8197	7.54801	7.41044	7.34801	6.56841	7.31176	7.63718	5.88101	7.36924	6.31054	7.81286	7.1991	7.19786	6.98606	7.54033	6.76493	7.4028	7.46032	7.30752	6.35506
SCO0478	6.89488	6.82651	6.5613	6.38064	6.59204	6.70666	6.4172	6.38666	6.69579	6.76382	6.70619	6.89332	6.84588	6.42543	6.76095	6.35594	6.09492	6.81579	6.74334	6.68003	6.70958	6.2721	6.42957	6.2011	6.22493	6.71411	6.46236	6.59933	6.36842	6.17262	6.5132	6.57627	5.896	6.26711	6.22186	6.62419	6.41615	6.56339	6.32744	6.55534	6.32227	6.13859	5.96868	6.24331	6.10158	6.86895	6.64365	6.76116	6.81608
SCO0479	7.17977	6.63626	5.83811	6.47299	6.52913	6.87514	6.53921	6.98118	6.42396	7.39246	6.95237	6.30693	7.08353	6.9408	6.94373	6.59498	6.8862	7.07989	7.05036	7.0151	6.47238	7.24768	6.90616	6.86263	7.19651	7.10595	6.03817	6.91152	7.25785	7.0768	7.21898	6.98954	6.90086	7.05895	6.79522	7.37291	7.37631	7.33241	6.85801	7.34541	6.89865	6.87654	7.24108	6.77409	6.60845	7.37561	7.0426	6.99567	7.54509
SCO0480	4.89195	4.27235	4.82379	4.6737	5.63314	5.50803	5.53588	4.98538	5.00102	4.06875	0.0926386	5.34166	3.87244	3.6975	4.79129	3.94722	4.55269	4.48976	4.14731	4.15579	5.57871	6.10158	5.90476	4.61082	5.02076	5.61549	4.87782	3.79932	4.60912	5.15298	4.64452	4.72781	4.89773	5.13311	4.9586	4.32242	4.96229	4.05413	5.28752	5.1293	4.99217	4.72604	4.89112	4.99784	4.91591	3.66192	4.98885	4.55977	5.24232
SCO0481	5.79592	5.12327	4.9493	4.53724	4.45509	5.06023	4.91663	4.67661	4.42863	4.98183	4.73486	4.75932	4.22177	2.90532	3.21474	3.94722	4.95651	4.81614	5.13682	4.89773	5.35984	4.61216	4.92587	3.76836	4.31367	4.97105	5.36075	5.0293	4.02319	4.47917	4.39006	4.68726	5.35741	4.73618	4.78177	5.3494	4.37987	4.8907	4.92932	4.05033	4.96383	4.49827	4.89112	4.89112	4.43485	4.99834	4.53185	4.80839	4.61082
SCO0482	5.47433	4.6224	5.45249	4.90753	5.46872	5.50803	5.48702	4.61872	5.34166	5.50646	5.9042	5.2603	4.0722	5.51314	4.13769	4.85266	4.67246	5.3214	5.51298	4.41999	5.78874	5.17626	5.75804	4.85877	5.49789	5.52477	5.89426	5.19669	4.82107	4.98675	4.52508	5.37953	5.42603	5.22421	5.24846	5.14462	4.98891	5.08338	4.96048	4.30047	5.32609	5.42815	5.06117	5.25124	5.09452	4.85665	5.28438	5.24471	4.87093
SCO0483	6.41749	6.29131	5.06911	4.74608	4.8046	4.54959	4.98891	5.72044	4.96383	6.84713	6.17912	3.79383	6.2011	6.24129	5.2883	5.60288	5.33341	5.20604	6.66278	6.35939	4.06834	4.61216	4.49902	5.42815	5.14505	4.82978	5.23515	6.36279	6.31905	5.77249	5.78813	5.87783	5.4502	5.02628	5.35004	6.68784	5.84084	6.8166	5.74066	6.51205	5.88498	5.72699	5.8179	5.57157	5.4584	6.67629	6.86677	6.74412	5.7858
SCO0484	7.17977	6.43347	6.71107	7.13296	7.29831	7.27415	7.39138	6.65224	6.83572	6.60477	6.68597	6.79138	6.14552	6.26515	6.77694	6.1836	6.94694	7.05545	6.93611	6.26772	7.54682	7.51772	7.63983	6.56023	6.77033	7.59245	6.46236	7.01771	7.36825	7.33448	7.13916	7.06243	7.40332	7.55151	7.61249	7.53278	6.95387	7.34962	7.16809	6.95887	7.00165	7.04045	7.3301	7.32789	6.96336	6.77673	7.17352	7.35996	7.04173
SCO0485	8.32114	8.30484	8.1608	7.25515	6.61997	6.94397	6.98549	7.89387	7.56547	8.4081	8.34082	7.62459	7.44974	7.7412	7.945	7.73521	7.80934	7.79162	8.29818	8.4821	6.64141	6.2721	6.3212	7.70401	7.44705	6.98202	7.92289	8.69194	8.43677	8.25085	7.95885	7.94417	8.03737	7.83829	8.22458	8.36396	7.67903	8.43863	8.0218	7.95127	7.84576	8.01942	8.25131	8.4931	7.98913	8.54255	8.48534	8.50396	7.40693
SCO0486	6.52693	6.25376	5.62799	6.34003	7.21947	7.37268	7.05841	5.88364	6.65676	6.27625	5.96108	6.89332	5.75191	5.97427	6.08266	5.99934	6.5181	6.05258	6.80181	5.37953	7.44705	7.72955	7.64818	5.96548	6.45295	7.42448	6.13669	6.57937	6.68539	7.08773	6.83927	6.69197	6.96811	7.04135	6.81048	6.94537	6.95387	6.89557	6.98118	7.03467	6.52191	7.00058	7.08062	6.85767	7.0385	6.32936	6.85767	6.96626	6.96811
SCO0487	6.52693	6.61671	6.46174	5.64044	5.33877	5.65864	5.75821	6.61671	6.1288	6.78509	6.87457	5.23094	6.58001	6.63353	6.32616	6.29172	6.28943	6.63165	6.64193	6.32695	5.53588	5.71162	5.39067	6.39012	5.78959	5.55073	6.22626	5.58617	5.53994	5.47171	5.78813	5.74874	5.54407	5.15445	5.49419	6.56621	5.32052	6.18947	5.44875	6.23679	5.11137	5.51396	5.45061	5.83342	5.00861	5.83527	5.71088	5.85477	5.14097
SCO0488	7.22378	7.38811	7.42571	8.29304	9.60584	9.93183	9.55527	7.46834	8.1692	7.39246	7.41623	8.99835	7.34237	7.39427	7.29726	7.47227	7.95127	7.76574	7.21197	7.40391	10.1548	9.88709	10.4482	7.87759	8.68731	10.3096	8.01061	7.45706	7.78316	8.54592	8.03737	8.05226	7.9719	8.46133	8.42379	6.96907	9.09129	7.03001	8.69266	7.23322	8.29435	8.66628	8.2592	8.09048	8.68712	7.57099	7.41738	7.1517	9.00035
SCO0489	6.45937	3.02043	6.59349	3.31846	3.86417	3.76565	4.05609	5.35786	5.00102	5.90783	5.44024	4.11779	4.79511	5.61148	6.23995	5.73492	4.78392	4.88049	4.68123	4.60963	3.87527	3.25502	3.62269	5.18013	4.55872	3.86225	5.36075	6.81965	5.99934	4.50767	3.64823	3.16704	4.77382	4.25245	4.44349	6.13669	3.69467	5.96548	4.96048	4.82379	3.58296	4.76123	4.35151	4.51548	4.16295	6.18285	5.78631	5.17458	3.70685
SCO0490	8.18781	5.78631	8.11773	6.09885	7.20057	7.64288	7.65984	7.16032	6.90003	6.74371	6.29719	7.63116	6.27625	6.89801	7.39677	6.99092	7.19745	7.02862	5.96165	6.26772	7.28716	7.63225	7.37752	7.21238	7.33142	8.14752	7.77719	8.312	7.87892	7.29801	6.10507	6.20044	6.64684	6.94611	6.6406	7.21238	7.1247	7.50668	7.87892	6.67183	6.21999	7.60382	6.65597	7.01955	7.25785	7.73129	7.73484	7.07613	7.44875
SCO0491	10.0389	7.57824	9.07996	7.97982	8.87769	9.46315	9.17897	8.61076	8.79895	8.75527	7.79966	8.93338	7.81672	8.47448	8.92255	8.66564	8.5168	8.32136	8.10845	7.83926	9.56465	8.41062	9.34173	8.73717	8.93294	9.5393	9.29519	9.60584	9.36944	8.82173	8.14159	8.12535	8.71651	8.93462	9.00685	8.96069	8.25794	8.9198	9.19301	8.58443	8.08668	9.1784	8.71811	8.85049	9.17126	9.15674	9.06889	8.67936	8.47839
SCO0492	10.8077	8.27022	10.6683	9.90681	11.8076	12.3964	11.8993	10.3059	10.6999	9.40124	8.95223	11.2518	9.64307	9.91593	10.5018	10.2766	10.3909	10.2625	8.71318	8.61438	12.4561	11.8205	12.712	10.5759	10.9035	12.5722	10.9255	11.2004	11.1912	10.8737	10.0511	9.94	10.4193	11.2229	10.8944	10.3871	11.2845	10.4253	11.6164	10.0331	10.2379	11.3905	10.8432	10.7996	11.5556	10.8975	10.8569	10.2462	11.2699
SCO0493	10.7387	8.23283	10.5517	8.88481	10.1956	10.8722	10.6986	10.24	10.2927	9.66324	9.35302	10.3576	9.4355	10.123	10.6137	10.2881	10.0236	10.0707	8.61801	8.66198	10.9035	10.145	10.5088	10.3627	10.4405	10.8467	10.6481	11.6807	11.5438	10.5293	9.53638	9.20855	10.5135	11.0192	10.5961	10.7345	9.9761	10.9722	11.5986	10.0829	9.60303	11.2134	10.6115	10.697	11.1495	11.354	11.2943	10.7168	10.2812
SCO0494	10.9216	8.33713	11.5132	8.93117	9.96942	10.7854	10.6854	10.7168	10.6385	9.11465	9.75158	10.5504	9.73563	10.6175	11.1423	10.7629	10.3885	10.4753	8.89417	8.80733	10.7848	9.57304	10.2654	10.8163	10.7653	10.7522	10.9489	11.3242	11.8803	10.5921	9.46775	9.46966	10.9231	11.3501	10.8896	11.1255	10.0003	11.2643	11.9327	10.4234	9.99028	11.5803	10.6954	11.1374	11.4519	11.4621	11.6125	10.9508	9.9761
SCO0495	9.18266	8.42299	9.69288	8.04837	9.12504	9.0894	9.08849	9.30695	9.32957	8.40147	9.04576	9.18156	8.71228	9.18311	9.38147	9.30584	9.17126	9.36857	8.2262	8.59722	8.74096	8.18212	8.29617	9.34675	9.34956	9.13963	9.55684	10.5053	10.5933	9.74815	9.12048	9.27748	10.0137	10.3118	10.2022	10.3841	9.29287	10.1438	10.4627	9.53327	9.40914	10.3961	10.0173	10.3596	10.3871	10.2499	10.3454	10.048	9.23038
SCO0496	9.66723	8.55852	8.98807	7.73129	8.76497	9.04924	9.01365	8.68751	8.74475	8.97253	8.5535	8.82946	8.00911	8.51994	8.76386	8.83871	8.65801	8.5473	8.59228	8.80733	8.61995	8.7667	8.74929	8.82566	8.96158	9.06047	8.85253	9.61583	9.7084	9.26049	8.12485	9.31938	9.61433	9.82753	9.47826	9.61479	8.87728	9.40176	9.56265	8.16514	9.00082	9.56995	9.39871	9.41014	9.58208	9.39141	9.43772	9.40403	7.87397
SCO0497	10.3272	9.13777	9.68729	8.30803	8.92702	9.21548	9.35302	9.22656	9.20949	9.61583	9.21904	9.50126	8.36019	9.12504	9.36084	9.35229	9.09071	9.06156	9.163	9.32172	9.23838	8.35778	8.82912	9.36817	9.33744	9.29893	9.32957	10.3454	10.255	9.88166	8.39136	9.73563	9.99226	10.2295	10.1523	10.2356	9.35082	9.98891	10.2393	8.59511	9.627	10.1831	10.026	10.1879	10.216	10.0191	10.0886	9.99028	8.33861
SCO0498	10.8698	6.69813	9.47781	6.81151	7.73336	8.41754	8.35692	8.05293	8.24617	8.8313	7.47443	8.46558	7.30362	7.86486	8.50977	8.10966	7.84275	7.87155	7.96133	7.16244	8.45871	7.37197	7.85531	8.23355	8.31804	8.19697	8.7	9.94095	9.41653	7.80642	6.63058	6.79522	8.39949	8.70085	8.44793	8.66869	7.22316	8.7973	9.31391	7.69134	6.98893	8.97253	8.24579	8.31804	8.70616	9.4008	9.01915	8.25685	7.13546
SCO0499	9.46274	6.25376	9.53148	6.01458	6.96422	7.83893	8.13388	7.94864	7.65253	7.21802	7.102	7.86299	7.21848	7.57703	8.4921	8.03716	7.28688	7.64731	6.96965	6.30189	7.53589	5.62719	7.3391	8.18924	7.9789	7.51137	8.60751	10.0074	9.48612	7.45104	6.82741	6.18014	8.12318	8.80142	8.25794	8.70111	6.59735	8.56567	9.5735	7.69134	6.62289	9.1784	8.10266	8.57607	8.80632	9.03183	9.08426	8.31287	6.56339
SCO0500	8.73495	9.16609	9.47781	10.0859	9.24128	8.35886	8.82214	9.01392	9.1666	9.10911	9.25646	8.83509	9.71972	9.56073	9.35145	9.41653	9.22463	9.31896	9.21645	9.15042	7.63609	9.4543	8.03365	9.31855	9.17571	8.46462	9.61347	9.56187	8.88527	8.8729	8.61467	9.71342	9.22181	9.0427	9.13105	9.35466	8.79861	9.12666	8.45443	8.78619	9.63694	9.35908	9.20806	9.45251	9.04111	9.55317	9.20486	9.06101	8.07457
SCO0501	7.06197	6.82651	7.15712	7.34837	8.15018	8.31322	8.13972	7.42585	7.48162	6.78509	6.66412	7.42337	7.41282	7.45821	7.35071	7.35731	7.70276	7.28557	6.8996	6.85557	8.05845	8.11238	8.75654	7.52903	8.11654	8.47538	7.19491	7.15913	7.54385	7.69953	7.42989	8.13137	7.87781	8.09773	7.87082	7.37291	7.86944	7.38678	7.89771	7.29923	8.02852	7.89321	7.7849	7.71827	7.8912	7.32461	7.46798	7.35996	7.6908
SCO0502	6.45937	6.63626	6.01125	5.35261	5.27817	5.27717	5.70901	5.8403	5.37202	6.67866	6.47299	5.55722	5.59935	6.46437	6.08266	5.95925	5.74696	6.01458	6.55678	6.50235	5.24114	5.43139	5.49391	5.5687	5.28922	5.95271	6.35494	6.67183	6.08805	5.64241	6.00874	5.62503	5.50918	5.56581	5.79	6.77636	5.84084	6.46118	5.17417	6.35	5.90371	5.51396	5.90783	6.0433	5.62259	6.35929	5.71088	5.82495	5.43651
SCO0503	6.03034	5.72349	5.45249	6.16202	6.79934	6.62089	6.7197	5.97139	6.39676	6.21454	5.64616	6.36178	5.33195	5.74986	5.21049	4.71798	5.45922	5.95045	6.33551	5.03284	6.94694	6.05803	7.27675	5.84694	5.99488	6.91152	6.22626	6.04888	5.83924	6.00501	5.71162	5.96414	6.03637	6.22421	6.12307	5.93252	6.2902	5.8179	6.15682	5.71162	5.66466	6.00117	6.12148	5.83342	5.95398	5.90783	6.00796	5.49589	6.18122
SCO0504	8.50881	8.33713	8.35835	7.91122	8.24225	8.24842	8.68372	8.35582	8.38835	8.54371	8.3502	8.26063	7.9784	8.47806	8.36944	8.52035	8.32985	8.36794	8.49799	8.50091	8.31108	7.68576	8.12281	8.4132	8.64816	8.34166	8.40662	8.79561	9.12325	8.96557	8.14752	8.95571	8.81461	8.96018	8.96238	8.87898	8.9567	9.0734	9.13625	8.2056	8.96405	8.88374	9.07759	8.9031	8.92492	8.90794	9.05891	8.99296	8.27655
SCO0505	8.16746	8.2262	8.24791	9.44266	9.56109	9.7418	9.46775	8.65801	9.1425	8.09901	8.06052	8.96534	9.13963	8.53099	8.47394	8.76829	8.78202	9.03543	8.13432	8.10657	9.76581	9.7418	9.89877	8.68142	8.97703	9.95422	8.82806	8.61228	8.45175	8.70864	9.42504	9.1511	8.75315	8.78993	8.96886	8.43776	9.02068	8.40083	8.80881	9.39498	9.10951	8.84209	8.86468	9.08617	9.06995	8.53643	8.43135	8.30011	9.53292
SCO0506	11.1214	10.8765	10.7064	10.7639	10.5656	10.4089	10.4927	10.5286	10.5199	11.082	10.8459	10.8322	10.6864	10.5578	10.6535	10.5702	10.5058	10.4869	11.054	10.9482	10.72	10.4405	10.2881	10.6077	10.5944	10.4116	10.5101	10.8037	11.051	11.038	11.1861	10.9435	10.8398	10.9178	11.0337	11.0608	10.7429	11.0098	10.9349	11.0803	10.9299	10.8847	10.9792	11.0828	11.038	10.8722	10.9666	11.038	11.0416
SCO0507	3.52158	1.0417	0.861079	1.99201	3.34873	3.61944	4.01536	2.8719	3.07221	1.77073	4.49267	3.66801	2.38689	3.30105	1.77731	3.35665	3.54713	2.07469	3.75071	3.33111	3.60418	3.32846	3.74326	2.77061	3.24976	3.81689	3.55352	3.79932	4.31733	4.80839	3.73196	3.79402	3.09339	3.5889	3.66801	3.82042	4.76518	3.65516	4.08108	4.53464	4.01559	4.28578	4.04011	3.75071	3.92423	4.41414	3.90144	4.07508	5.16726
SCO0508	8.32948	8.03365	8.02958	6.55763	5.94797	6.00874	6.05927	6.61671	6.10158	8.27569	7.88715	7.504	7.03876	6.9119	7.0571	7.00507	6.5181	6.26195	8.18629	8.12672	6.11807	6.21454	6.06338	7.02359	6.33026	5.6363	6.39318	7.77921	8.107	7.87958	7.96936	7.36262	7.74068	7.4058	7.3308	7.92372	7.34934	8.14752	7.73172	7.91884	7.30532	7.16202	7.50828	7.75463	7.54921	8.15675	8.10875	8.20251	7.04173
SCO0509	7.79361	8.36843	8.70569	9.0323	9.18156	9.0644	8.76386	8.91797	9.05154	7.89869	8.60221	8.53374	8.86604	9.01851	8.94599	9.05154	9.01123	9.09028	8.0218	8.53064	8.58285	8.43407	8.77669	9.02538	8.97253	9.0824	9.31716	8.84911	8.45604	8.38122	9.08157	8.57139	8.46173	8.54091	8.50055	8.54185	7.99379	8.42409	8.35394	8.93383	8.6261	8.51769	8.65761	8.72753	8.54185	8.59262	8.46351	8.36355	9.02351
SCO0510	4.1781	3.79383	3.5172	4.6737	4.90062	4.99762	5.36928	4.44618	4.62311	4.98183	0.0926386	5.17417	3.00353	3.98229	4.32141	4.85266	4.42617	3.37048	3.75071	3.33111	4.79559	4.98845	5.1866	3.865	4.5273	5.24778	4.65681	4.32633	5.04106	4.80839	4.52508	4.52002	4.35745	4.65091	4.55872	4.32242	4.98891	3.3212	4.96048	4.72566	4.57158	4.67165	4.66074	5.04019	4.73187	3.4364	4.31733	4.80839	5.02833
SCO0511	5.88498	6.0807	5.54301	5.17499	5.57661	5.61674	5.61234	5.97139	5.28876	5.79509	5.9042	5.55722	5.9564	5.8615	5.35984	6.06998	5.92889	5.80272	5.72165	5.37953	5.50389	6.32936	6.03437	5.46106	5.92717	5.90783	5.29425	5.85058	6.16202	6.078	5.88004	5.89926	5.50918	5.72562	5.5687	5.81488	6.20257	6.13134	5.94207	5.79	5.68606	6.20767	5.83988	5.57157	5.94207	5.94025	5.71088	5.89133	5.96548
SCO0512	8.75042	9.06293	9.10666	8.80372	7.94973	7.80622	8.17288	8.54592	8.54698	8.90448	9.00191	8.51158	8.5728	8.56699	8.76386	8.73126	8.56766	8.59951	8.75654	9.07228	7.66829	7.6434	7.22634	8.62672	8.58324	8.00943	8.86161	9.07924	8.60751	8.5681	8.79314	8.61751	8.4112	8.18864	8.41528	8.58023	8.02607	8.69788	8.31873	8.84113	8.64714	8.3059	8.35936	8.63664	8.40953	8.81287	8.65424	8.70292	8.35163
SCO0513	10.1119	10.3152	10.5157	9.67214	9.46357	9.71492	9.73929	9.76051	9.80779	10.1581	10.1688	10.3435	9.69029	9.60707	9.64559	9.74138	9.81675	9.69529	10.2289	10.3072	10.0389	9.34612	9.44606	9.67632	9.79977	9.54179	9.76279	9.94933	9.98016	9.84685	10.0419	9.93318	9.78155	9.76104	9.92672	10.0517	9.50067	9.95902	9.83014	9.95715	9.80475	9.72749	9.85872	10.1009	10.0033	9.79535	9.81419	9.93682	9.75615
SCO0514	8.72573	8.69623	8.65517	8.13498	7.59294	7.50702	7.69029	8.26753	8.24617	8.55911	8.61374	8.24088	8.21401	8.11206	8.19659	8.0672	8.17204	8.18363	8.73467	8.72135	7.66083	7.73893	7.37096	8.04461	7.89844	7.4656	8.20372	8.36314	8.30436	7.99817	8.31493	8.20204	8.13104	8.15971	8.23156	8.38426	7.69837	8.21282	7.82998	8.25977	8.11135	7.91088	7.94246	8.33022	7.90225	8.24753	8.32783	8.19492	7.8139
SCO0515	5.12689	4.8827	4.49902	4.98885	5.17085	5.29179	5.29683	4.52665	4.47917	5.11291	5.96108	4.7292	5.75191	5.61148	5.62617	5.82761	5.68806	5.47127	5.35653	5.37953	4.96061	4.86925	4.89301	4.61082	5.02076	5.25797	4.65681	5.42444	5.08338	5.88678	5.68606	5.71136	5.26437	4.85964	5.02033	5.50993	5.91878	6.0857	5.20291	5.66231	5.64455	5.48933	5.45061	4.92821	5.24471	6.1074	5.85238	5.82495	5.99337
SCO0516	6.16363	6.50208	6.26441	6.69004	6.56841	6.94397	6.93369	6.31144	6.32528	5.85339	6.01168	5.9647	6.32528	6.24129	6.17926	5.82761	6.40778	6.12446	6.10474	6.35939	6.55074	6.97748	6.90616	6.30715	6.46514	7.12262	6.57569	6.28835	6.21454	6.7276	6.61826	6.20044	6.23976	6.46903	6.35098	6.41781	6.5181	6.26271	6.5301	6.53672	6.36587	6.49846	6.25812	6.84419	6.78946	6.61671	6.4657	6.32566	6.98606
SCO0517	0.621121	4.06834	0.047054	2.92267	3.61591	3.91481	3.27191	2.03633	1.43464	0.0566562	2.45843	3.51298	0.728172	1.508	3.21474	0.796862	2.05594	1.02013	4.14731	2.50459	3.60418	3.25502	3.79967	1.35724	2.62383	3.99002	1.65124	3.60817	2.9041	4.47917	3.89407	2.63876	2.20053	3.5889	3.33111	4.63887	3.86117	2.93864	3.75981	3.86534	3.65774	3.28053	3.19459	3.56797	3.19984	1.92225	3.76458	3.27191	4.08187
SCO0518	3.52158	4.06834	2.93019	4.08266	3.21595	4.34632	4.14011	3.16249	4.1891	4.06875	4.15054	3.83963	1.66469	3.6975	1.77731	3.35665	2.85406	2.07469	3.75071	2.50459	3.82679	3.66623	4.38503	3.03185	3.67477	4.10551	2.89173	2.86342	3.94215	3.68792	3.15158	3.16704	3.57663	4.25245	3.6083	4.32242	3.80967	2.29766	3.98506	3.52672	3.29196	3.96851	3.75661	3.35738	3.69181	3.4364	2.44009	3.52155	4.19469
SCO0519	6.89488	6.03697	5.62799	5.17499	5.94797	5.90798	5.98662	5.22547	5.45101	6.48773	6.13557	5.86794	5.43781	5.37553	5.68398	5.82761	5.12809	5.74054	7.05036	6.01741	5.99609	6.17633	6.12155	5.50763	5.58878	6.10906	6.30996	6.28835	6.35415	5.78874	5.81488	5.71136	6.26109	5.68223	6.14636	6.40029	6.17429	6.48104	5.94207	6.18947	5.96548	5.6301	6.23097	6.21045	6.02711	6.53406	6.03637	6.30283	5.99337
SCO0520	7.03876	6.79279	6.799	7.15461	6.0611	6.3411	6.13498	6.7429	6.63006	6.86249	7.0853	6.05577	7.11636	7.08062	6.92022	6.97682	7.02057	6.93505	7.24996	7.03197	5.72533	6.10746	6.13557	6.92917	6.45295	6.13508	6.66543	6.88499	6.79522	6.44598	6.92071	6.74896	6.70343	6.46903	6.79522	7.1853	6.07461	7.04707	6.23716	7.36218	6.8305	6.4827	6.53813	6.9554	6.3804	6.93661	7.21624	7.11739	6.35506
SCO0521	9.21313	9.38724	8.98807	9.16246	8.80103	8.2669	8.99636	8.84478	8.88844	9.41821	9.46439	8.86355	8.8248	8.9013	8.97006	9.08077	8.95958	8.92733	9.20806	9.42069	8.34166	8.51818	8.11577	9.01717	8.86834	8.65256	9.19027	9.64235	9.49138	9.35265	9.35407	9.28719	9.05196	9.18466	9.25731	9.35466	9.1775	9.44495	9.45788	9.25992	9.44038	9.35577	9.41223	9.59822	9.40176	9.58372	9.51032	9.49236	9.32619
SCO0522	5.32952	5.45388	5.83811	5.44951	6.03124	6.35415	5.88206	6.15098	5.17085	5.85339	5.8475	5.81488	5.88431	6.19701	6.17926	6.02994	5.7839	5.88729	6.06206	5.9202	5.89058	6.2721	6.38324	5.5687	6.17815	6.28267	5.15347	6.20557	6.10938	6.08949	5.68606	5.72562	5.4502	5.90798	5.83946	6.04762	6.13597	6.35	5.98991	5.83124	5.72548	5.76661	5.75102	6.22447	5.97874	5.79	6.39676	6.01064	5.9757
SCO0523	6.96769	6.97111	6.65462	6.27056	5.31964	5.24487	5.38091	6.47356	5.59234	7.02006	6.95237	5.75242	6.5969	6.46437	6.43683	6.43618	5.35697	6.01458	7.21197	7.05625	5.59132	5.71824	5.41199	5.84694	5.42463	5.34384	6.03817	6.61968	6.14704	5.73492	5.51222	5.93337	5.78529	5.43168	5.87424	6.81771	5.46047	6.55012	5.51531	6.13485	6.05577	5.42815	5.45061	5.98134	5.30089	6.72218	6.71516	6.55499	5.14097
SCO0524	7.53304	7.64621	7.39031	7.66547	6.61997	7.17093	6.68897	7.57478	7.34487	7.31689	7.48859	7.30098	7.60796	7.48312	7.62459	7.48353	7.42706	7.57163	7.66985	7.28494	6.7887	6.97111	6.71423	7.45613	7.2927	6.87802	7.40513	7.27205	7.42049	7.20307	7.9459	7.41044	7.34801	7.08862	7.42096	7.70789	6.43484	7.63841	6.94788	8.08668	6.8881	7.05195	7.08062	7.489	7.13546	7.43348	7.602	7.56183	7.23888
SCO0525	10.6111	10.346	10.3909	10.0486	10.0118	9.85383	9.82753	10.4621	10.4065	10.3096	10.4627	10.1714	10.1879	10.3536	10.295	10.2202	10.3396	10.3891	10.7302	10.3767	9.56943	9.72559	9.6967	10.0892	10.1984	9.81174	10.1016	10.3454	10.3627	10.1904	11.0129	10.4903	10.4022	10.2036	10.4214	10.4285	10.3706	10.3713	10.1383	10.801	10.3169	10.1261	10.2542	10.2918	10.0088	10.342	10.3213	10.3049	10.4834
SCO0526	10.3994	10.2797	10.0039	9.83014	9.85588	9.8353	10.0011	10.1719	10.1992	10.1748	10.0691	9.95422	9.83585	9.89684	9.96372	9.88554	10.1095	10.1009	10.339	10.1617	9.3752	9.60753	9.52965	9.90484	10.0571	9.75345	10.216	10.4047	10.2289	10.1949	10.6999	10.2155	10.2625	10.1709	10.2754	10.3803	10.0355	10.2735	10.0214	10.3582	10.1066	10.1421	10.1853	10.1964	10.0088	10.332	10.2268	10.0964	10.2766
SCO0527	14.0339	14.2765	14.2933	14.221	14.4894	14.202	14.0176	13.7202	13.5406	14.2765	14.4671	14.2366	14.0176	14.4894	14.0339	14.0693	13.786	13.5872	13.894	14.3732	14.2366	14.5412	14.5878	14.1681	13.9288	13.9723	13.9436	14.4418	14.202	14.2366	14.3511	14.7811	13.9723	13.9723	14.0339	13.9157	14.3511	14.221	14.2366	14.3309	14.8888	14.2933	14.3115	14.3511	14.2564	14.3934	14.4671	14.2564	14.5878
SCO0528	5.79592	4.45691	5.1646	5.44951	5.70385	6.4169	6.12077	5.30442	5.48904	5.73522	5.23017	5.40609	6.22704	5.7111	5.49766	5.47585	5.54524	5.7059	5.65796	5.7029	5.85339	6.65374	6.4389	5.5687	5.89634	6.01402	5.43611	5.28087	6.02051	5.83388	5.63491	6.0857	6.10073	5.75787	5.89169	6.04762	5.70848	6.48104	6.08949	6.0698	5.96548	5.82002	5.96868	6.00666	5.77123	5.61237	6.10823	6.16917	5.71922
SCO0529	6.16363	5.30442	6.01125	6.50357	6.78746	7.52693	7.01395	6.24071	6.26109	6.21454	5.55816	6.67368	6.10987	6.14163	5.87659	5.91809	6.73061	6.12446	5.58413	5.81769	6.94011	6.14704	7.5061	6.32903	6.39739	7.4319	6.22626	6.26109	6.43315	6.76255	6.48392	6.54877	6.73356	6.70965	6.72916	6.59789	7.03668	6.68922	6.66708	6.28236	6.47491	6.72692	6.74128	6.40388	6.83648	6.15922	6.57491	6.50013	6.8862
SCO0530	6.83674	6.87144	7.26654	7.21238	6.70072	6.92071	7.21113	7.36516	7.33298	6.95007	6.96811	6.80593	7.25096	7.23178	7.38811	7.53816	7.33997	7.29831	7.11208	7.13916	6.96693	6.84224	6.74664	7.33448	7.21238	6.80672	7.40513	7.21086	7.03514	6.62946	7.35117	6.88649	7.00614	6.74334	6.79522	7.33356	6.21246	7.19411	6.70788	7.43896	7.00165	6.79622	6.65597	7.06304	6.65354	6.89661	7.15668	7.1517	6.60145
SCO0531	5.88498	6.03697	6.53188	6.50357	7.15206	7.12601	7.08773	6.03577	6.58571	6.21454	5.96108	6.77791	5.43781	5.90143	5.62617	5.3494	5.8495	6.29075	5.2603	5.4852	7.46299	6.96769	7.63269	6.22447	6.42836	7.29121	6.39318	5.93834	5.28131	6.078	6.17856	5.99412	6.16003	6.25268	6.30666	5.50993	6.5651	5.67884	6.385	6.01402	6.10023	6.28866	6.09621	6.02166	6.81522	5.51531	5.78631	5.82495	6.11834
SCO0532	5.12689	5.00164	5.77421	5.24487	6.46184	6.52064	6.05927	5.56174	6.10158	5.50646	4.15054	5.94723	5.17156	5.30374	4.91268	5.14355	5.35697	5.65864	5.2603	5.63491	6.75536	5.92435	6.4169	5.50763	5.58878	6.42396	5.68514	5.79661	4.89575	5.70385	5.22673	5.57029	5.62207	6.03697	6.22186	5.14462	5.93574	5.6301	5.74066	5.24778	5.64455	5.38998	5.85636	5.88153	5.57354	5.46725	5.16682	5.54006	5.75949
SCO0533	5.32952	6.00178	5.1646	5.72084	6.09276	6.37406	6.27056	4.84853	5.7822	4.82175	4.92483	5.75242	4.79511	4.31036	5.35984	4.85266	5.50593	5.7059	4.99344	4.7403	6.70072	5.24061	6.53847	5.24114	5.60815	6.46813	5.84559	5.28087	5.74219	5.62217	5.59907	5.66326	5.71425	5.81769	5.74054	4.63887	6.09963	5.43729	5.62617	5.05243	5.32609	5.26855	5.26529	5.35393	5.55836	5.08549	5.43352	5.66523	5.79134
SCO0534	4.1781	5.00164	4.82379	5.93942	7.81005	8.29045	7.77258	5.72044	6.17561	5.33393	4.15054	6.97617	5.54301	5.37553	5.62617	5.95925	6.47533	6.17815	3.75071	3.33111	7.92896	8.34712	8.3949	6.2011	7.17238	8.43236	5.73776	5.11954	6.46617	7.34487	6.99627	6.83856	6.33689	6.84419	6.62549	4.32242	7.80642	5.57232	7.26318	5.94674	6.26109	6.9399	6.83716	6.28522	6.88991	5.79	5.85238	5.45005	7.71433
SCO0535	4.89195	5.37953	5.35741	6.19794	6.82226	7.3188	7.15583	6.24071	6.26109	4.06875	5.8475	6.49777	5.17156	6.07461	5.91878	5.23072	5.57749	6.01458	5.43999	5.81769	7.16202	6.93739	7.61565	5.7714	6.2104	7.37314	6.0868	5.35575	5.71983	5.96108	5.9261	6.01094	5.71425	6.05656	6.08949	4.63887	6.41615	5.43729	6.19486	5.90783	6.21999	6.32303	6.15922	6.16917	6.48584	5.56779	5.96842	5.49589	6.44406
SCO0536	8.51277	8.7486	8.86875	8.18803	6.59204	5.82542	6.8862	7.80371	7.7157	8.90854	8.72847	7.70401	7.86428	7.84739	7.98781	7.93087	7.78372	7.68467	8.41627	8.81181	6.19339	6.71852	5.96414	8.10861	7.49452	6.12749	8.52347	8.9923	8.60094	8.21378	7.41848	8.62743	8.11612	8.14189	8.43776	8.7051	8.47806	8.51923	8.18565	7.48448	8.41004	8.27704	8.48599	8.51337	8.15699	8.86355	8.71343	8.52717	6.50048
SCO0537	6.83674	6.32303	6.46174	6.64193	6.07651	6.47718	6.12077	6.40453	5.6363	6.92917	6.52841	6.08805	6.74442	6.22144	6.23995	6.32303	6.159	6.41096	6.6813	5.96801	6.45295	6.20557	6.50235	6.03697	6.1153	6.22939	5.84559	6.42342	6.06476	5.67884	5.73766	6.27056	6.16003	5.71162	5.95826	5.85384	6.08635	5.88934	5.88809	5.51845	6.21999	5.85621	5.68034	5.90798	5.55836	6.32936	5.96842	5.70901	5.77225
SCO0538	5.79592	5.53714	6.17308	6.12923	6.68003	6.79622	6.78037	6.41982	5.96108	6.30666	5.44024	6.52693	6.54451	6.10752	6.00637	6.26515	6.01889	6.59784	5.65796	6.32695	7.20514	7.15583	7.05545	6.58166	6.14823	7.02464	6.57569	6.77033	6.33418	6.19723	6.0433	6.10974	6.23976	6.32835	6.45352	5.85384	6.67183	6.4389	6.4095	6.21729	6.14276	6.27056	6.1405	6.13038	6.28251	6.54945	6.22447	6.22939	6.97059
SCO0539	5.12689	5.30442	5.35741	5.96754	6.35683	6.23002	6.08733	5.76448	5.93542	5.11291	4.49267	6.00008	5.17156	5.79	5.2883	5.54082	5.28207	5.91326	4.99344	4.89773	6.59915	5.82002	6.37121	5.38001	5.97009	6.19027	6.18315	6.11492	5.51298	5.29815	5.48603	5.80929	5.98595	5.7858	5.96821	5.43228	5.77741	5.50688	5.78895	5.1293	5.64455	5.64699	5.72533	5.85359	5.77123	4.99834	4.98885	4.7292	5.58413
SCO0540	5.47433	4.8827	5.35741	5.72084	6.01844	6.72789	6.35415	5.76448	5.74489	5.11291	4.49267	5.55722	5.65016	5.45005	5.87659	5.7822	5.65016	5.84888	5.13682	4.15579	6.4827	6.49639	6.45937	5.80637	5.94443	6.38546	5.79108	5.0293	5.42945	5.55929	5.43663	5.93337	5.71425	5.81769	5.69389	5.64851	5.8918	5.08338	6.07779	5.90783	5.56856	5.66265	5.90783	5.76067	5.73377	5.46725	5.74281	4.99784	5.91199
SCO0541	5.32952	5.53714	6.17308	5.64044	6.77445	6.87514	6.49384	6.16996	6.20496	5.59052	5.64616	6.38434	6.35454	5.79	6.17926	6.35594	6.18883	6.50182	6.33551	5.81769	6.52939	6.04032	6.74664	5.96548	6.2104	6.89257	6.42762	5.75337	5.95045	6.00501	5.94569	6.13146	5.87152	6.19995	6.07461	5.71533	6.30715	5.8179	6.30283	5.51845	5.86005	6.18883	6.25812	6.30512	6.72988	6.1074	5.78631	5.78631	6.3009
SCO0542	6.36802	6.40568	6.39122	7.43114	9.07369	9.53885	8.90484	6.99324	7.45645	6.36233	6.22084	8.19659	6.81608	6.57411	6.68778	7.14057	7.67655	7.21848	6.10474	6.44956	9.31126	9.41341	9.91222	7.46322	8.06327	9.72684	7.40513	6.39392	7.55198	8.35163	7.87356	7.67601	7.45645	7.91203	7.6033	6.4827	8.9068	6.48104	8.35886	6.88601	7.75549	8.00376	7.68128	7.31632	8.1518	7.02769	7.01091	7.05786	8.8768
SCO0543	11.4142	11.2744	10.5587	11.6189	11.5105	11.3609	11.3621	11.0684	11.4786	11.5793	11.2953	10.8968	11.2379	11.2419	11.2653	11.2379	11.2134	11.3905	11.299	11.3569	10.8765	11.575	11.2908	11.3257	11.2845	11.5706	11.6326	10.5146	11.1871	11.051	11.1246	11.2836	10.7236	10.7176	10.8517	10.8555	10.1888	10.8944	10.8077	10.9349	11.236	10.5499	10.6618	10.7653	10.8351	10.5445	10.8944	10.7612	11.051
SCO0544	9.1965	8.99734	8.39929	8.98864	9.2493	9.36422	9.21951	8.78383	8.72668	9.31551	8.72847	8.52244	9.01223	9.01016	9.04783	9.07139	8.89446	8.87431	9.38952	9.12094	8.55074	9.41821	9.17941	9.02538	9.17897	9.42874	8.79996	8.25685	8.74393	9.00491	8.68637	8.89308	8.31147	8.55642	8.52347	8.35735	8.74208	8.64514	8.66055	8.56655	8.83295	8.57938	8.61539	8.36431	8.61539	8.51994	8.61582	8.62318	9.08617
SCO0545	6.45937	6.29131	6.799	7.49317	8.4458	9.00191	8.47252	6.94942	7.42391	6.46749	6.17912	8.13388	6.40322	6.44406	6.55282	6.50739	7.13546	6.91973	6.28674	6.30189	9.07957	7.16095	9.12189	6.77409	7.60352	9.01123	7.19491	6.63799	6.52974	6.74128	6.97385	7.26193	7.3145	7.39169	7.3383	5.77249	7.54346	6.4389	7.71497	6.35	7.34487	7.55209	7.03167	7.09698	7.82257	6.50084	6.59915	6.55499	7.34459
SCO0546	8.68968	8.31804	8.71343	9.47503	10.1468	10.4716	10.1734	9.57259	10.0074	8.56611	8.3502	9.43079	9.85872	9.44606	9.45937	9.5438	9.86224	9.8628	8.96534	8.3874	10.1475	10.1169	10.669	9.65256	9.83108	10.5308	9.60802	9.17985	9.2635	9.45336	9.99413	9.90432	9.65175	9.82118	9.80545	9.58713	9.75815	9.14718	9.4355	9.56943	9.53202	9.73746	9.82816	9.71394	9.97306	9.10198	9.02643	9.27442	9.95572
SCO0547	3.52158	3.52347	1.99201	5.05613	5.96754	6.1074	5.77249	4.52665	5.13133	1.77073	4.49267	5.46798	3.33239	4.45698	5.02245	5.14355	4.91193	4.7403	1.77731	4.41999	5.77877	6.01458	6.0498	4.80663	5.94443	6.29516	4.96887	4.8267	5.48836	6.078	5.83527	5.47734	4.6217	5.53994	5.24846	3.82042	6.65597	4.05413	5.90534	4.98028	5.56856	5.79661	5.1072	4.99784	5.57354	4.03534	5.34225	5.39399	6.77932
SCO0548	4.1781	4.8827	4.0722	5.35261	6.28205	6.30283	6.68897	5.26262	4.67065	3.04275	4.49267	5.51145	5.17156	5.66248	5.56769	5.47585	6.12592	5.36952	0.047054	4.7403	5.51531	6.23136	6.9443	5.24114	6.05429	7.034	4.526	3.23256	5.74219	6.88271	6.24461	5.99412	5.11426	6.25268	5.51329	3.82042	7.28283	4.64396	6.34218	4.90062	5.94569	6.3597	5.90783	5.20171	6.21788	5.56779	5.48459	5.66523	7.41767
SCO0549	0.621121	3.02043	4.0722	3.31846	3.56237	3.91481	3.60418	3.93226	3.57979	0.0566562	3.62269	3.79383	4.54096	4.71633	4.79129	3.35665	3.7634	3.96506	3.09538	3.79967	3.60418	4.05669	3.87244	3.865	3.80967	3.78169	3.22733	3.79932	3.70685	3.47753	3.27243	3.85126	4.42082	4.11894	3.6083	4.32242	4.04667	3.65516	3.60804	2.99071	3.65774	4.05824	4.17883	3.65983	4.2395	3.19984	3.62269	3.27191	4.01559
SCO0550	6.52693	6.25376	6.39122	6.58615	6.77445	6.908	6.76413	6.72571	6.1288	6.67866	6.32912	5.93252	6.93213	6.76382	6.52887	6.70965	6.85226	6.87457	6.82065	6.60508	6.06588	7.03901	7.17441	6.5373	6.72916	7.06109	6.69333	6.80653	7.14398	7.30613	7.17736	7.29475	7.06082	7.00507	6.9679	7.51548	7.1247	7.12328	6.6118	7.11687	6.96656	6.92155	7.3695	7.23481	6.99072	7.08585	7.06558	7.03668	7.19491
SCO0551	7.4767	7.55384	7.07766	6.83648	7.67308	7.83893	7.84124	7.41875	7.49407	7.53553	7.51652	7.79839	7.26164	7.44057	7.57341	7.27557	7.82147	7.34934	7.76645	7.55713	7.95286	7.9277	8.1725	7.37596	7.52168	8.53901	7.40513	7.81485	7.96133	8.22782	7.58347	7.96836	7.81223	8.12767	7.82595	7.88055	7.86346	7.91961	8.00227	7.27161	7.86544	7.99488	8.07183	7.84851	8.09803	7.80516	8.05435	7.86981	7.61953
SCO0552	6.83674	6.82651	6.92619	5.72084	5.05613	4.95268	5.28043	6.06779	5.56236	6.60477	6.80593	5.83452	6.05213	6.30848	6.23995	6.23976	5.57749	5.65864	6.72428	6.66116	5.14852	5.51556	5.25032	5.73786	5.2346	4.91736	5.73776	6.59933	6.57937	6.24743	5.73766	6.47315	6.30666	5.92768	5.9245	6.87422	5.70848	6.96121	6.30283	6.26074	6.57661	6.25862	6.34218	6.0653	6.23136	6.9679	6.83449	7.19593	5.87152
SCO0553	0.621121	3.02043	3.80626	3.31846	4.05413	4.34632	4.29997	3.62106	2.63876	1.77073	2.45843	3.51298	3.00353	3.98229	3.21474	2.44009	3.03026	3.65516	1.77731	3.33111	3.92423	5.13328	4.35445	2.4465	4.46924	4.73687	2.89173	2.29569	4.02319	4.8579	4.64452	4.14254	4.17156	4.20052	4.27565	3.82042	5.09452	4.8907	4.7455	3.86534	4.45509	4.9877	4.17883	3.27191	4.33005	4.41414	3.90144	4.07508	5.80135
SCO0554	5.59234	4.8827	6.06588	6.69004	7.46983	7.59593	7.40391	5.76448	6.30512	5.11291	5.64616	6.80593	5.09796	5.23698	5.2883	5.3494	5.81769	6.12446	5.65796	5.63491	7.29771	6.63165	7.84987	6.25178	6.99947	7.70149	6.39318	5.85058	5.8158	6.30996	6.24461	6.42201	6.00897	6.81816	6.22186	5.00861	7.0649	5.8179	6.57504	5.61659	6.55012	6.91111	6.35954	6.38929	6.88038	5.56779	5.88729	6.08949	6.69047
SCO0555	6.21974	5.8495	5.62799	6.12923	7.07126	7.70522	7.44634	6.33605	6.54451	6.27625	5.9042	6.61997	6.02489	6.40221	6.04287	6.21454	6.3316	6.47617	5.96165	5.7029	7.45613	7.41627	7.8179	6.30715	7.1272	7.83719	6.81638	6.36279	6.66759	6.97304	6.75827	6.67725	6.14276	6.67866	6.61295	6.04762	7.15789	6.26271	6.78249	6.39333	6.85928	6.82173	6.34218	6.53754	6.80277	6.18285	6.29516	6.47576	7.61953
SCO0556	4.60582	6.21569	5.77421	6.44128	7.24893	7.57478	7.36464	6.24071	6.37121	6.11128	6.29719	6.70705	6.08093	5.94294	6.14994	6.02994	6.76731	6.45539	5.58413	6.32695	7.31689	7.35938	7.75121	6.25178	6.71852	8.09952	6.00062	5.58617	6.60137	6.80853	6.81638	6.69197	6.53258	6.77253	6.33289	6.35217	7.389	6.13134	6.8305	6.636	6.61053	6.83598	6.89689	6.72845	6.69813	6.35929	6.2011	6.59004	7.59118
SCO0557	8.06928	7.8079	7.68861	7.86767	7.66282	7.59593	8.0435	8.1934	8.11031	8.26493	7.99999	7.20873	8.15699	8.30159	8.18629	8.28825	8.20118	8.12716	8.13432	8.13254	6.77321	7.26814	7.32461	8.12581	8.33393	7.77894	8.13326	8.4475	8.69139	8.67521	8.65282	8.581	8.2321	8.47222	8.30097	8.41609	8.79861	8.9059	8.87145	8.81235	8.75147	8.64467	8.97501	8.60626	8.90555	9.01915	8.97114	9.08617	8.9948
SCO0558	5.88498	6.43347	6.06588	5.11647	4.37521	4.31733	4.65091	5.30442	5.82002	5.79509	6.50235	4.86841	6.25278	5.83342	5.83388	6.26515	5.61214	6.36587	5.90611	6.35939	4.30818	4.37521	4.26186	5.38001	4.79772	4.79559	6.0868	6.11492	5.08338	4.42349	4.8537	4.99217	4.67065	4.73618	4.88976	6.28251	4.66074	5.8179	4.22551	5.71162	4.6217	4.64259	4.93554	4.92821	4.67065	5.46725	5.88729	5.49589	4.22118
SCO0559	7.32336	7.4237	6.96827	7.61936	7.38653	7.87561	7.9656	8.49982	8.55852	7.00507	7.28209	6.73472	8.5631	7.80745	7.99413	8.04906	8.54316	8.62395	6.91737	7.31965	6.53847	7.62044	7.60284	7.90181	8.15859	8.17373	8.18435	7.24734	7.02536	7.16412	7.47958	7.26193	7.26164	7.47799	6.92837	7.26394	7.09516	7.18173	7.0592	7.26179	7.08907	7.39677	7.28989	7.21086	7.11062	6.79346	6.88678	6.8351	7.48723
SCO0560	10.1541	10.2484	10.4419	11.7974	11.1522	11.7295	11.6286	12.2117	12.496	9.72951	10.181	10.5293	12.5676	11.5301	11.6065	11.6189	12.4242	12.5046	9.96867	10.1135	10.4379	11.6387	11.2878	11.5438	11.7877	12.0563	12.0041	9.88166	9.90484	9.87472	10.6473	10.8569	10.9853	10.6954	10.7064	10.7867	9.88166	9.82879	9.7791	10.4789	10.6513	10.7373	10.6547	10.6741	10.7353	9.59545	9.71734	9.93104	10.2688
SCO0561	7.39019	7.74762	7.33298	8.06798	6.60395	7.10921	7.37714	8.46286	8.70864	7.20532	7.59004	6.86024	8.55074	8.03737	7.96905	8.00975	8.59681	8.63996	7.35938	7.7157	6.00874	6.56224	6.18014	8.02991	7.90651	7.13083	8.51818	7.44705	7.15929	6.37952	7.13916	7.55505	7.55661	6.76153	6.9679	7.51548	6.21246	7.37631	6.02051	7.45582	7.10035	6.92966	6.83716	7.26857	6.7754	6.93661	7.08672	7.06749	6.48881
SCO0562	8.27323	8.57901	8.41803	7.77539	6.94127	7.18613	7.53463	8.27493	8.32114	8.3059	8.47104	7.97246	7.88581	7.84739	8.15148	8.26447	8.25188	8.3269	8.41627	8.55479	7.49317	7.34403	6.80593	8.19429	8.14361	7.24647	8.44793	8.68448	8.60592	8.28096	8.76193	8.28553	8.75042	8.69266	8.70111	8.80103	8.16232	8.77792	8.46604	8.79996	8.58285	8.68413	8.41835	8.70183	8.64467	8.57078	8.59166	8.63389	7.89094
SCO0563	8.61228	9.01065	9.05154	8.88481	8.9379	9.51032	9.50308	9.71861	9.88904	8.68637	8.95636	8.88876	9.19397	9.17159	9.27533	9.28662	9.57472	9.67509	8.97306	8.84478	8.96238	9.21402	9.05718	9.24768	9.55172	9.56743	9.65616	9.24889	9.24586	9.23187	9.46775	9.59681	9.50868	9.42396	9.49555	9.57972	9.13346	9.41341	9.23187	9.60661	9.28562	9.40453	9.54682	9.51913	9.6266	9.35525	9.28138	9.26475	9.51606
SCO0564	4.89195	4.73925	5.7111	5.50604	5.86476	6.30283	6.08733	5.51462	6.04795	5.59052	4.15054	5.79123	5.65016	5.09088	5.49766	5.3494	5.74696	5.42965	5.51298	5.27576	6.91737	5.3214	6.19701	5.50763	5.99488	6.06559	6.39318	5.0293	5.33195	5.17227	5.66248	5.68706	5.71425	5.79426	6.03577	3.82042	5.44024	4.8907	5.83124	5.3593	5.72548	5.89338	6.12148	5.57157	5.85621	5.71106	5.43352	4.99784	5.42945
SCO0565	6.26537	6.57271	5.54301	6.44128	6.81151	6.97304	7.02359	5.46725	6.01798	6.38823	6.01168	5.83452	6.2011	5.8615	5.73663	5.99934	6.47533	6.01458	5.72165	5.81769	7.50702	7.18194	7.29681	6.22447	6.49305	7.19957	5.73776	6.20557	6.23049	6.29665	6.19745	6.16552	6.05912	6.01922	6.10752	5.89513	6.33108	5.96548	6.66708	6.13485	6.30581	6.18883	6.34218	6.18973	6.5681	6.04533	5.90783	5.74002	6.37865
SCO0566	6.26537	6.94299	5.77421	5.8179	4.6086	5.03009	4.94167	5.97139	5.05658	6.46749	6.64069	5.20507	6.42598	6.37688	6.35494	6.11719	5.95826	5.84888	6.50643	6.52794	4.93274	5.80917	4.74259	5.96548	5.20291	4.81734	6.26537	6.01508	5.67422	5.04194	5.61659	4.72781	5.15492	4.65091	4.86707	6.22855	4.92649	6.05898	5.0293	5.90783	5.03009	4.91302	5.29554	5.37953	4.81804	6.00991	5.78631	5.57871	4.90995
SCO0567	0.621121	0.047054	0.047054	0.047054	0.047054	0.047054	0.047054	0.047054	0.047054	0.0566562	0.0926386	0.047054	0.047054	0.047054	0.047054	0.047054	0.047054	0.047054	0.047054	0.047054	0.047054	0.047054	0.047054	0.047054	0.047054	0.047054	0.047054	0.0593996	0.047054	0.047054	0.047054	0.047054	0.047054	0.0860646	0.0893516	1.48092	0.0799337	0.130712	0.047054	0.0738029	0.047054	0.0621431	0.0972133	1.75889	0.0566562	0.0926386	0.047054	0.0738029	0.0860646
SCO0568	7.89885	7.51108	7.24893	7.17763	7.68427	7.49025	7.42148	7.32951	7.26193	7.73965	7.45645	7.75549	6.85767	7.18138	6.76095	7.01655	7.13546	6.93505	7.70366	7.49585	7.75855	7.6102	7.45987	7.116	7.14	7.77416	7.24893	7.59593	7.58322	7.44217	7.34375	7.80822	7.62946	7.47799	7.73223	7.83236	7.49109	7.43292	7.31925	7.24333	7.41875	7.45342	7.62651	7.69169	7.63841	7.58073	7.59593	7.60038	6.8862
SCO0569	6.77409	9.11296	8.1608	7.49317	7.40758	7.63116	8.47252	8.59303	9.10154	6.67866	9.22355	5.73492	7.85117	8.48705	8.44631	8.32469	8.47839	8.67275	7.12971	8.73209	4.28251	5.64502	5.56779	8.46877	9.32228	7.95675	9.69785	7.04045	6.6555	6.17262	6.2624	6.01094	6.51959	6.36279	6.52232	7.31985	5.48899	7.23541	5.74066	7.28051	6.87572	6.32303	6.5785	6.24331	5.71162	7.28431	7.05595	7.04621	5.24232
SCO0570	5.59234	7.97982	6.94729	6.58615	5.54524	5.44577	5.88206	7.13658	7.86217	5.95416	8.03942	4.80169	7.00165	7.04492	7.30657	7.226	7.226	7.56485	6.25464	7.82268	3.70034	4.62868	4.192	7.0673	7.61953	5.6363	8.02816	6.11492	5.51298	4.6949	5.17752	4.91519	5.42603	4.93554	5.24846	6.78919	4.37987	6.0857	4.61202	6.41615	5.48836	4.67165	4.46045	5.54393	4.2395	6.48016	5.74281	5.9757	3.93895
SCO0571	6.16363	5.45388	6.06588	6.71852	7.55444	7.72955	7.22556	6.67113	6.63006	5.59052	5.44024	6.96693	6.30283	6.33026	6.52887	6.59498	6.57787	6.59784	6.14749	5.86978	7.807	7.05595	8.07016	6.8496	6.83318	8.14752	6.66543	5.93834	6.21454	6.8197	6.3597	6.44671	6.26109	6.72377	6.17507	6.13669	6.80467	6.18947	6.50302	6.30597	6.35345	6.78249	6.45605	6.28522	6.75604	6.15922	6.00796	6.25464	6.93689
SCO0572	6.36802	6.0807	6.35869	6.58615	7.62459	7.67787	7.26989	6.54178	7.209	5.95416	6.13557	7.07613	5.84234	6.37688	6.26747	6.02994	6.71036	6.72571	6.14749	6.30189	7.87082	5.90125	7.81095	6.3597	6.94473	7.53625	6.9129	6.20557	6.12749	6.3316	6.3411	6.48893	6.40195	6.63006	6.49581	6.26039	6.83318	6.00527	6.66708	5.98595	6.38671	6.42543	6.60188	6.60539	6.71943	6.04533	6.03637	6.40209	6.52974
SCO0573	5.59234	4.45691	5.06911	5.17499	5.53137	5.70901	5.53588	5.26262	5.45101	6.14823	5.44024	5.53308	5.33195	5.37553	4.49647	5.47585	5.57749	5.51531	5.90611	5.63491	5.55929	5.20709	5.80384	5.34305	5.43729	5.90783	5.49743	5.58617	6.14704	5.93006	5.85563	5.83522	5.1866	5.75787	5.45228	6.01458	5.83124	6.0857	5.74066	5.42973	5.66466	5.68034	5.29554	5.59506	5.34813	5.66155	6.00796	5.9757	6.50701
SCO0574	7.20003	6.99865	6.88582	6.58615	6.74097	7.12601	6.63696	6.65224	6.56159	7.1237	7.14499	6.90512	6.5681	6.67425	6.81727	6.41017	6.49697	6.47617	7.00245	6.93505	6.62051	6.86317	6.65971	6.3597	6.61495	7.31965	6.81638	7.24734	7.15071	7.21113	6.79934	7.28328	7.06082	6.89781	7.27772	7.28328	6.76888	7.15385	7.00153	6.83202	6.24145	6.63651	7.07054	7.05448	6.58001	7.04785	7.07532	7.26989	6.65116
SCO0575	8.08115	7.97982	7.99104	7.30362	6.64613	6.55012	6.63696	7.59621	7.30292	8.11866	7.97982	7.504	7.71029	7.63718	7.59197	7.48353	7.67655	7.40758	8.37765	7.90137	6.65042	7.09245	6.70206	7.56423	7.18269	6.69786	7.17821	7.99724	8.00751	7.58456	7.58347	7.58144	7.95127	7.72933	7.82595	8.28019	7.18253	8.06015	7.83809	7.81286	7.45786	7.42571	7.69727	7.92422	7.31346	7.96759	7.97522	8.04709	7.04173
SCO0576	5.71088	5.66592	6.11492	6.16202	5.62207	6.11492	6.08733	6.00501	6.26109	5.50646	5.78317	5.91343	5.70651	6.0433	5.9631	6.02994	5.7839	5.84888	5.84234	5.7029	6.51573	5.13328	6.00705	5.80637	5.64556	5.99525	6.30996	5.93834	5.70322	5.29815	5.81488	5.66326	5.91741	5.7858	5.90814	5.71533	5.62639	6.03124	5.66598	5.57157	5.77741	5.96629	5.61867	6.02166	5.84329	5.66155	5.74281	5.85477	5.41368
SCO0577	4.1781	4.73925	5.06911	5.24487	5.74734	6.31649	5.94443	4.84853	5.93542	3.681	5.08549	5.66066	4.67055	5.09088	4.91268	4.9483	5.3886	4.9473	4.45478	4.15579	6.22165	5.20709	6.12981	5.64548	5.69457	5.96585	5.62799	4.70295	4.60912	5.24939	4.88766	5.33801	5.26437	5.64455	5.5687	3.82042	5.34246	4.76592	5.41477	5.48218	5.20291	5.34146	5.42474	5.37953	5.4584	4.17519	5.11835	5.39399	5.45061
SCO0578	3.52158	4.27235	2.93019	4.6737	5.57661	5.98896	5.67521	5.16479	4.84154	4.37351	3.62269	4.93504	4.89742	4.45698	3.87268	4.33005	5.16682	4.60963	3.75071	4.60963	5.70519	6.25862	6.12155	4.67065	5.54628	6.22493	4.14893	4.46131	5.08338	5.97212	5.57594	5.14484	4.8579	5.24522	5.35004	4.63887	6.13597	4.35213	5.64889	4.98028	5.1677	5.56357	5.26529	5.16682	5.41786	4.41414	5.11835	4.80839	6.03034
SCO0579	4.1781	2.12818	0.861079	3.86417	4.76942	4.98885	4.91663	4.33935	4.13152	4.06875	2.45843	4.61082	3.67652	2.22576	4.49647	1.73588	4.67246	4.39151	1.77731	1.13918	4.68482	4.02595	5.03914	4.28295	3.54713	5.04965	4.65681	3.60817	4.39179	4.55813	4.46045	4.4627	3.97753	4.70543	4.61216	4.32242	4.81015	3.65516	4.56113	3.86534	4.32141	4.36809	4.04011	4.13599	4.599	3.66192	4.06834	4.07508	4.87093
SCO0580	4.89195	5.45388	5.45249	5.55649	7.34907	7.58939	7.31945	6.00501	6.20496	4.82175	4.73486	6.68828	5.75191	5.83342	5.62617	6.1836	6.6395	6.05258	3.09538	5.27576	7.02536	7.0107	7.87229	5.90476	6.61495	7.61446	6.18315	5.53308	6.50268	7.02279	6.52887	6.72428	5.80135	6.25268	6.30666	5.71533	7.35638	5.50688	6.92294	6.04138	6.57661	6.68784	6.48104	6.40388	6.70666	5.83527	5.88729	6.11322	8.10327
SCO0581	5.95508	5.90798	6.11492	6.55763	7.11687	7.14411	6.677	6.26599	7.03089	5.79509	5.44024	6.44128	6.40322	5.83342	6.00637	6.06998	6.3597	6.55308	4.99344	5.81769	7.41807	5.79781	7.2586	6.5373	6.28835	7.01655	6.54178	5.53308	5.79	5.74489	5.90263	6.15055	6.35506	6.12923	6.27653	6.22855	6.10427	5.6301	6.58928	6.53672	6.1612	6.18883	6.3068	6.28522	6.36211	5.23778	5.85238	6.22939	5.92667
SCO0582	8.14189	7.69169	7.56599	7.49317	6.66948	7.13658	7.1237	7.59621	7.5061	8.18435	7.92372	7.38566	7.48797	7.26814	7.4656	7.76097	7.15945	7.49282	8.3657	7.83926	6.56682	6.94685	6.72194	7.45613	7.34979	6.79279	7.52478	8.29465	8.37273	7.80092	8.16851	7.6419	7.89869	7.51239	7.93854	8.26166	7.36752	8.17373	7.71497	8.23489	7.40149	7.56045	7.89262	8.18677	7.6906	7.91921	8.07819	8.18781	7.36792
SCO0583	8.06928	7.68249	7.77747	7.69134	7.7013	8.09686	8.07725	8.03843	7.93394	7.94144	7.70522	7.64958	7.79525	7.87856	8.00275	7.9594	7.96663	8.14725	8.01565	7.85576	7.95286	7.10729	7.84987	7.94204	8.00107	7.93449	7.8853	8.13711	8.07374	8.09235	8.28825	8.50929	8.4112	8.26614	8.24292	8.33713	7.90407	8.21806	8.02852	8.45974	8.312	8.20204	8.38057	8.40771	8.29045	8.10206	8.11695	8.23135	7.97954
SCO0584	6.89488	9.10425	9.49381	9.56795	9.23557	9.41578	9.23557	9.75502	9.91441	6.60477	9.01065	9.43924	10.0051	9.75123	9.76524	9.42281	9.68924	9.88653	6.96965	9.07957	8.99636	9.39353	8.76995	9.28138	8.91223	9.37555	9.47436	6.61968	6.31905	6.38823	6.85767	7.28328	6.38324	6.18471	6.40215	6.35217	6.36098	6.41837	6.43415	7.4237	7.53463	6.17354	6.52051	6.40388	6.68828	5.83527	6.2011	6.27653	6.91737
SCO0585	6.10441	8.04606	8.59641	8.55442	7.00895	6.94397	7.03371	8.631	8.72054	6.21454	8.04775	7.53879	8.94763	8.70569	8.68018	8.44401	8.75795	8.78	6.31221	8.21979	6.61147	7.13027	6.42957	8.29435	7.68605	6.69187	8.33279	4.70295	4.49752	4.42349	5.81488	5.78813	4.67065	5.05508	4.74259	5.77249	4.35274	5.43729	4.68566	6.7197	5.70994	4.9877	4.80169	5.49518	5.28169	5.51531	4.8537	4.99784	5.11267
SCO0586	5.32952	7.83829	7.59701	8.02991	6.18285	5.91441	6.39347	8.14251	8.10519	5.73522	7.59004	6.73472	8.48631	8.29617	8.2056	7.94346	8.27983	8.4127	5.84234	7.78038	5.66885	6.70686	5.71162	7.6326	7.0283	6.22493	7.87397	4.70295	4.39179	4.62843	5.43663	5.45101	4.49543	4.25245	4.55872	5.24873	4.1868	5.57232	4.72292	6.28236	5.51314	4.82256	4.7455	4.75769	4.599	4.92932	4.53185	4.9308	4.64396
SCO0587	6.36802	7.97982	8.53331	8.57864	7.63367	6.77636	7.06919	8.80372	8.73404	6.03738	8.04775	7.79839	9.22788	8.98205	8.73495	8.57199	8.68018	9.12384	6.33551	8.20118	6.20767	7.70603	6.52887	8.33968	7.82147	6.98618	8.53545	5.85058	5.1907	4.7292	5.98859	5.99412	4.77382	4.60582	4.21939	5.58456	5.09452	5.67884	4.81462	6.76382	5.48836	4.36809	5.06117	4.92821	4.91591	5.42474	4.76592	5.29786	5.51748
SCO0588	8.08115	10.447	10.6702	10.8737	10.6618	10.8351	10.6764	11.2178	11.319	8.17866	10.5804	10.7822	11.5082	11.3691	11.1952	10.9845	11.2253	11.3946	8.32092	10.5239	10.7539	11.2261	10.5025	10.8003	10.6579	10.9051	10.8602	7.50736	7.8529	8.13048	8.7246	8.763	7.45645	7.4733	7.22248	7.33356	7.79266	7.77844	7.91594	9.07284	8.79426	7.72009	7.67207	7.7739	7.8853	7.68605	7.76948	7.7849	8.9567
SCO0589	6.80853	6.57271	5.83811	6.53318	6.78746	7.26164	7.39138	7.49362	7.31225	7.21802	6.96811	6.67368	7.00165	7.01622	7.1991	7.28525	7.1237	7.19824	6.48302	7.05625	6.94011	7.69953	7.18446	7.16462	7.26654	7.44642	7.57389	6.72864	6.98802	6.85007	7.27606	6.67725	6.66337	6.92654	6.77083	7.001	7.14	6.98439	6.6311	7.43896	6.71664	7.04045	6.39148	6.92144	6.67629	6.66044	6.94729	7.03668	7.00165
SCO0590	6.96769	7.10176	6.71107	6.94127	6.7247	7.23724	7.36464	7.56085	7.61866	6.98618	7.27107	6.72218	7.33025	7.28823	7.30657	7.42049	7.58109	7.57873	6.85848	7.04492	6.2696	7.70977	6.96231	7.25507	7.35873	7.55748	7.58619	7.07941	7.36825	7.2586	7.45308	7.1237	7.23724	7.11146	7.03514	6.91152	7.18253	7.37631	6.96945	7.46469	7.10035	6.91111	7.25239	6.99947	7.18488	7.21197	7.32849	6.8837	7.48723
SCO0591	6.89488	7.1963	7.33298	6.09885	5.82518	6.11492	6.29312	6.99324	7.06711	6.95007	7.33711	6.07383	6.9576	6.88582	6.93213	7.15994	6.8862	7.02862	6.85848	7.17393	6.24638	5.90798	6.05744	6.68523	6.5627	5.97852	6.97592	7.12896	6.7868	6.35494	6.94225	6.56159	7.13703	6.05656	6.52232	7.14795	5.99322	7.07216	6.29213	7.05813	6.55012	6.00117	6.75938	6.55499	6.43356	6.80797	6.86677	7.03668	5.99337
SCO0592	8.52148	8.0672	8.14529	8.82214	8.91569	8.22377	8.76386	8.79689	8.69833	8.50482	7.95156	7.99104	9.11356	9.30948	8.87486	8.97158	8.72847	8.59951	8.439	8.18677	6.64141	8.51818	7.63269	8.85432	8.98235	7.58724	8.51818	8.86256	8.65801	8.4112	8.88481	9.41223	8.79036	8.8313	8.53578	8.78	8.78165	8.82878	8.37477	9.36346	9.25936	8.99636	8.82566	8.82566	8.97253	9.01266	8.86875	8.70663	9.03886
SCO0593	8.25108	7.73729	7.86486	8.57078	8.47575	8.51769	8.42	8.46286	8.62743	8.24364	7.86544	8.06089	8.43627	8.46351	8.64782	8.65424	8.44253	8.69165	8.2262	7.68467	7.5561	8.41666	7.89303	8.71047	8.73923	8.36649	8.67844	8.92671	8.312	8.08115	8.04606	9.22735	8.51105	8.53331	8.34299	8.48157	8.78825	8.27918	7.61713	8.18175	8.85641	8.53099	8.52093	8.5069	8.56961	8.72887	8.4132	8.38835	7.99212
SCO0594	6.21974	6.87144	6.17308	6.55763	6.29312	6.28522	6.5276	6.92466	6.39676	6.50553	6.61423	6.18674	6.85767	6.57411	7.19111	6.96336	6.73061	7.11146	6.72428	6.6428	6.36792	6.71852	6.49491	6.77409	6.47718	6.21319	6.93505	7.12195	7.05457	6.89897	7.38392	7.01178	6.85707	6.54523	6.47998	7.36379	6.41615	6.97059	6.6118	7.67959	6.85928	6.50888	6.83716	7.03279	6.72988	6.98701	7.08672	6.8837	7.01091
SCO0595	7.77784	7.45645	7.84004	7.57256	6.39953	6.00874	6.30687	6.98118	6.58571	7.70096	7.40003	6.74719	7.18408	7.46983	7.21848	7.31632	6.93259	7.10091	7.49407	7.4714	6.03437	6.52039	5.82731	6.94788	6.55012	6.03124	7.30172	8.0442	7.49805	6.88271	7.32585	7.48238	7.33953	6.78423	6.74429	7.58758	6.75889	7.65142	6.96121	7.40758	7.71301	7.32127	7.41983	7.42125	7.01703	7.7387	7.57324	7.47861	6.17354
SCO0596	9.11653	10.0816	10.1311	10.845	9.84685	9.87893	9.98458	9.99536	9.85178	9.30584	9.77493	10.1415	10.6588	10.026	10.2533	10.372	10.0556	9.88095	9.40914	9.82008	9.68399	10.9051	9.52965	10.3023	10.184	9.48064	9.86939	8.33074	6.77409	6.22875	5.9261	8.76109	8.13104	7.55151	7.53304	7.98554	6.41615	7.07216	6.00717	6.70482	8.6571	7.99817	8.04906	7.88379	7.40452	7.34872	7.15668	6.8837	5.79134
SCO0597	6.91564	7.95959	8.27493	9.09243	7.68427	7.37268	8.06666	8.38557	8.55008	7.05987	7.92372	6.70705	8.87001	8.76343	8.92255	8.83871	8.56766	8.66198	7.33356	7.70708	6.05343	8.7667	7.11389	8.82566	8.67674	7.18152	8.80931	7.89722	7.42049	7.15765	7.471	8.19862	7.91848	7.4058	7.44757	7.91921	6.31718	7.75076	6.70788	7.99923	8.1243	7.76948	7.86981	7.99901	7.19688	7.7459	7.87759	7.47861	6.86079
SCO0598	9.60985	9.92553	9.95572	9.79342	9.32546	9.07418	9.65256	9.49899	9.56265	9.91321	9.71492	9.62209	9.42339	9.46907	9.73068	9.71492	9.56405	9.72619	9.7016	10.0131	8.70292	8.94225	8.43236	9.76648	9.51975	8.97306	9.92378	10.0366	9.58153	9.41341	9.18921	9.29337	9.18921	9.1666	9.37192	9.42019	9.15229	9.35525	9.11296	9.16006	9.30525	9.22735	9.33297	9.45937	9.15923	9.69892	9.65731	9.49236	8.9567
SCO0599	10.8119	10.9366	10.4808	10.8525	10.968	10.9265	11.0289	10.7904	10.7935	11.0237	10.9051	10.8811	10.6175	10.7736	10.9022	10.8935	10.7944	10.9358	10.8272	11.0129	10.8626	10.8751	10.8163	10.9068	10.901	11.1246	11.1465	11.0954	10.8459	10.9001	10.5517	10.5525	10.4537	10.6618	10.7552	10.7064	10.8286	10.7522	10.6624	10.3195	10.6793	10.7629	10.8351	10.8154	10.7634	10.9572	10.845	10.7828	10.5445
SCO0600	11.0243	11.051	11.1658	11.4736	11.0437	11.2663	11.1871	11.2321	11.0674	11.0931	10.9489	11.0119	11.2158	11.0733	11.412	11.412	11.2643	11.0785	11.4519	10.9419	10.9474	11.4362	10.9245	11.3033	11.4563	10.8037	10.9614	11.1531	11.0345	11.0899	10.7531	11.5859	11.4528	11.5604	11.6659	11.6851	10.9366	11.1238	10.9614	11.2115	11.7139	11.5556	11.6975	11.8151	11.6115	11.2115	11.0608	11.1238	10.9383
SCO0601	5.79592	6.29131	6.06588	5.93942	6.19701	6.68655	6.40568	6.03577	6.10158	5.50646	5.96108	5.70448	5.84234	6.14163	5.68398	6.06998	6.31054	6.34625	5.13682	5.56513	6.87124	7.50848	6.58084	5.87488	6.05429	6.93784	6.50235	5.75337	6.02051	6.14977	5.78813	6.47315	6.16003	5.71162	6.00628	6.19794	6.34218	5.72277	5.94207	6.10391	6.1612	5.68034	6.3068	6.11058	6.11281	6.07872	6.08473	5.9757	5.9757
SCO0602	6.26537	5.30442	5.89831	5.50604	5.83527	6.50993	5.77249	5.64223	5.7822	5.73522	5.8475	5.86794	5.54301	5.83342	6.00637	5.41786	5.81769	5.65864	6.01125	5.56513	6.20767	6.0095	6.27281	5.60224	5.97009	6.53705	5.49743	5.28087	6.02051	6.03933	6.0611	5.99412	5.73492	5.62617	5.85643	5.71533	6.34218	6.15944	6.12981	6.0698	5.82761	6.18883	5.90783	5.95784	6.30047	5.83527	6.12923	6.14333	6.40215
SCO0603	7.20003	7.35873	7.22914	7.43114	7.36577	6.85767	7.51108	7.59621	7.34487	7.51378	7.59907	6.80593	7.82792	7.93394	7.31985	7.78412	7.68626	7.57873	7.11208	7.36752	6.31144	7.69953	6.80593	7.74733	7.50325	7.09762	7.70977	7.67225	7.68427	7.37268	7.70977	7.26193	7.36825	7.14288	7.32194	7.62122	7.4124	7.62459	6.92294	7.47659	7.45786	7.27415	7.56045	7.24801	6.85896	7.66648	7.65958	7.53463	7.02505
SCO0604	5.71088	4.73925	5.7111	6.38064	6.57877	7.12601	6.77354	6.21837	6.1288	5.33393	5.08549	6.74719	5.70651	5.8615	5.62617	5.66885	6.28943	6.08823	5.90611	5.9202	7.17408	6.63165	7.5061	6.00501	6.71852	7.16061	6.03817	6.01508	5.45912	6.30996	5.73766	6.20044	6.18285	6.01031	6.47998	5.81488	6.32455	5.8179	6.19486	5.61659	6.38671	6.20767	5.9564	6.35869	6.16757	5.79	5.74281	5.45005	6.22875
SCO0605	5.32952	5.37953	5.54301	5.8179	6.46184	6.31649	6.50357	6.33605	6.39676	5.79509	5.44024	6.20434	6.27625	6.00938	6.00637	5.99934	5.99337	5.88729	5.84234	5.4852	6.45295	6.4378	6.55197	6.2011	6.01844	6.63874	6.03817	5.93834	5.74219	6.18285	6.00874	5.80929	5.82761	5.89667	6.16179	5.97009	6.17429	5.6301	6.08949	5.94674	5.66466	6.03817	5.88206	5.95784	5.82907	5.8736	6.12923	5.9757	6.01889
SCO0606	6.10441	6.0807	5.06911	6.23322	6.92144	7.06558	7.05841	5.79705	6.1288	5.59052	5.64616	6.05577	6.27625	6.24129	5.83388	6.15676	5.92889	5.98374	5.84234	5.81769	6.35345	7.03901	6.96231	5.90476	6.71852	7.65142	5.79108	6.01508	6.59184	6.93636	6.22626	6.2924	6.36509	6.31905	6.20496	6.13669	7.00058	6.50048	6.2104	6.13485	6.52191	6.4095	6.39148	6.16917	6.18947	6.50084	6.52064	6.37952	7.36792
SCO0607	9.92936	9.34173	10.6088	11.3501	11.8322	11.5029	11.0062	10.9383	10.9607	9.77862	9.32663	10.5208	11.1931	11.3249	11.4259	11.1495	10.7152	11.0766	10.974	9.12566	9.58982	11.3059	10.9231	11.255	11.2194	10.6211	11.0077	10.0003	9.47737	9.17623	8.78918	8.99428	8.40697	7.72933	7.83732	8.11773	8.53578	9.26233	8.24997	8.76386	8.97501	8.48502	7.93128	8.27162	7.19688	9.42281	9.39065	9.17093	8.07457
SCO0608	10.9016	10.1816	11.1437	11.7451	12.6046	12.7472	12.2024	12.2766	12.1069	10.7395	10.2155	11.2426	12.3936	12.7381	12.7637	12.5903	12.0078	12.2024	11.7156	10.0714	11.297	12.7208	12.5086	12.6426	12.6596	11.8368	11.8418	10.9898	11.289	11.2788	10.4782	11.1745	10.7446	10.4604	10.1795	10.1623	11.1643	11.3651	10.9802	10.7184	11.2434	10.7573	10.4682	10.2637	10.3059	11.1871	11.4259	11.2595	10.3917
SCO0609	10.0492	9.43437	10.3358	10.6828	10.818	10.7048	10.6741	10.3986	10.3126	9.87949	9.08663	10.0441	10.3411	10.5468	10.5921	10.5397	10.1859	10.4782	10.5047	9.37637	9.76219	10.4961	10.4449	10.6009	10.4861	10.4419	10.6073	10.8698	10.3072	10.2165	9.09028	9.81548	9.70448	9.51851	9.49236	9.5832	10.1208	10.2336	9.93907	9.02197	9.79402	9.7448	9.68536	9.44495	9.37486	10.4234	10.4313	10.2282	9.02
SCO0610	7.50339	6.50208	6.65462	6.44128	6.7247	6.83406	7.00058	6.93661	6.47444	7.6326	6.57271	6.14333	6.81608	7.11877	7.17821	7.14057	7.04621	7.05545	7.70933	6.8682	6.47238	7.33142	6.96915	6.5373	7.24545	7.15002	6.75447	7.45706	7.66228	7.50639	7.32585	7.28328	7.22856	7.0768	7.03514	7.35996	7.24108	7.60308	7.13083	7.41631	7.24333	7.19786	7.17546	7.32789	7.00165	7.52478	7.7815	7.64875	7.28609
SCO0611	6.89488	5.90798	6.11492	6.16202	6.28205	6.45539	6.59933	6.38666	5.93542	6.80312	6.25812	5.66066	6.42598	6.55534	6.30133	6.21454	6.43128	6.08823	6.66278	6.06779	5.9564	6.99474	6.39122	6.13498	6.41245	6.69786	6.0868	6.49755	6.38929	6.76255	6.68987	6.3468	6.43183	6.54523	6.23995	6.76431	6.55597	6.68922	6.65636	6.79477	6.28804	6.50888	6.39148	6.28522	6.55389	6.76201	6.75705	6.59004	6.82173
SCO0612	5.12689	4.27235	2.93019	2.92267	2.62665	2.21314	2.57662	2.03633	1.93975	4.62042	3.62269	3.24976	3.33239	3.30105	1.77731	3.35665	3.33368	2.95919	4.45478	1.13918	3.09063	2.49891	2.4465	1.77635	2.81248	3.71755	3.22733	4.01559	4.02319	3.27191	2.90288	2.63876	2.96241	2.82033	3.09339	4.85266	3.98803	3.65516	3.75981	3.70359	3.36369	2.95633	2.81248	3.65983	3.10642	3.66192	3.34555	3.78444	3.70685
SCO0613	6.83674	6.57271	6.53188	7.17763	6.83716	7.18613	6.94611	6.9129	7.14461	7.14028	6.29719	6.73472	6.76168	6.69187	6.64703	6.41017	6.8862	6.90677	6.87387	6.35939	7.07741	6.34218	6.92619	6.5373	7.0098	6.82325	6.66543	6.77033	6.35415	6.24743	6.79934	6.96965	6.67775	6.25268	6.85784	6.91152	6.32455	6.84639	6.65636	6.86998	6.59592	7.05195	6.53813	6.92144	6.52709	6.69873	6.58762	6.32566	6.24863
SCO0614	3.52158	3.02043	1.99201	3.57663	4.07417	4.45616	4.49827	3.93226	2.91286	1.77073	0.0926386	2.4286	4.79511	4.17519	3.21474	3.03185	3.33368	4.19954	0.047054	3.33111	4.13297	4.91298	4.63018	3.54713	3.6083	4.60034	0.829877	3.23256	4.16631	4.50767	4.21939	3.96679	3.97753	3.98506	3.33111	3.82042	4.67205	0.130712	3.75981	3.70359	4.14493	4.45705	4.46045	4.06952	4.06779	2.49891	3.34555	3.52155	4.73187
SCO0615	6.21974	6.67629	6.26441	6.76448	5.90697	6.1074	6.51573	7.20248	7.08186	5.41868	6.78829	5.34166	6.9444	7.30245	7.41767	7.35731	7.17408	7.45855	5.90611	6.55292	5.75863	6.5132	5.53588	7.14057	7.0098	6.15308	7.31925	7.11062	7.05457	6.66337	7.02423	6.59915	6.82939	6.50048	6.49581	7.28328	5.64707	7.27928	6.16917	7.1313	7.08907	6.76095	6.60188	6.64684	6.28251	7.01284	6.96827	7.09921	6.09924
SCO0616	7.32336	8.32351	8.37928	8.33418	9.48064	9.58871	9.04402	7.65984	8.21716	6.87962	8.27918	8.89929	7.80745	7.57256	7.6419	7.54889	7.93044	7.90365	8.71972	8.05293	9.33152	8.62577	9.60207	8.07725	8.68295	9.42019	7.63032	9.23941	7.93854	8.44793	7.7517	7.67601	7.44642	7.70855	7.74667	6.4389	8.21583	7.61405	8.18565	7.74853	7.67903	7.87781	7.42585	7.54682	8.04536	7.77471	7.63792	7.55661	8.12535
SCO0617	7.6033	8.54255	8.57901	8.28191	9.5061	9.72619	9.1666	7.66614	7.83851	6.62487	8.25356	8.65229	7.67601	7.79763	7.61489	7.7968	7.91767	7.97716	9.13777	7.83144	9.02323	8.43407	9.51127	8.02991	8.7361	9.11848	8.04658	8.96198	8.107	8.2621	7.74015	7.72434	7.28525	7.72303	7.50075	6.62419	7.99379	7.66382	8.0218	7.70603	7.78749	7.77784	7.75339	7.489	7.93578	7.82904	7.65958	7.68467	7.95787
SCO0618	5.32952	6.47954	5.1646	5.64044	6.97605	7.13658	7.00058	5.79705	6.07383	5.85339	6.22084	6.44128	5.84234	5.79	5.43611	5.41786	6.3597	5.42965	5.35653	6.39443	6.67775	7.001	7.16361	5.60224	6.84419	7.66781	5.62799	5.70519	6.62537	7.05139	6.45437	6.37519	5.91741	6.75084	6.33289	6.16757	7.36752	6.15944	6.79299	6.35	6.35345	6.95305	6.48104	5.95784	6.71943	6.07872	6.33418	5.91524	7.8565
SCO0619	4.60582	4.8827	4.0722	4.08266	4.7355	4.7768	4.83273	3.35233	4.13152	4.06875	4.92483	4.25245	3.33239	4.61349	4.13769	3.03185	4.67246	2.59288	4.68123	4.89773	3.87527	4.51894	4.74259	3.28863	4.17883	5.46978	3.96217	4.8267	4.94589	5.35327	5.41199	4.1891	4.55754	4.93554	4.46924	5.3494	5.97895	5.36952	5.09565	4.53464	5.2838	5.20291	4.46045	4.00302	4.89195	5.83527	4.91447	5.17458	6.74246
SCO0620	7.79361	8.80396	8.53331	7.07411	5.89667	5.92502	6.00501	7.68576	7.63664	7.82595	9.1417	6.90512	7.60796	7.83719	7.6419	7.70149	7.56045	7.59565	8.06978	8.89889	5.77123	6.60758	5.66296	7.64228	7.31925	6.17507	8.17495	7.62044	7.52478	7.19593	7.15789	7.04819	6.90086	6.03697	6.97452	7.47625	6.16191	7.85143	6.70788	7.72453	6.79934	6.62216	6.90839	7.09698	6.23136	7.84536	7.65958	7.83236	6.48881
SCO0621	4.89195	5.90798	4.67268	4.37987	4.50323	4.95268	4.71248	4.07508	4.77474	5.59052	6.17912	4.16631	5.59935	4.99784	5.62617	5.23072	4.91193	4.99689	5.51298	5.81769	4.21939	4.44005	4.72978	4.91147	4.86386	5.12956	4.14893	4.8267	5.33195	5.50593	5.17752	4.93973	4.67065	4.91432	4.74259	5.50993	5.48899	5.50688	4.90995	5.30247	5.35653	5.11322	4.52406	4.62843	4.76123	5.28876	5.16682	5.57871	6.04287
SCO0622	11.3242	11.502	11.3588	11.0129	10.2386	10.0916	10.5404	10.6909	10.2542	11.7406	11.5061	11.2532	10.7323	10.563	10.6423	10.7007	10.6175	10.3713	11.69	11.7139	11.3325	10.6436	10.4089	10.6291	10.5671	10.2244	10.3737	9.75669	9.98847	10.0331	10.2864	10.4253	10.0151	9.86224	10.1292	10.1016	9.90681	9.97808	10.2944	10.5264	10.2165	10.1377	10.1696	10.1563	9.94933	10.1135	9.9478	10.1592	10.4609
SCO0623	11.5812	11.4502	11.812	10.8847	10.5431	10.5797	10.5857	10.9203	10.3338	11.4454	11.5462	11.7082	10.9293	10.7667	10.8137	10.6285	10.9128	10.5352	11.9297	11.6364	11.6681	10.9028	10.6631	10.5939	10.6658	10.1976	9.94344	8.72183	9.73507	9.77663	10.0314	10.3189	10.0727	9.84122	10.0524	9.97449	9.26325	9.67509	10.1095	10.2249	9.91321	9.87256	9.89207	9.94851	9.73184	9.36519	9.49598	9.88554	9.7743
SCO0624	4.1781	5.37953	4.67268	6.12923	5.86476	6.43242	5.81446	6.00501	6.32528	4.82175	5.44024	5.83452	5.9564	5.45005	5.35984	6.02994	5.65016	6.08823	5.35653	5.37953	6.463	6.00423	6.15688	5.67755	6.09963	6.05343	5.43611	5.70519	5.48836	5.5158	5.43663	5.57029	5.78529	5.81769	6.12307	6.01458	5.47659	5.8179	5.8147	5.90783	5.51314	5.82002	5.8179	5.90798	6.21788	5.75014	5.34225	5.62286	5.58413
SCO0625	5.59234	4.73925	5.54301	6.61567	7.32694	7.5167	7.33134	5.76448	6.35098	5.23607	5.34204	7.01468	5.37942	5.83342	5.35984	5.7822	6.3597	6.57477	5.65796	5.9202	7.62789	7.04785	8.25977	5.80637	6.82009	7.75339	6.30996	5.53308	5.8569	6.21246	6.17856	6.31099	5.82761	6.63006	6.66708	4.85266	6.81522	5.92829	6.57504	5.61659	6.33551	6.55534	6.25812	6.26372	6.08733	5.56779	5.58663	5.78631	6.41342
SCO0626	3.52158	3.79383	1.99201	4.61714	5.39178	5.98896	5.51796	4.75686	4.84154	3.04275	4.49267	5.1556	4.0722	4.45698	4.79129	4.33005	5.01983	4.7403	3.09538	1.13918	5.22757	6.12836	6.15688	4.91147	5.56769	6.14163	4.28578	4.60582	5.12468	5.53847	5.48603	5.37953	5.23858	5.31389	4.91663	4.63887	5.99322	4.76592	5.57157	4.98028	5.44347	5.66265	5.64889	4.89112	5.47734	4.64023	4.68566	5.12492	5.95383
SCO0627	6.16363	6.67629	6.53188	6.85928	7.94221	8.5002	8.0435	6.12155	6.74442	5.95416	6.09492	7.3264	6.30283	6.16879	6.43683	6.59498	7.06153	6.6519	6.36167	6.01741	8.15675	8.03737	8.68142	6.4169	7.33771	8.83871	6.60508	6.20557	7.10133	7.46212	7.0077	6.95887	6.66337	7.10133	6.93718	6.10967	8.12102	6.15944	7.79124	6.36722	7.17977	7.45342	7.09372	6.71546	7.61446	6.41096	6.50235	6.50013	8.06262
SCO0628	6.4955	5.72349	6.31144	7.24386	7.84987	8.03581	7.90542	6.45396	6.92071	5.73522	6.3619	7.33588	6.35454	6.10752	6.1178	6.35594	6.76731	6.76201	6.10474	5.86978	8.0435	7.21189	8.46911	6.5373	7.08661	8.18597	6.0868	6.28835	6.45019	6.83798	6.64141	6.80653	6.71703	6.85353	6.94755	6.4389	7.30098	6.21999	7.16809	6.18947	6.62289	6.95305	6.81925	6.82506	6.82425	6.00991	6.3592	6.25464	7.17852
SCO0629	5.32952	5.61193	5.62799	5.50604	6.04561	5.9344	6.04533	5.42452	5.13133	5.73522	5.78317	5.70448	5.91524	6.10752	5.83388	5.95925	5.95826	5.47127	5.35653	5.4852	5.34246	6.02166	6.30996	5.80637	6.16179	6.66278	5.36075	5.53308	6.61495	6.46928	6.12631	6.03034	5.9651	5.8691	5.6476	6.41781	6.59735	6.36812	6.00717	5.30247	5.82761	6.08886	6.15922	5.66517	6.13038	6.15922	6.43073	6.52191	6.99474
SCO0630	9.7452	9.23081	9.44799	8.2447	6.74097	4.85157	5.59374	6.2902	5.6739	9.68869	8.68413	8.03989	8.28677	8.07326	6.81727	6.66412	6.26372	6.17815	9.58982	8.74208	6.73356	6.73747	5.20813	6.3597	5.94443	5.40955	6.0868	8.61889	8.07374	7.0768	6.12631	7.32127	7.01655	6.95432	6.75858	7.59701	8.68106	8.23489	7.1853	6.68784	7.32414	6.83598	7.3695	6.80663	6.49816	8.581	8.17632	7.75392	6.00918
SCO0631	6.10441	5.72349	6.06588	5.44951	3.83315	3.8722	4.05609	3.35233	3.87268	5.90783	6.64069	4.33501	4.89742	4.91432	4.32141	5.23072	4.17676	4.07873	6.25464	6.50235	4.18756	3.81594	3.79967	4.1868	3.87786	4.42984	4.526	5.79661	4.99217	4.55813	4.56119	3.85126	3.57663	3.75601	4.12523	5.85384	4.41999	5.29757	4.22551	5.1293	4.26902	4.14254	3.34873	4.67065	4.16295	6.00991	5.53651	5.17458	4.30047
SCO0632	6.03034	6.0807	5.83811	5.59234	5.2552	5.70901	5.5536	6.03577	5.56236	6.33108	6.32912	5.17417	5.54301	5.94294	5.56769	6.02994	5.3886	5.61148	6.14749	6.39443	5.71708	5.90798	5.57245	5.60224	5.31964	5.78327	5.43611	6.39392	6.23049	5.89736	5.83527	5.47734	5.98595	5.61103	5.62824	6.22855	5.76448	6.21999	5.50389	6.0698	5.79626	5.74734	5.72533	5.76067	5.32952	6.50084	6.25004	5.89133	5.51748
SCO0633	5.32952	5.12327	3.80626	4.297	4.88914	5.27717	4.96887	4.33935	3.87268	5.50646	5.64616	4.82838	5.17156	4.99784	5.21049	4.60912	5.08236	4.88049	4.68123	5.03284	4.79559	4.85665	4.76443	4.28295	4.92587	5.39399	4.526	5.0293	5.64813	5.70385	5.17752	5.14484	4.89773	5.02628	4.88976	5.43228	5.83124	5.23277	4.62819	4.98028	5.1677	5.11322	4.89112	4.81494	5.14605	5.51531	5.28438	6.01064	6.36279
SCO0634	4.60582	4.06834	5.1646	3.73196	5.4483	5.41649	5.39685	4.33935	4.67065	5.41868	4.92483	5.17417	4.22177	3.98229	4.49647	4.71798	4.91193	4.48976	5.13682	5.27576	5.45469	5.37953	5.71922	4.1868	4.9947	5.62824	3.96217	4.70295	4.85782	5.20709	4.91447	5.05152	4.97053	4.93554	4.81928	4.63887	5.44024	4.18756	5.61193	4.30047	4.65091	5.24778	4.80169	4.89112	5.05243	4.64023	4.76592	4.7292	5.64667
SCO0635	6.93689	6.82651	6.22583	6.3068	5.91361	5.90798	6.07651	6.36178	5.59234	7.02006	7.0853	5.853	6.78643	6.74835	6.55282	6.15676	6.31054	6.08823	6.80181	6.73907	5.26345	5.71824	5.71922	6.30715	6.26109	6.11773	6.35494	7.23459	7.2399	7.32994	7.22856	7.10385	6.43183	6.84419	6.78099	7.19651	7.40513	7.57991	6.99092	7.69134	7.39518	7.35261	7.27772	6.5716	6.86938	8.19562	7.95742	7.98737	8.18306
SCO0636	7.90814	7.53304	7.55444	7.57256	8.19659	8.73877	7.9656	7.17311	7.57241	7.6326	7.29444	7.82634	7.22982	7.14398	6.95571	7.15994	7.2468	7.04181	7.91817	7.81327	8.45213	7.90068	8.7006	7.35684	7.52168	8.65634	7.17821	7.86258	7.92896	8.05647	7.49407	7.83671	7.86346	8.07515	8.00284	7.8002	8.2359	7.80806	8.12581	7.28051	7.62044	7.82904	7.70933	7.80745	8.05571	7.85987	7.807	7.81587	7.59118
SCO0637	8.19697	8.21806	8.10889	7.75121	6.83716	6.48827	6.96731	8.03143	8.02991	8.37928	8.31804	7.64958	7.65326	8.03318	7.86486	8.11612	7.9104	8.21822	8.27277	8.50091	6.57606	7.08241	6.27281	7.95978	7.85485	7.09762	8.33279	9.16752	8.6397	8.61539	8.59262	8.49982	8.50777	8.53331	8.85432	8.97306	8.54592	8.7973	8.50881	8.43365	8.63055	8.68413	8.82051	8.94384	8.59344	8.80906	8.87769	8.79996	8.23916
SCO0638	5.12689	5.00164	4.0722	4.90753	5.27817	5.41649	5.2603	5.59314	4.8907	4.37351	5.44024	4.82838	4.22177	5.30374	5.2883	4.9483	4.8537	5.36952	4.85775	5.15298	5.45469	5.74986	5.44852	5.46106	4.96518	5.33195	4.526	5.28087	4.89575	5.02151	5.06008	5.30776	5.11426	5.08008	4.9586	5.71533	4.98891	5.08338	5.48603	4.30047	5.11137	5.11322	4.98675	4.71248	5.14605	5.08549	4.91447	5.12492	4.9559
SCO0639	8.27323	8.30484	8.08348	7.66547	7.41848	7.49763	7.72933	8.35582	8.35835	8.45335	8.38814	7.65699	7.9656	8.1661	8.2447	8.28825	8.32226	8.13752	8.52285	8.60392	6.72218	6.61691	6.68979	8.12581	8.25794	7.29726	8.2283	8.16812	8.49799	8.03942	7.75623	8.02322	8.17288	8.14189	8.37204	8.54698	7.98826	8.44333	8.36355	8.09718	8.25188	8.21806	8.44401	8.40309	8.23725	8.54756	8.4821	8.62672	8.04906
SCO0640	9.83475	9.66771	8.95844	9.23557	9.36897	8.83633	9.3563	9.56847	9.5055	10.0441	9.91271	9.41223	9.06675	9.48479	9.48569	9.59822	9.54032	9.55952	9.91222	10.0361	8.60709	8.59896	8.79996	9.65936	9.72888	9.27934	10.0088	9.86987	9.61998	9.48005	8.92381	9.22355	9.26087	9.35691	9.50224	9.65066	9.48319	9.6346	9.47615	8.91089	9.27482	9.39353	9.53534	9.65616	9.61531	9.79342	9.65175	9.64449	8.62783
SCO0641	14.0029	14.134	13.8122	13.3308	13.9288	14.0871	13.9907	14.134	14.0693	14.0871	14.3115	13.8426	13.4406	13.9601	14.1519	14.221	14.0029	13.9032	14.221	14.0693	13.9032	13.5406	13.9032	14.202	14.202	13.9907	13.9032	14.2765	14.6222	14.5878	14.4149	14.4149	14.4149	14.6578	14.6222	14.8888	14.5412	14.6578	14.6222	14.6222	14.4894	14.5658	14.5878	14.8482	14.8482	14.6578	14.6578	14.7228	14.4671
SCO0642	7.20003	7.18224	7.35117	7.36976	7.98554	8.57078	8.1518	7.71231	7.86981	6.91152	7.26242	7.67508	7.46592	7.3852	7.35071	7.48353	7.7734	7.6906	7.27878	7.08585	8.28019	7.73414	8.65672	7.61847	8.01781	8.65256	7.76807	7.54582	7.82447	7.85675	7.95885	7.94417	8.03737	7.8319	8.31939	7.84716	7.94204	7.57324	8.06524	7.74158	8.07348	8.03176	8.05706	8.09596	8.20915	7.57099	7.50848	7.73893	7.78452
SCO0643	0.621121	3.52347	4.49902	4.6737	5.14505	5.18193	5.16614	4.07508	4.55435	3.681	3.62269	4.93504	2.38689	1.508	4.79129	4.85266	4.78392	4.30047	3.09538	4.7403	5.38998	4.41378	5.1866	4.61082	4.62522	5.14555	4.96887	4.70295	4.16631	4.37961	4.21939	4.659	4.77382	4.85964	4.9586	3.82042	4.55872	3.84489	4.78177	4.72566	4.26902	4.76123	5.1556	5.04019	4.67065	4.03534	4.8537	4.55977	4.68763
SCO0644	7.42571	7.11311	6.94729	7.92053	8.87145	9.14323	9.03574	8.71105	9.43668	7.40391	6.92187	8.03989	7.9656	8.47448	8.50055	8.72753	9.00591	9.64962	8.09762	6.88499	8.50777	8.69165	9.43668	8.56732	8.8398	9.71628	9.31421	6.96811	7.30457	7.69953	7.53508	7.72434	7.82849	8.25085	8.1495	7.86322	8.31108	6.75359	7.86486	6.94397	7.94271	8.17951	8.27889	8.24842	8.70147	6.79346	7.02567	7.07613	7.93128
SCO0645	7.63792	7.02423	6.799	6.64193	6.82226	7.62216	7.46834	7.33655	7.70222	7.79124	7.31274	6.73472	7.19279	7.44757	7.61489	7.76595	7.51033	7.72009	7.63417	7.22033	6.69117	7.02151	6.70206	7.77844	7.56085	7.56485	7.53899	7.53399	7.61084	7.54921	7.35117	7.13505	7.41943	7.35638	7.2399	7.59701	7.50449	7.62459	7.34801	7.54632	7.28264	7.52397	7.80516	7.38204	7.36792	7.88898	7.63792	7.65419	7.50225
SCO0646	6.86642	6.97111	6.22583	6.34003	5.86476	6.30283	6.6118	6.43484	6.15378	7.32849	6.93718	5.86794	6.54451	6.74835	7.10385	6.87654	6.04762	6.8496	7.18613	7.0151	5.79749	6.20557	6.06338	6.83572	6.41245	6.67277	6.78211	7.59593	7.33997	7.17441	6.3411	7.01178	6.80544	6.54523	6.59618	7.24108	6.89376	7.50075	6.74719	6.53672	7.03755	6.89781	7.01231	7.29188	6.67629	7.35938	7.42304	7.56745	6.24863
SCO0647	6.56072	6.52273	6.06588	5.77131	6.29312	6.26167	6.30687	6.26599	6.1288	6.55763	6.76539	6.49777	6.17354	6.14163	6.35494	6.68871	5.99337	6.15615	6.33551	6.8682	6.16955	6.85557	6.40209	6.5373	6.09963	6.45089	6.03817	6.86998	6.51294	6.36522	5.27376	6.13146	5.80135	6.38064	6.35098	6.70619	6.05118	6.90616	6.43415	6.32665	6.24145	6.05803	6.53813	6.38929	6.47299	6.38676	6.61115	6.42252	6.08658
SCO0648	7.84987	7.88055	7.85143	8.09751	7.51548	7.54873	7.65187	7.77539	7.62754	8.0672	7.58221	7.19411	7.72955	7.96663	7.98781	8.0672	7.86916	7.99104	7.63417	7.57991	6.87674	7.85364	7.18446	7.94204	7.58889	7.18152	8.10178	8.75795	7.90023	7.62122	7.56895	7.68546	7.79162	7.50639	7.76645	8.00275	6.94127	7.83926	7.34801	7.66681	8.07348	7.8461	7.87693	7.86888	7.76885	8.00294	7.9277	7.7907	7.27634
SCO0649	5.59234	4.6224	3.80626	3.86417	4.30097	4.97407	4.44419	4.52665	4.71304	5.23607	5.44024	4.28889	5.17156	4.61349	5.11579	5.14355	4.67246	4.30047	5.43999	5.37953	4.65681	5.08444	4.22551	3.98506	4.55872	4.62311	4.526	5.93834	5.42945	4.9586	4.95672	4.77291	5.11426	4.55681	5.04836	6.01458	4.92649	5.72277	4.68566	5.1293	5.20291	4.67165	4.93554	4.92821	4.45691	4.99834	5.28438	4.99784	4.99762
SCO0650	5.12689	3.79383	4.0722	4.83119	4.07417	4.61082	4.29997	4.2013	4.42863	4.06875	5.23017	4.11779	4.39285	4.91432	4.49647	5.23072	3.865	4.81614	4.45478	4.7403	4.51548	4.39006	4.45478	3.98506	4.3568	4.48854	5.06117	5.19669	4.31733	4.02166	4.46045	4.89121	5.1866	4.67556	4.21939	5.24873	4.41999	4.99217	4.61202	5.18193	4.6217	4.32121	4.70543	4.85775	5.03382	4.85665	4.68566	4.55977	4.90995
SCO0651	3.52158	4.45691	4.29848	2.46395	5.20813	5.70901	5.50993	4.67661	4.1891	0.0566562	2.45843	4.82838	4.0722	5.23698	4.49647	4.46499	4.67246	4.19954	3.75071	4.41999	5.05508	5.89078	5.93736	5.06069	5.24906	5.88736	4.14893	4.60582	5.64813	5.96108	5.83527	5.57029	5.07559	5.45165	5.21947	5.3494	6.13597	5.50688	5.44875	5.05243	5.11137	5.45005	5.19204	4.81494	5.60815	5.08549	5.48459	5.45005	6.56339
SCO0652	0.621121	3.02043	2.93019	3.31846	4.17281	4.01536	4.39123	3.62106	4.55435	1.77073	0.0926386	3.66801	1.66469	3.6975	2.62383	3.69181	3.865	2.59288	0.047054	3.33111	4.18756	4.41378	4.38503	3.681	4.44618	4.44419	2.22576	3.60817	3.85864	4.06952	3.55352	3.67827	3.67827	3.86417	3.86534	3.82042	4.35274	4.35213	4.22551	3.52672	4.07022	3.85126	3.87527	4.42827	4.33005	3.4364	2.89587	3.09339	4.53774
SCO0653	5.12689	5.00164	4.49902	5.11647	5.33877	5.29179	5.07227	4.91193	5.00102	4.37351	5.23017	5.17417	5.25881	5.7111	4.13769	4.60912	5.16682	5.47127	4.68123	5.7574	5.00164	5.24061	5.00861	5.24114	4.86386	5.20813	5.06117	4.60582	4.94589	5.04194	5.46166	5.37953	5.42603	5.11065	4.81928	5.77249	5.24479	4.76592	5.0293	5.51845	5.23083	5.06816	5.19204	4.99784	4.81804	4.27896	5.37953	5.39399	5.24939
SCO0654	5.88498	5.90798	5.54301	6.12923	6.11492	6.3411	6.13498	5.72044	6.42396	5.85339	6.25812	5.77528	5.91524	5.94294	6.52887	5.95925	5.99337	6.22875	5.84234	5.7029	6.10158	7.001	6.42957	6.22447	5.92717	6.14704	5.62799	6.26109	6.16202	6.3316	6.30715	6.21911	6.20496	6.30459	6.16179	6.59789	5.90468	6.48104	6.18102	6.67183	6.42388	6.15554	5.77741	6.30512	6.02711	6.38676	6.48104	6.11322	6.18973
SCO0655	4.60582	5.90798	5.89831	5.05613	4.64633	4.88766	4.89195	5.30442	5.05658	5.95416	5.9042	5.13515	5.65016	5.74986	5.87659	5.95925	5.08236	5.80272	5.58413	5.4852	4.93274	6.55337	5.00861	5.87488	4.96518	4.71304	4.87782	5.93834	5.74219	5.64241	5.71162	5.57029	5.91741	5.22421	5.49419	6.50701	5.35575	6.50048	5.07005	6.51205	5.56856	5.20291	5.1072	5.37953	5.36415	6.04533	6.12923	6.16917	5.28289
SCO0656	3.52158	2.12818	2.93019	2.92267	4.37521	4.52665	4.79827	4.52665	3.21474	3.04275	2.45843	3.79383	4.54096	4.45698	3.87268	2.44009	4.61714	3.65516	0.047054	3.33111	3.7646	4.45883	4.80122	4.07508	4.64773	5.01932	3.22733	3.60817	5.28131	6.078	5.43663	5.1153	3.76458	4.89121	4.06882	5.43228	6.01125	5.50688	5.09565	5.66231	5.32609	5.42815	4.93554	4.599	5.09452	5.61237	5.74281	5.89133	7.09044
SCO0657	3.52158	4.06834	1.99201	4.19469	3.08805	3.36901	4.01536	2.8719	1.43464	1.77073	0.0926386	2.30668	0.728172	1.508	3.87268	3.03185	3.03026	1.02013	1.77731	3.79967	2.9852	3.21903	3.52252	2.12818	2.29963	3.30789	0.829877	3.23256	3.59068	3.47753	3.73196	3.52152	3.09339	4.20052	3.18933	3.82042	3.91561	3.65516	3.36901	2.99071	3.36369	3.17926	3.27021	3.75071	3.33454	3.19984	3.11825	3.66192	4.01559
SCO0658	3.52158	1.0417	3.5172	3.57663	4.18831	4.55872	4.33501	3.62106	3.57979	1.77073	2.45843	4.45883	3.87244	4.17519	4.13769	4.17156	4.17676	4.88049	3.75071	4.41999	4.39151	4.58801	4.8827	4.28295	3.54713	4.51894	3.75661	2.86342	3.85864	4.6949	4.1781	4.14254	3.85864	4.25245	3.66801	3.82042	4.1868	3.3212	4.72292	4.17846	4.07022	3.80626	3.87527	4.2395	4.48976	3.82679	4.06834	3.66192	4.38052
SCO0659	8.29924	8.48297	8.46945	8.28191	8.17161	8.20801	8.39286	8.09762	7.95675	8.82519	8.41627	8.59828	8.53823	8.15723	8.31287	8.40052	8.15353	8.21378	8.6856	8.7	8.50777	8.78165	8.23916	8.31287	8.4475	8.53901	8.27889	8.61228	8.79522	8.89775	8.94346	8.39793	8.44926	8.58891	8.53578	8.47163	8.69685	8.9013	8.7857	8.87898	8.49387	8.57485	8.50161	8.58491	8.55766	8.82946	8.80528	8.95541	8.78765
SCO0660	6.36802	6.85353	7.31632	7.17763	7.15206	7.7479	7.31945	6.45396	6.63006	6.62487	6.66412	7.30098	6.463	6.28866	6.35494	6.7459	6.73061	6.22875	6.98606	6.94788	7.77657	6.96769	7.45987	6.48904	6.66801	7.5266	6.7263	6.81965	6.81925	6.66337	7.05595	7.06243	6.91342	6.89781	6.9952	6.54734	6.69333	6.85647	7.0592	7.21624	6.8305	6.87654	7.0208	6.92144	6.85896	6.79346	6.67311	6.77337	6.64077
SCO0661	5.71088	5.45388	5.95398	6.01458	6.24863	6.77636	6.59933	5.26262	6.04795	5.90783	5.71635	6.25763	6.10987	5.61148	5.68398	5.91809	5.9031	5.15347	6.01125	6.06779	6.80934	6.05803	6.82601	5.80637	6.25004	6.44525	5.79108	5.75337	5.74219	5.5158	5.73766	5.85384	5.78529	5.92768	5.69389	5.77249	6.31718	5.88934	6.2222	5.94674	6.10023	6.23976	6.32528	6.13038	6.01508	5.75014	5.88729	6.03875	5.80135
SCO0662	5.71088	5.72349	6.31144	5.8179	5.51495	5.95508	5.5687	5.91343	5.6739	6.00178	6.25812	5.67358	5.99609	5.94294	5.49766	5.87424	5.45922	5.77555	6.48302	6.11719	6.52939	4.84154	5.75804	6.13498	5.62628	5.34384	6.13669	5.70519	5.51298	5.32952	5.33732	5.59693	5.47509	5.34166	5.55505	6.28251	4.96229	5.85339	5.30461	5.83124	5.32609	5.57732	5.45061	6.00666	5.25881	5.46725	5.74281	5.74002	4.82256
SCO0663	6.31772	6.35274	6.26441	6.47299	6.94127	7.40189	7.1237	6.24071	6.26109	6.07729	6.50235	6.67368	5.84234	5.83342	6.55282	6.32303	6.26372	5.80272	6.4051	6.30189	7.46299	7.28494	7.3852	6.00501	6.75889	7.67373	6.00062	6.70911	6.31905	6.71516	6.47042	6.47315	6.38324	6.50048	6.23995	6.26039	6.66391	6.50048	6.35594	6.13485	6.14276	6.25862	6.3068	6.00666	6.39493	6.26011	5.88729	6.06559	6.77932
SCO0664	7.10892	7.58724	7.42571	7.41433	8.2671	8.7667	8.66517	7.00365	7.18224	7.54921	7.40003	7.84403	7.44974	7.35873	7.30657	7.40924	7.47041	7.0673	7.54921	7.44925	8.54316	8.79816	8.96946	7.28525	7.75099	9.10753	7.26771	7.53399	7.60352	8.27768	8.02632	7.89936	7.53463	7.92182	7.76136	7.26394	8.71558	7.49317	8.29924	7.72453	7.63515	7.95563	7.74513	7.7739	7.94246	7.85143	7.56678	7.71369	8.48337
SCO0665	4.1781	4.45691	2.93019	3.73196	3.65645	4.05155	3.76463	3.76565	3.07221	4.06875	3.62269	2.83333	4.0722	3.98229	4.13769	3.35665	3.54713	2.59288	3.09538	4.41999	2.90288	3.72033	3.6975	3.681	4.46924	4.27235	1.65124	4.01559	4.31733	4.45509	3.73196	3.85126	2.85874	4.28578	3.86534	4.32242	4.6217	4.35213	4.22551	4.90062	4.45509	4.01548	3.96506	3.65983	4.297	4.17519	4.42827	4.192	4.48854
SCO0666	7.10892	7.03876	7.31632	7.70562	8.76497	9.32546	8.63277	7.67308	7.94221	7.05987	7.14499	8.08115	7.44145	7.50175	7.54033	7.54889	7.78372	7.64028	7.30292	7.0998	8.96862	8.88876	9.3197	7.53899	8.13913	9.23941	7.36379	7.11062	7.10133	7.53879	7.52072	7.86916	7.49763	7.81881	7.57957	6.94537	8.20157	6.78946	7.79737	7.07252	7.4733	7.83761	7.54033	7.57163	8.01184	7.09878	7.10853	7.06749	7.89979
SCO0667	6.71943	6.15554	6.17308	4.61714	5.84888	6.26167	6.02489	5.35786	5.28876	6.66297	6.66412	5.79123	5.70651	5.74986	5.83388	6.15676	5.99337	5.65864	6.5353	6.24145	5.94489	6.50586	6.14749	5.42815	5.84559	6.37481	5.49743	6.55947	6.68539	6.61926	6.61826	6.59915	6.51959	6.85353	6.35939	6.84713	6.5651	7.13247	6.36792	6.35	6.47491	6.74458	6.69197	6.85767	6.41096	6.97965	7.02567	7.06749	6.84576
SCO0668	6.31772	6.12162	5.54301	6.12923	7.48543	8.10363	7.72327	5.94723	6.37121	5.90783	5.64616	7.0673	6.35454	6.19701	5.78631	6.29172	6.43128	6.36587	6.10474	6.26772	7.4291	7.86217	8.33457	6.5373	7.05687	8.38462	6.46236	6.01508	7.36825	7.63515	6.92071	7.04819	7.03734	7.34713	6.98414	6.62419	7.74158	6.85647	7.64482	6.73152	7.40976	7.4167	7.34595	6.60539	7.49896	6.85161	6.82048	7.02423	7.86831
SCO0669	6.77409	6.81257	6.31144	5.90468	6.0611	6.00874	5.5536	6.36178	6.23136	6.50553	6.78829	6.23322	6.27625	6.30848	6.70393	6.61826	6.3597	6.5181	6.96965	6.66116	5.50389	5.55505	5.60134	6.32903	6.13146	6.21319	6.26537	6.65354	6.08805	6.05912	6.19745	6.13146	5.87152	5.66326	5.79	6.46118	5.66555	6.26271	5.98991	6.55534	5.70994	5.64699	6.15922	5.90798	5.69068	6.54945	6.31296	6.53884	5.94025
SCO0670	6.56072	6.47954	6.11492	5.90468	7.02423	7.64288	7.08773	6.79017	6.37121	6.55763	6.29719	6.15688	6.463	6.67425	6.50614	6.43618	6.85226	6.34625	6.55678	6.42487	6.63216	6.84224	7.49109	6.70393	7.04764	7.81286	6.0868	6.47356	6.77409	7.38204	7.05595	6.83856	6.82939	6.96876	6.81048	6.83318	7.53104	6.80243	7.10306	7.16004	7.19006	7.15206	6.50268	6.75782	7.28525	6.85161	6.88678	7.11062	7.90627
SCO0671	6.62885	5.90798	6.31144	5.39255	4.6086	3.99581	4.68234	5.76448	5.6739	6.55763	6.44874	4.07417	6.35454	6.33026	6.40453	6.29172	5.92889	6.08823	6.5353	6.1642	4.08075	4.84154	3.95928	5.60224	5.12602	4.47155	5.94674	6.72864	6.40607	5.47171	6.43484	5.78813	6.2222	5.37685	5.72548	6.89781	5.02033	6.677	5.20291	6.89781	5.74959	5.34146	5.8179	6.41662	5.43547	7.01284	6.75705	6.59004	5.4852
SCO0672	9.43221	10.2393	10.5127	10.4646	10.3329	9.68583	9.96546	10.0179	9.97135	9.57047	9.95572	10.0111	10.2857	10.2797	10.1284	10.0743	10.2165	10.1404	9.47105	10.1135	9.28818	10.0426	9.6967	10.0904	10.0209	9.98126	10.24	10.0549	9.83345	9.57559	9.61307	10.1022	9.62501	9.77556	9.71184	9.89207	9.55431	9.72888	9.26126	9.75268	10.1135	9.88454	9.6512	9.98401	10.0707	9.74774	9.6336	9.64803	9.63181
SCO0673	8.80783	10.6927	11.271	12.3521	11.6824	11.4999	11.9438	11.4278	11.7023	9.08426	10.5293	10.6009	11.4662	11.3631	11.7176	11.6659	11.346	11.6265	9.07097	10.5921	10.7646	11.7227	11.6615	11.8539	11.3715	12.2573	12.5369	11.4519	10.9845	11.017	11.9554	10.4697	11.3521	11.7139	11.5859	11.7023	10.6596	10.6877	10.8926	11.299	11.3369	11.5948	12.206	12.253	12.3578	10.8935	11.1382	10.9537	12.4076
SCO0674	6.68871	6.29131	6.53188	6.12923	6.60395	7.04542	6.9222	6.24071	6.17561	6.46749	5.9042	6.42442	6.22704	6.35669	6.1178	5.47585	5.7839	6.08823	6.46118	5.96801	6.95387	6.5132	6.83798	5.80637	6.28835	7.02464	6.50235	6.67183	6.80653	6.96596	6.48392	6.98954	6.53258	6.59592	6.37121	6.46118	7.14795	6.70262	6.91429	6.39333	6.78829	6.67675	6.80417	6.48324	6.9801	6.91083	6.55464	6.42252	6.47718
SCO0675	5.88498	6.90906	6.62351	7.34837	8.81941	9.24496	8.87835	6.98118	7.209	6.44187	6.55074	7.99104	6.5181	6.74835	6.32616	6.43618	7.29897	6.97856	6.21911	6.60508	9.06	9.16711	9.62082	6.99324	7.94091	9.63841	7.21189	6.86998	7.4339	8.23183	7.70977	7.65958	6.88908	7.8468	7.57957	6.35217	8.88481	6.677	8.35394	6.96965	7.55084	8.04385	7.81516	7.14574	7.83809	6.83674	6.75705	6.66297	8.59262
SCO0676	10.4565	10.6836	10.5774	11.0062	11.076	11.1968	10.9947	10.697	11.017	10.4449	10.5352	10.7309	10.7494	10.5961	10.798	10.8105	10.8508	10.9508	10.5639	10.5264	11.0053	11.169	11.2229	10.7744	10.9761	11.239	10.8902	11.2921	11.2281	11.2096	12.2385	11.1514	10.9666	11.1701	11.2125	11.082	11.1374	11.1495	11.1187	12.087	11.236	11.1701	11.255	11.3569	11.5324	11.1579	11.2699	11.0899	12.1542
SCO0677	8.04536	7.8079	7.70661	7.96412	7.6434	7.5332	7.81751	7.83883	7.77894	8.04837	7.87539	7.55188	7.88123	7.84086	7.69443	7.75365	7.72634	7.84426	7.85257	7.70708	7.6546	7.6102	7.51474	7.53899	7.77579	7.87987	7.98138	8.19464	8.46604	8.13853	7.67736	8.27569	8.35806	8.12767	8.17597	8.53465	7.97137	8.27323	8.05226	7.83707	8.1495	8.16299	8.20069	8.45137	8.20372	8.11096	8.23156	8.17866	7.42448
SCO0678	7.01231	7.97982	7.86486	8.25237	5.54524	4.95268	5.28043	6.54178	5.99322	7.38204	8.20251	6.42442	7.82792	7.51772	7.45915	7.49236	6.90003	6.90677	7.35938	7.83926	4.81239	6.16917	4.86883	7.14057	6.33026	4.81734	6.97592	7.12195	5.35614	4.53204	4.56119	5.91262	5.66374	5.05508	4.64452	6.65258	4.31621	5.88934	4.22551	5.05243	6.38671	5.42815	5.19204	5.13682	4.06779	6.04533	5.53651	5.49589	4.32323
SCO0679	4.1781	4.45691	3.80626	3.86417	3.15158	3.33368	3.87049	5.46725	3.67477	4.82175	5.08549	1.92225	6.50182	6.16879	5.9631	6.38434	5.01983	4.88049	3.09538	5.27576	3.54591	4.05669	3.67963	4.91147	4.84933	3.27191	3.55352	5.64556	5.48836	5.23607	5.11954	5.85384	5.9651	4.77474	4.81928	5.97009	5.17085	6.55012	4.42827	6.21729	6.18285	6.03817	5.77741	5.13682	5.60815	6.77673	6.5368	6.62512	5.12602
SCO0680	7.30245	7.05564	7.89049	7.32438	8.15018	8.60857	8.30765	7.29681	7.35449	6.92917	7.27107	7.70401	7.02057	7.19886	7.26961	7.19491	7.35967	7.37596	7.03041	7.03197	8.08819	8.68295	8.7051	7.28525	7.76537	8.81537	7.73305	7.86258	7.72303	7.51688	7.17736	7.17408	7.10595	7.54385	7.31648	6.94537	7.81223	7.1422	7.81327	6.65354	7.15149	7.77784	7.17546	7.11774	7.53665	7.26425	7.26536	7.12562	7.99212
SCO0681	12.5313	11.0337	12.0842	10.0531	10.7417	11.1031	10.9216	10.9178	10.9121	11.5039	11.75	11.6433	10.6346	10.9572	11.0899	10.9761	10.6927	10.7478	11.9927	11.4759	11.5927	10.245	10.7337	10.9792	10.96	10.9366	11.0582	11.6705	12.1512	11.1051	10.5944	9.75815	11.046	11.3946	11.2595	11.4685	11.2134	11.3392	12.2515	10.998	10.1318	11.4362	11.0208	11.2788	11.4142	11.7667	11.8565	11.4631	10.7898
SCO0682	10.6962	12.4736	12.4438	13.0166	13.1534	13.1656	13.0057	13.391	13.4406	10.7683	12.5008	12.4152	13.2381	13.252	13.5006	13.3408	13.4837	13.4406	11.0663	12.3127	12.1191	13.3562	13.0741	13.2452	13.2605	13.4099	13.491	11.4362	11.5772	12.0976	11.5353	12.7938	11.7719	11.6639	11.6339	11.7928	11.575	11.9203	11.6807	11.7903	12.9958	12.0387	11.8565	12.1253	12.2964	11.575	11.7654	12.053	11.6475
SCO0683	7.01231	8.18825	7.5266	8.77855	7.94973	8.06928	8.37765	9.59102	9.52438	7.15537	8.44962	7.504	9.55172	9.61714	9.39731	9.42504	9.58057	9.52278	7.4217	8.31939	6.08635	8.61076	7.39427	9.25806	9.28178	7.82257	9.31421	7.48576	8.17064	8.27768	8.46173	9.21076	7.91149	7.98867	7.6033	8.22377	7.4794	8.94987	8.22487	9.1214	9.55084	8.7223	8.80881	8.34712	8.92922	8.60173	8.94825	9.11986	9.02197
SCO0684	8.48258	9.49138	9.27748	9.71237	9.98284	10.329	10.3161	10.9455	10.8832	8.45762	9.61082	9.4552	10.5293	10.6009	10.7612	10.7056	10.7598	10.7874	8.52664	9.56943	8.98357	10.2138	9.82118	10.5352	10.7883	10.3885	10.4767	8.93544	9.62875	10.0137	9.91818	10.3754	9.5793	9.59545	9.217	9.47047	9.29996	9.93372	9.58713	10.0829	10.4163	9.79656	9.74095	9.70492	10.2007	9.37033	9.69078	9.93263	9.90535
SCO0685	9.32663	11.1539	10.9102	11.7903	11.5948	11.8527	11.9409	12.3164	12.1718	9.74815	10.9947	11.0098	12.3806	12.1857	12.2928	12.2824	12.227	12.3045	9.82063	11.1892	11.2908	12.1718	11.8418	12.2308	12.3936	11.8772	12.0729	10.5961	11.2302	11.5207	11.5093	11.9467	10.9474	11.0491	10.7152	10.9455	10.8376	11.5255	11.2828	11.667	12.0304	11.3757	11.3009	11.3392	11.8889	11.236	11.499	11.6265	11.6996
SCO0686	6.45937	6.74544	7.29771	7.28688	7.54134	7.4319	7.1237	6.84576	6.88837	6.46749	6.61423	7.18145	6.93213	6.76382	6.70393	6.91083	7.1451	6.76201	6.48302	6.57877	7.72009	6.89689	7.40391	6.97617	7.10239	7.57051	6.75447	6.15238	5.96775	6.5629	6.57504	6.39259	6.40195	6.22421	6.23995	5.64851	6.80467	6.00527	6.65636	5.94674	6.57661	6.23976	6.34218	6.46531	6.52709	6.26011	5.96842	6.08949	6.52974
SCO0687	7.4767	7.46816	7.19375	7.0571	6.59204	6.76041	6.80277	7.36516	7.40362	7.58619	7.48859	6.50802	7.78908	7.48312	7.42699	7.45645	7.38811	7.26596	7.57075	7.4346	6.32895	7.07717	6.89689	7.28525	7.56085	6.77253	7.34765	7.40391	7.28823	7.151	7.471	7.36262	7.2958	7.04135	7.19411	7.49636	7.11291	7.45391	6.85007	7.61168	7.2958	7.19786	7.48016	7.30172	7.05687	7.58073	7.52056	7.3831	6.91111
SCO0688	8.39929	8.17011	7.72153	7.92053	7.99155	8.22377	8.19622	7.94271	7.94221	8.54009	8.19246	8.04869	7.98826	7.71406	7.92053	7.84643	7.9764	7.84426	8.39839	8.05293	7.95286	8.41062	8.52563	7.93578	8.18528	8.70969	7.7849	8.01587	8.68257	8.64441	8.8134	8.42619	8.34839	8.42344	8.46979	8.58023	8.23156	8.51311	8.48234	8.49454	8.2592	8.35542	8.54782	8.34712	8.43577	8.33367	8.52948	8.49934	8.64467
SCO0689	7.64958	7.22856	7.0385	6.44128	5.93834	5.95508	5.73961	6.45396	5.99322	7.30568	7.234	6.46268	6.799	6.67425	6.73907	6.53188	6.5181	6.17815	7.38371	7.20873	5.85894	5.83522	5.71162	6.44406	6.14823	5.78327	5.49743	6.91152	6.97682	6.21246	6.85767	6.72428	6.71703	6.46903	6.66708	7.08672	5.78895	7.29591	6.51999	6.89781	6.35345	6.12392	6.53813	6.59204	6.28251	6.94942	7.19375	7.1517	5.91199
SCO0690	6.26537	5.37953	5.77421	6.16202	6.21035	6.49799	6.75255	5.97139	5.99322	6.03738	5.44024	5.79123	6.5969	6.14163	6.08266	6.02994	6.06839	6.26195	6.18285	5.96801	6.20767	6.93025	6.78919	6.06422	6.23789	6.99324	5.73776	5.42444	5.96775	6.36522	5.90263	6.2924	5.71425	6.10441	6.07461	5.81488	6.48016	5.85339	6.34218	5.66231	6.33551	6.50888	6.01402	5.83342	6.23136	5.66155	6.03637	5.91524	6.70072
SCO0691	6.31772	6.87144	6.31144	7.59004	8.22964	8.92318	8.46653	7.07321	7.04097	6.78509	6.47299	7.70401	7.26164	6.57411	7.21848	7.19491	7.41108	7.16004	6.93611	6.66116	8.37605	8.35495	9.03543	7.45613	7.75099	9.06782	7.12073	6.89689	6.93445	7.76744	7.09836	7.55505	6.95387	7.47799	7.27772	6.70619	8.37011	6.51542	7.77601	6.83202	7.33379	7.61307	7.16202	7.16462	7.73965	6.68922	6.62537	6.62512	8.21046
SCO0692	4.1781	5.53714	5.45249	5.11647	6.23322	6.39953	6.32143	5.26262	4.96383	5.41868	5.34204	5.69056	5.59935	5.56769	5.35984	5.28741	4.95651	5.47127	4.85775	4.7403	5.73624	5.87659	6.2624	5.11291	5.84559	6.86249	4.87782	4.46131	5.90783	6.38823	5.83527	5.68706	5.59234	5.81769	5.49419	5.93252	6.5301	5.57232	5.50389	5.05243	5.77741	6.15554	5.71095	5.49518	5.73377	5.79	5.48459	5.74002	7.58498
SCO0693	5.79592	6.03697	5.62799	5.44951	5.20813	5.43168	5.36928	5.64223	5.48904	5.59052	6.29719	4.93504	6.10987	6.30848	6.17926	6.29172	5.7839	6.29075	5.84234	6.1642	5.13328	6.25862	5.16682	5.67755	5.78959	5.50688	6.0868	5.98012	5.23778	4.66365	4.80663	5.16682	5.11426	4.82838	4.9586	6.07872	5.28763	5.50688	4.8537	5.1293	4.96383	4.91302	4.7455	5.11065	4.84933	4.92932	5.34225	4.7292	4.99762
SCO0694	6.62885	5.66592	4.67268	5.11647	3.34873	3.24413	4.14011	5.88364	4.77474	6.27625	6.05258	3.09878	5.79426	6.14163	6.17926	6.59498	5.3886	5.36952	6.60508	5.9202	2.45843	4.33005	2.49891	5.80637	4.76123	3.12986	5.62799	6.01508	5.3805	4.47917	4.39006	5.30776	5.66374	4.20052	5.11267	6.72428	4.35274	6.46118	3.8722	4.90062	5.13819	5.01445	5.19204	5.73663	4.73187	5.8736	6.15615	5.35261	3.79383
SCO0695	7.86069	7.07581	6.53188	7.34837	7.50525	7.6906	7.74303	7.72303	7.63664	7.6326	7.14499	6.70705	7.5094	7.55925	7.55456	7.86094	7.74068	7.75855	7.68615	6.98414	6.88394	7.62044	7.3391	7.70401	8.00107	7.96133	7.60004	7.66112	7.80309	7.60004	7.28661	7.7127	7.83789	8.01117	7.93013	8.1934	7.59118	7.74409	7.10306	7.39677	7.6419	7.71301	7.73655	8.02673	8.06611	7.54801	7.75463	7.45706	7.24768
SCO0696	5.12689	5.72349	5.1646	4.90753	5.37378	5.10774	5.13345	4.84853	5.05658	5.66066	5.96108	4.61082	5.59935	5.51314	5.2883	5.28741	5.28207	5.26345	5.2603	5.27576	4.73486	5.35575	5.17499	5.01835	5.31964	5.32052	4.76592	4.32633	5.42945	5.58048	5.51222	5.05152	5.38091	5.37685	4.91663	5.77249	5.48899	5.72277	5.28752	5.51845	5.23083	5.04019	5.1556	5.11065	5.17417	5.23778	5.48459	5.07005	5.30276
SCO0697	6.10441	6.40568	6.17308	5.85894	6.24863	6.3411	6.53921	6.03577	5.88743	6.5334	6.05258	5.62929	5.79426	6.0433	5.68398	5.66885	5.9031	5.42965	6.48302	6.42487	6.20767	7.22982	6.4389	6.10981	6.27293	6.39333	5.62799	6.53705	6.29421	6.13485	5.9261	5.80929	6.14276	6.01031	5.83946	6.07872	6.5651	6.24512	6.23716	5.71162	5.92435	5.85621	6.09621	5.73663	6.11281	6.23176	5.96842	6.22939	6.18122
SCO0698	8.05706	8.78918	8.74475	9.04349	7.74468	7.28283	7.11291	8.16812	7.96663	8.15829	8.59054	8.02673	8.61183	8.36254	8.39136	8.54782	8.22677	8.08405	8.37765	8.7571	6.82082	8.23489	6.42957	8.39182	8.36019	6.63874	8.29818	7.02961	6.45019	5.89736	5.68606	7.38965	6.76041	6.38064	6.28943	7.26394	5.39067	6.72571	5.48603	6.53672	6.98893	6.72692	6.43356	6.84419	6.18947	7.0385	6.66278	6.79522	5.16726
SCO0699	6.56072	6.35274	5.7111	4.98885	4.6086	4.62522	4.68234	5.35786	4.67065	6.24461	6.39148	4.96074	5.48933	5.90143	5.9631	5.82761	5.16682	5.05333	6.38445	5.9202	4.30818	4.81478	4.71968	4.61082	4.79772	5.16547	5.15347	5.75337	5.64813	5.20709	5.51222	5.14484	5.11426	5.05508	4.91663	6.07872	5.19204	6.10959	4.90995	6.04138	4.79511	4.80122	5.1072	5.37953	4.64396	6.2849	5.74281	5.78631	4.91736
SCO0700	10.7373	10.346	10.5774	10.8555	10.5871	10.6077	10.4163	10.4753	10.4449	10.5782	10.2966	10.3979	10.9435	10.6309	10.4789	10.4142	10.6073	10.4993	10.5848	10.4379	10.4537	10.7784	10.5127	10.3871	10.5397	10.4299	10.3478	10.3589	10.3516	10.1976	10.2268	10.8077	10.3819	10.3891	10.4273	10.4176	10.6664	10.4136	10.2805	10.2202	10.6442	10.3213	10.3748	10.5782	10.5031	10.3358	10.287	10.2645	10.1556
SCO0701	10.9614	10.6624	10.0549	11.1374	11.2321	11.3936	11.3501	11.575	11.6837	10.7816	10.8751	10.6501	11.3033	11.3009	11.4887	11.3511	11.6035	11.7106	10.8779	10.6495	10.1371	10.9455	10.9195	11.3869	11.5144	11.3976	11.5428	10.6954	10.824	10.8351	10.9877	11.2343	11.0316	11.0323	11.1547	11.289	10.5509	10.8383	10.6793	10.9203	11.1571	11.0766	11.143	11.2194	11.2369	10.7446	10.8071	10.8643	10.81
SCO0702	11.0785	11.0846	10.8248	11.3927	11.589	11.7819	11.7406	12.0842	12.0304	11.1522	11.1514	11.2229	12.0255	11.9766	11.845	11.9708	12.0255	12.003	11.2653	11.1813	10.8227	11.4853	11.3598	11.8703	12.169	11.6465	11.8262	11.338	11.9203	11.9108	12.0175	12.1782	11.8368	12.1512	11.8111	11.7406	11.9268	12.1822	12.0943	12.3164	12.3936	12.3309	12.4242	11.9498	12.5369	12.1388	12.253	12.206	12.2964
SCO0703	10.4253	10.8128	11.0574	11.0149	10.9216	10.3885	10.7828	10.5547	10.4968	10.7103	10.6954	10.8376	10.7478	10.7961	10.7309	10.9563	10.6547	10.7253	10.4565	10.9812	10.5382	11.0725	10.7108	10.9238	10.798	10.5223	10.9812	10.3089	10.1702	10.0644	9.20667	10.2127	10.0389	10.0593	10.0881	10.1984	9.83108	10.2679	10.1597	9.36584	10.252	10.1795	10.3118	10.323	10.1623	10.3855	10.3358	10.267	9.11653
SCO0704	11.7877	11.8019	11.9297	12.0175	12.3081	12.3045	12.37	12.0687	12.1191	11.8861	11.7804	12.0142	11.7686	11.9349	12.1388	12.2346	12.1253	12.2327	11.7333	11.9438	11.7974	11.9409	12.0304	12.2024	12.2964	12.2201	12.2515	11.7761	11.8439	11.8019	11.0337	11.6681	11.6486	11.8368	11.9153	11.9297	11.6407	11.7903	11.6705	11.0316	11.7771	11.874	11.8772	12.0594	11.9524	11.7382	11.75	11.7363	10.9947
SCO0705	12.828	13.4007	13.5686	14.0339	14.0505	13.894	13.8544	13.6662	13.8122	12.9251	13.2452	13.4837	13.6203	13.8006	13.8696	13.8006	13.6812	13.8006	12.9685	13.3138	13.3794	13.8286	13.8544	13.8006	13.8818	13.9157	13.9907	13.7202	13.5498	13.5309	13.5778	13.894	13.4601	13.5872	13.5498	13.5778	13.5498	13.5195	13.3562	13.5006	13.9288	13.6942	13.7071	13.7749	13.7749	13.491	13.4601	13.3634	13.5498
SCO0706	5.32952	5.45388	5.95398	5.72084	6.45179	7.10091	6.37246	5.59314	6.23136	4.37351	5.23017	5.9647	4.89742	5.61148	5.11579	5.73492	6.01889	6.01458	5.35653	5.03284	7.1963	6.74442	6.98047	5.80637	6.27293	6.7429	4.65681	5.42444	5.16032	6.02656	5.88004	6.18014	5.82761	6.1715	5.9245	5.3494	6.45404	5.67884	6.32744	5.30247	6.48904	6.3597	6.55763	6.0653	6.31002	4.85665	5.34225	5.49589	6.21999
SCO0707	4.60582	4.8827	5.06911	6.12923	7.34907	7.79966	7.46094	5.8403	6.04795	4.62042	4.73486	6.5373	4.0722	5.66248	5.56769	5.23072	6.3597	5.65864	4.68123	5.15298	7.6908	7.79839	7.66954	6.15922	6.55012	7.60684	6.30996	4.18558	5.83924	6.70619	6.2849	6.3468	6.27293	6.28615	6.37121	3.82042	7.16735	4.35213	6.64141	5.1293	6.20044	6.3084	6.09621	6.0433	6.70666	4.99834	5.16682	5.17458	7.01091
SCO0708	4.1781	4.6224	5.1646	5.90468	6.12836	6.87514	6.5276	4.67661	5.74489	4.82175	4.49267	5.93252	4.67055	5.09088	5.02245	5.41786	5.33341	5.3214	4.99344	3.33111	6.72218	7.08241	6.98631	5.50763	5.94443	7.12262	5.68514	5.0293	5.23778	6.03933	5.76159	5.62503	5.59234	5.83811	5.79	1.48092	6.37092	4.8907	6.36792	4.63454	5.84816	5.74734	5.51796	5.69081	5.77123	4.92932	5.28438	4.86952	6.03034
SCO0709	0.621121	5.30442	4.9493	5.44951	6.07651	6.59498	6.32865	5.16479	5.45101	4.06875	3.62269	5.71708	4.54096	2.90532	4.49647	4.60912	4.91193	5.11036	1.77731	4.15579	6.70072	6.53705	6.51702	5.14505	5.77182	6.48536	5.06117	4.60582	4.94589	6.078	5.33732	5.14484	5.0438	5.49391	5.21947	1.48092	6.20257	4.35213	5.7078	4.98028	5.51314	5.24778	5.38071	5.16682	5.39346	4.92932	5.11835	4.86952	6.3009
SCO0710	3.52158	4.06834	3.80626	4.19469	5.71162	6.19075	6.10427	4.91193	5.13133	4.82175	2.45843	5.59163	4.89742	4.45698	4.91268	4.71798	5.12809	4.60963	1.77731	4.7403	5.98493	6.02994	6.25144	4.67065	5.75102	6.4567	4.76592	4.18558	5.23778	5.71708	5.43663	5.28752	4.8579	5.11065	5.07856	1.48092	6.15273	4.64396	5.77702	5.05243	5.23083	5.46925	5.38071	5.07308	5.95398	4.64023	4.68566	4.99784	6.17354
SCO0711	6.31772	5.12327	5.1646	5.29673	6.39096	6.7868	6.55217	5.11032	5.9083	6.07729	5.55816	6.05577	5.37942	5.51314	5.2883	5.95925	5.28207	5.80272	5.43999	4.60963	6.43484	6.52841	6.82601	5.18013	6.00897	6.97489	4.87782	5.70519	6.02051	6.77409	6.0433	6.27056	5.54407	6.39753	6.10752	5.24873	6.74544	5.96548	6.73681	5.86476	5.94569	6.3737	6.25812	6.15238	6.28251	5.94025	6.17856	5.66523	6.92619
SCO0712	5.32952	5.61193	4.49902	5.96754	7.73336	7.89624	7.69768	5.59314	6.17561	5.23607	5.08549	6.70705	4.99994	5.90143	5.73663	5.7822	6.6395	5.84888	4.68123	5.15298	7.01622	7.70603	8.34215	6.2011	7.1272	8.48018	5.36075	5.79661	6.87368	7.86457	7.01553	6.98954	6.03637	6.95432	5.95826	5.43228	8.63922	5.29757	7.47703	5.94674	6.96656	7.44642	6.81925	6.30512	7.52903	6.41096	6.00796	6.22939	8.8248
SCO0713	3.52158	4.6224	3.80626	5.17499	5.11137	6.01458	5.59374	4.75686	4.67065	4.06875	0.0926386	5.44875	4.54096	4.71633	1.77731	5.14355	4.8537	5.11036	3.75071	3.79967	5.71162	5.17626	5.82731	4.61082	5.2346	6.01402	4.28578	4.8267	5.12468	5.60844	5.09374	4.96842	5.15492	5.17156	5.17932	1.48092	6.1124	3.84489	5.74066	4.63454	5.1677	5.68034	5.29554	5.07308	5.36415	4.99834	4.91447	5.12492	6.17354
SCO0714	8.18781	8.04606	7.21151	7.7968	7.33683	7.42483	7.91229	8.35062	8.23765	8.45335	8.03942	7.27827	8.06953	8.2153	8.21761	8.41803	8.34257	8.24417	8.26123	7.90137	6.51573	7.44705	7.09516	8.20535	8.4475	7.56485	8.31663	8.63634	8.84402	8.66313	8.78524	8.763	8.62532	8.67782	8.66693	8.72573	8.72338	8.96278	8.78202	8.96637	9.01392	8.86524	8.9923	8.62395	8.9325	9.18974	9.17941	9.07724	9.02746
SCO0715	7.46032	7.55384	7.22914	7.22982	6.21035	6.01458	5.98662	7.01468	7.09762	7.28024	7.46322	6.10746	7.28283	7.3852	7.28494	7.26536	7.08468	7.16004	7.26425	7.49585	5.50389	6.55337	5.85477	7.10449	6.70549	6.11773	7.30172	7.21086	7.05457	6.48703	6.54523	6.58882	6.70343	6.01922	6.14636	7.47625	5.85636	7.226	6.23716	6.91228	6.74664	6.27056	6.39148	6.68324	5.89996	7.23748	7.05595	6.70619	6.15615
SCO0716	4.1781	4.6224	5.45249	5.44951	6.3411	6.677	6.42543	5.72044	6.17561	5.11291	4.49267	6.23322	5.59935	5.66248	5.68398	5.99934	5.65016	5.80272	4.85775	5.4852	6.65933	5.69322	6.25144	6.03697	6.16179	6.59184	5.43611	5.58617	5.61867	5.74489	6.15944	5.7714	5.66374	5.81769	6.00628	5.93252	6.10427	5.43729	6.07779	5.42973	5.51314	5.59879	5.75102	6.0653	6.03933	4.7431	5.53651	5.45005	6.09924
SCO0717	5.47433	5.9564	5.62799	5.77131	6.90906	7.06558	7.11291	6.00501	5.9083	5.73522	5.96108	6.05577	5.59935	5.83342	5.91878	6.1836	6.45463	5.80272	5.7839	5.96801	6.65933	7.49988	7.15649	6.22447	6.45295	7.50525	5.56729	6.15238	6.31905	6.92585	6.50048	6.37519	5.69081	6.5307	6.28943	5.89513	7.35638	5.88934	6.74719	5.3593	6.35345	6.66565	6.63747	5.83342	6.59592	5.8736	6.03637	6.20257	7.24768
SCO0718	6.65815	6.12162	6.17308	5.67884	4.28251	4.05155	4.36964	5.46725	4.92649	6.46749	6.32912	4.75932	6.48239	6.26515	6.2118	5.73492	5.45922	4.99689	6.14749	6.06779	3.99002	4.31733	3.74326	5.38001	4.79772	3.94469	5.29425	5.75337	4.99217	4.29294	4.67451	5.08444	4.8579	4.62701	4.34468	5.93252	3.98803	5.96548	3.79544	5.42973	4.32141	4.28578	4.70543	4.62843	4.297	5.71106	5.48459	5.24471	4.01559
SCO0719	7.50339	7.91884	7.53879	8.35778	7.80346	6.87514	7.35278	8.03843	7.92678	7.23724	7.68447	6.90512	8.09718	8.21005	8.28623	8.34758	8.08473	8.18825	7.68615	7.59661	5.98493	7.24768	6.21848	8.46173	8.24328	6.68979	8.33279	7.56855	7.21802	6.50789	6.56178	7.57389	7.62273	7.11146	7.29948	7.82486	6.19065	7.51426	5.77702	6.89781	7.59245	7.05987	7.31145	7.55272	7.0385	7.07321	7.32849	7.11739	5.71922
SCO0720	6.98833	7.30496	7.39031	8.01495	8.79355	9.21548	9.07843	8.86108	8.87243	7.03668	7.38678	7.60308	8.60626	8.93462	8.80832	8.9325	8.91319	8.95496	6.8996	7.24996	7.63609	8.95273	9.04147	8.83039	9.25069	9.17287	8.7764	8.118	8.36284	8.38612	8.31493	8.83368	8.56278	8.75907	8.62318	8.4081	8.89384	8.4931	8.37865	8.25131	8.84962	8.81181	8.80197	8.68731	8.92255	8.33367	8.532	8.31287	8.58891
SCO0721	6.10441	6.12162	6.68359	7.36976	8.28601	8.81461	8.56006	7.55209	7.7729	5.59052	6.17912	7.85601	7.29205	6.95432	7.2106	7.26536	7.82147	7.46592	6.46118	6.1642	9.04184	7.96905	8.96946	7.46322	7.79737	8.91622	7.31925	6.04888	6.71213	6.98368	7.17736	7.30954	7.04764	7.3978	7.50075	6.01458	7.97137	6.46118	7.51772	6.36722	7.36146	7.64958	7.51996	7.22292	7.65647	5.97009	6.5368	6.3597	7.63466
SCO0722	6.21974	5.12327	5.45249	6.09885	5.71162	6.31649	5.91483	6.36178	5.6739	5.73522	5.34204	5.60973	6.22704	6.07461	6.30133	5.91809	6.21454	6.12446	5.65796	5.37953	5.88101	5.55505	5.9564	6.03697	6.05429	6.40182	5.73776	5.19669	5.23778	5.35327	4.9909	5.37953	4.81982	5.22421	5.58805	5.71533	5.62639	4.76592	5.43228	5.05243	5.66466	5.45005	5.42474	5.35393	5.4584	5.16214	4.53185	4.86952	5.33131
SCO0723	8.16746	8.2262	7.31632	7.93044	7.46983	7.87561	7.90542	8.27493	8.29761	8.48668	8.3502	7.33588	7.95012	8.15117	8.29005	8.36355	8.36355	8.3502	8.18629	8.3367	6.55817	7.76175	7.55188	8.25577	8.36019	7.92896	8.51818	8.32114	8.41592	8.36649	8.17204	8.09542	7.95127	8.00662	8.08889	8.31721	7.99879	8.28825	8.10786	8.15558	8.17227	8.17288	8.27369	8.28739	8.30903	8.49413	8.46816	8.28677	7.91149
SCO0724	9.57147	9.69078	9.7821	9.55431	9.38465	9.18499	9.32663	9.36143	9.39353	9.55216	9.54858	9.36519	9.12504	9.25422	9.19145	9.3276	9.28604	9.24889	9.55172	9.53976	8.82132	8.92702	8.95541	9.33694	9.38676	9.40812	9.54336	10.1468	9.92553	9.8095	10.0843	9.85449	9.61137	9.70649	9.82316	9.91551	9.88511	9.85809	9.80288	10.0701	9.88278	9.90954	9.85588	9.92112	9.94709	9.86987	9.83743	9.71291	10.0074
SCO0725	8.09788	7.50126	6.92619	5.8179	5.17085	5.24487	5.05123	6.75889	5.88743	7.98057	7.46322	5.69056	6.88102	7.23178	6.83572	6.70965	6.3858	6.90677	8.06978	7.51621	5.50389	5.59052	4.98675	6.3597	6.03507	5.27717	6.66543	6.63799	6.10938	5.32952	6.0611	5.33801	5.28922	4.91432	5.14089	6.22855	5.71708	6.636	5.13682	6.65354	5.59243	4.91302	5.1556	4.96518	4.56083	7.04785	6.68784	6.45854	5.24939
SCO0726	7.26857	7.68249	7.79711	7.4767	6.54806	6.71943	7.15583	7.82595	7.83851	7.82595	7.51652	6.46268	7.62052	7.84086	7.70708	7.86094	7.89722	7.95742	7.51033	7.68467	5.97212	6.82119	6.42957	7.7412	7.49452	6.86982	8.08668	7.82409	7.52478	7.08773	7.49407	7.37291	7.58792	7.28463	7.41186	7.95885	6.5651	7.60684	6.73681	7.77719	7.32414	7.21397	7.71695	7.75463	7.21238	7.58073	7.72434	7.47861	6.83798
SCO0727	7.68653	7.3308	7.35117	6.47299	6.95007	7.18613	6.8862	6.80365	6.77782	7.62052	7.06827	6.94611	6.799	7.14398	6.94373	6.79548	6.99567	7.11146	7.53002	7.30817	7.00808	7.12262	7.07252	6.87951	6.85388	6.76792	6.60508	7.41108	7.25785	7.0768	7.0662	7.13505	7.19688	7.04135	7.45786	7.75121	6.9222	7.50668	7.0768	7.14398	6.97682	6.88716	7.11774	7.26857	7.30404	7.28431	7.34541	7.37373	6.86079
SCO0728	6.45937	7.15314	7.44642	7.57256	6.61997	6.55713	6.57695	6.94942	6.799	6.78509	7.234	6.74719	7.11636	7.11104	6.84983	6.92466	6.79968	7.0673	6.98606	7.39246	6.58762	7.21189	6.45937	6.94788	6.77932	6.70504	7.21189	6.89689	6.9554	6.64089	6.82741	6.76604	6.77445	6.41367	6.69117	7.19651	6.74066	6.84639	6.47396	7.18427	6.66197	6.57536	6.74128	6.93369	6.3804	6.85161	7.05595	6.79522	6.86938
SCO0729	7.17977	7.91884	7.77747	6.81151	6.1439	6.31649	6.55763	7.16032	6.32528	7.1237	7.4339	6.42442	7.19279	7.18885	7.54801	7.68016	6.8862	6.8496	7.44626	7.62044	6.02656	5.66066	5.83527	7.73484	7.17238	5.81769	7.33425	7.72351	7.3852	6.78692	7.59907	6.10974	6.4657	6.68672	7.00431	7.42073	6.23842	7.57324	6.3998	8.02214	6.40588	6.22312	6.77321	6.68324	6.03933	7.64676	7.61405	7.50449	6.87674
SCO0730	8.75781	8.7035	8.46229	8.29304	7.55444	7.21782	7.90542	8.51051	8.44837	8.71105	8.70944	8.19659	8.13104	8.39228	8.33022	8.40697	8.3874	8.51769	8.64348	8.7571	6.99597	7.25785	6.65971	8.43407	8.21822	7.45885	8.62395	8.88059	8.69788	8.46229	8.53513	8.27569	8.42628	8.34206	8.65324	8.78918	7.65232	8.72054	7.98826	8.52876	8.55614	8.41867	8.60173	8.67275	8.37171	8.54756	8.70085	8.69519	8.11502
SCO0731	7.68653	7.79591	7.53879	8.06798	7.98554	8.52948	8.38122	8.20511	8.37011	7.43221	7.54858	7.57957	8.09718	8.07958	8.18629	8.12195	8.22677	8.38612	7.68615	7.57991	7.94187	8.3059	8.41974	8.19429	8.35207	8.70969	8.26538	7.90627	8.03096	8.09852	8.62487	8.52876	8.40697	8.28049	8.47575	8.30388	7.89722	7.87759	7.75076	8.49454	8.27092	8.11787	8.34136	8.4192	8.34299	7.93854	7.83719	7.75392	8.35657
SCO0732	6.93689	7.3308	6.5613	7.36976	7.61805	7.97481	8.05871	7.64676	7.78693	7.3695	7.25039	7.0673	7.25096	7.51772	7.54033	7.57341	7.41983	7.95182	7.18613	7.19006	7.08661	8.37765	7.87929	7.49189	7.85485	8.35542	7.7968	7.59593	7.3852	7.68725	7.80247	7.62789	7.39518	7.62297	7.48543	7.49636	8.08438	7.61405	7.81327	7.76521	7.85987	7.96663	7.86322	7.61663	7.49896	7.81751	7.73484	7.51033	8.32049
SCO0733	7.51688	7.99488	8.1608	8.02991	6.11492	5.65864	5.85262	7.24768	7.51621	7.68128	8.00943	6.61997	8.00179	7.72171	7.83829	7.7968	7.46366	7.48312	8.03024	8.27369	5.26345	6.32936	4.61555	7.81245	7.09516	4.99885	7.73305	7.92867	7.14398	6.48703	6.81638	6.74896	6.41749	6.12923	6.16179	7.50639	5.53308	7.65142	5.78895	7.23322	6.50285	5.89338	6.21622	7.09698	6.18947	7.602	7.44268	7.4167	5.17852
SCO0734	6.98833	6.79279	6.799	7.01134	7.54134	7.94796	7.80371	6.80365	6.90003	6.76382	6.93718	7.60308	6.93213	7.16286	6.81727	7.01655	7.06153	6.89032	7.00245	6.60508	7.81286	7.84947	7.90693	7.0151	7.30918	8.35187	7.01885	6.79062	7.11519	7.2586	6.97385	6.95887	6.84224	6.81816	7.00431	6.83318	7.76136	6.61826	7.1779	6.61338	6.70443	6.76095	6.67432	6.86744	6.78946	6.62726	6.71516	6.70619	7.06484
SCO0735	7.83926	7.6057	7.72153	7.66547	7.02423	7.27415	7.26989	7.2648	7.23363	7.83872	7.60955	7.59328	7.43221	7.16286	6.86608	7.29636	7.28688	7.27634	7.64288	7.39246	7.39677	7.33142	7.14057	7.34739	7.19157	7.41131	7.28609	8.30765	7.9646	7.85675	7.96936	7.28328	7.72153	7.61446	7.68815	7.82486	7.40513	8.05507	7.70167	8.06052	7.58556	7.38653	7.65232	7.83719	7.29522	8.0716	8.06759	7.86981	7.6033
SCO0736	12.053	12.756	13.3219	14.3309	14.9804	14.8888	14.5658	14.4418	14.4418	12.0499	12.854	13.3408	14.4149	14.7228	14.7811	14.8166	14.4894	14.4894	12.3504	12.7991	13.297	14.7523	14.9804	14.8166	14.8482	14.5132	14.5132	12.935	13.5006	13.3408	12.4921	14.0029	13.786	13.8818	13.9288	13.8818	13.1271	13.2901	13.134	12.3127	13.748	13.6812	13.748	13.8006	13.7592	13.0166	13.3673	13.2748	12.3201
SCO0737	6.77409	6.57271	6.35869	6.64193	6.71107	6.52064	7.20189	7.01468	6.69579	6.46749	6.87457	6.66412	6.93213	6.83598	6.95571	6.85322	6.9168	6.53636	6.80181	6.30189	6.65933	7.07717	6.77975	6.86263	6.90762	7.18152	6.0868	6.67183	6.89865	6.92585	6.50048	6.8196	6.98202	6.91655	6.9168	7.11842	6.78605	7.00523	6.51999	6.47444	6.59592	6.50888	6.34218	6.92144	6.42201	6.69873	6.84588	6.79522	6.71943
SCO0738	7.57281	7.38811	7.51311	7.32438	6.03124	5.89996	6.43356	7.30532	7.08186	7.68128	7.59004	7.18145	7.21113	7.35873	7.26961	7.11417	7.226	7.21848	7.55887	7.7942	6.10974	6.2721	5.90476	7.10449	6.83318	6.13508	7.45777	7.45706	7.58968	7.24893	7.6829	7.21848	7.21685	6.74334	7.07054	7.7013	6.64365	7.70522	6.77231	7.67433	7.39518	6.84983	7.07054	7.64551	6.9801	7.6325	7.66985	7.56745	6.85424
SCO0739	8.75042	8.49454	7.98216	8.35778	8.35228	8.29851	8.4821	8.4874	8.4909	8.61801	8.59815	8.36649	8.4769	8.50231	8.45213	8.42254	8.5168	8.38612	8.85641	8.62318	8.07567	8.29304	7.87229	8.48813	8.5002	8.29005	8.51014	8.50357	8.72622	8.67936	8.7479	8.55515	8.81975	8.62101	8.82013	8.87898	8.22677	8.71228	8.43776	8.68106	8.51584	8.48813	8.4921	8.8403	8.6218	8.59262	8.81287	8.86938	8.42628
SCO0740	8.49693	7.86486	7.86486	7.89262	6.89257	6.6036	6.96731	8.14251	8.00552	8.15067	8.07632	7.30882	8.28034	7.92724	7.78749	7.86677	7.93044	7.97716	8.57409	7.96436	6.77321	7.06055	6.45038	7.7127	7.53032	6.51573	7.70977	7.93578	8.17064	7.67765	8.16851	8.00684	8.31721	7.86322	8.2669	8.52612	7.30098	8.14251	7.45308	8.1849	7.51318	7.73129	7.83851	8.17161	7.8777	7.91594	8.00376	8.26576	7.47179
SCO0741	10.7014	10.2182	10.282	9.90089	9.66276	9.85745	9.645	9.92112	9.90089	10.4176	10.181	10.0173	9.92776	9.80834	9.83108	9.8161	9.71139	9.82879	10.7083	10.1748	9.92936	9.85077	9.64235	9.71492	9.81675	9.66077	9.73307	10.0612	10.2326	10.2555	10.2048	10.2202	10.2249	10.2418	10.4544	10.4529	10.0803	10.2889	10.1681	10.141	9.95784	10.0373	10.1984	10.2127	10.2042	10.1475	10.2436	10.2513	9.8564
SCO0742	9.42504	9.4257	9.26475	9.30489	9.65332	9.81486	9.76715	9.32707	9.33297	9.36202	9.46907	9.70717	9.15439	9.34111	9.39353	9.44163	9.30978	9.3426	9.48753	9.52125	9.82008	9.90954	9.82621	9.40403	9.56109	9.74774	9.46167	9.94933	10.1468	10.1822	9.92212	10.1475	10.0727	10.1675	10.329	10.2165	9.97253	10.1041	10.1523	9.72205	9.95572	10.1016	10.1028	10.2165	10.2443	9.96329	10.0675	10.1398	9.88166
SCO0743	4.60582	6.21569	6.31144	4.83119	4.71078	4.58114	4.94167	3.93226	4.62311	4.98183	6.59268	5.24487	5.70651	6.00938	4.32141	4.60912	4.42617	4.7403	5.2603	6.39443	4.73486	4.62143	4.52665	4.85877	4.72642	4.69696	4.65681	4.32633	4.82107	4.42349	4.21939	4.26902	3.57663	4.55681	4.41378	5.43228	4.6217	3.84489	4.29294	1.75889	3.81784	4.2395	4.2331	4.42827	4.297	4.7431	4.19954	4.55977	4.55872
SCO0744	7.80542	8.04606	8.07348	7.34837	5.72785	5.58456	5.90472	6.94942	6.63006	8.13388	8.09718	6.25763	7.0995	7.11877	7.034	7.15994	6.68897	6.63165	8.00552	7.7942	5.72533	6.04032	5.11027	7.26596	6.00897	5.24778	7.14398	8.26093	7.7739	7.38204	7.3188	6.87337	7.10595	6.85353	7.08186	7.55925	6.70549	7.83469	6.65636	7.46469	7.10921	6.49846	7.13879	6.77409	6.46174	7.95978	7.90137	7.72572	6.28585
SCO0745	5.59234	5.61193	4.29848	5.11647	5.90697	6.14704	6.05927	6.12155	5.7822	5.33393	6.01168	4.80169	6.02489	6.07461	6.00637	6.26515	6.21454	5.80272	5.65796	5.86978	5.73624	6.61691	6.12155	6.03697	6.06934	6.30687	5.43611	6.39392	6.33418	6.08949	6.3737	6.32895	6.03637	5.74066	5.96821	6.62419	6.5181	6.36812	5.98991	6.74499	6.26109	6.07651	6.15922	5.78676	6.16757	6.50084	6.45089	5.9757	6.65933
SCO0746	5.59234	5.2298	5.83811	5.72084	6.47657	6.908	6.66391	6.2902	6.01798	5.41868	4.15054	6.48176	5.48933	6.19701	6.23995	6.57333	6.45463	6.45539	5.43999	5.81769	6.91737	6.57504	6.9443	6.25178	6.42836	6.62801	6.30996	6.33497	5.8569	5.86864	6.12631	6.31099	6.44874	6.18471	6.12307	6.04762	5.96775	6.32724	6.5301	6.30597	6.1612	5.95024	6.1405	6.71546	6.65354	5.97009	6.3592	6.06559	6.06779
SCO0747	7.4767	7.50126	6.74371	6.89633	6.18285	5.98896	6.40568	7.02707	7.34487	7.49407	7.56706	6.21848	7.21848	7.19886	7.43785	7.40924	7.33997	7.65647	7.38371	7.28494	5.70519	6.42957	5.54999	7.3666	6.85388	6.13508	7.63032	7.16637	6.9554	6.71516	6.3411	6.7868	6.77445	6.1715	6.16179	7.22174	5.79781	7.19411	6.02051	7.05813	6.77482	6.18883	6.5785	7.08557	6.07971	7.02769	7.00058	7.24965	5.90371
SCO0748	6.68871	6.87144	6.799	5.85894	5.14505	5.51531	5.64223	6.84576	6.20496	7.0768	6.98439	5.66066	6.9168	6.7887	6.60095	6.43618	6.59858	6.47617	7.12971	6.79062	5.48894	5.71824	5.48218	6.32903	6.17815	5.66906	6.03817	7.13841	7.40693	7.21825	6.82741	6.72428	6.77445	7.11146	6.94755	7.44434	6.68784	7.68016	6.6118	7.04492	6.87572	6.68784	7.48016	7.1338	6.69813	7.38432	7.41738	7.56745	6.392
SCO0749	7.06197	6.74544	6.94729	6.44128	6.52913	6.98414	6.37246	6.51143	6.52064	6.72171	6.89522	6.6428	6.463	6.35669	6.81727	6.46498	6.55871	6.43356	6.91737	6.71703	6.96693	6.22395	7.14057	6.44406	6.35098	6.57569	6.26537	6.80653	7.16809	6.50789	7.26081	6.64851	6.70343	6.64703	6.69117	6.97856	6.42689	6.97059	6.89781	7.20575	6.97682	6.95305	6.80417	6.79062	6.23136	6.64236	6.93354	6.8837	6.45179
SCO0750	6.10441	6.18214	6.17308	4.83119	3.27191	3.24413	3.60418	5.30442	4.1891	6.00178	6.17912	4.25245	5.54301	5.51314	5.91878	5.66885	4.55269	4.07873	6.06206	6.1642	3.27217	4.68397	3.67963	4.07508	4.12523	3.81689	4.526	4.8267	4.31733	3.68792	4.015	4.26902	3.09339	4.25245	4.00445	5.77249	3.87268	4.64396	3.0914	4.05033	4.07022	4.01548	4.2331	3.87786	3.55033	4.85665	4.31733	4.45698	3.61944
SCO0751	6.89488	7.31775	7.46244	8.10657	8.77597	9.39775	8.88812	7.32951	7.86981	7.05987	7.1313	8.31147	7.22982	7.51033	7.33142	7.47227	7.68626	7.45855	7.11208	7.27161	9.20214	9.08195	9.5081	7.73484	8.10206	9.51079	7.86069	7.86258	7.86258	8.45899	8.17546	8.17373	7.75768	8.21979	8.02852	7.50639	8.78165	7.69486	8.41867	8.12767	8.08115	8.28677	7.95182	7.95267	8.29661	7.82904	7.71883	7.69319	8.97891
SCO0752	5.88498	5.12327	5.26855	5.8179	7.29121	7.41004	7.23363	6.54178	6.85647	5.79509	5.55816	6.60277	5.91524	6.44406	6.14994	6.48881	6.40778	6.99567	6.18285	5.63491	7.21319	7.26814	7.51474	6.03697	6.78995	7.69169	6.46236	5.28087	6.14704	6.94942	6.15944	6.2924	6.43183	6.81816	6.59618	6.10967	6.91271	5.29757	6.87422	5.79	6.73181	6.18883	6.5785	6.32288	6.7754	5.51531	5.62799	5.49589	6.8862
SCO0753	7.10892	6.77174	6.65462	4.90753	3.83315	3.65983	3.66192	5.64223	4.36653	7.0912	6.70619	4.53165	6.2011	5.90143	5.62617	5.41786	4.55269	5.3214	6.76153	6.57877	4.06834	4.20644	3.87244	4.7355	4.31367	3.83453	5.15347	5.42444	5.23778	4.17883	4.91447	5.1153	4.81982	4.35213	4.71163	6.4389	4.13684	5.1585	4.72292	5.90783	4.79511	4.36809	5.13005	4.92821	4.20052	5.66155	5.66586	5.54006	4.26186
SCO0754	5.47433	5.12327	5.54301	5.17499	5.94797	5.97074	6.10427	4.75686	5.21776	5.66066	5.23017	6.12501	4.67055	4.8267	4.91268	5.04965	5.45922	5.05333	5.43999	4.41999	6.07779	5.73786	6.20698	5.11291	5.78959	6.27269	5.62799	5.11954	5.45912	5.35327	5.73766	5.37953	4.97053	5.53994	5.5687	5.77249	5.91878	5.43729	5.71873	5.3593	5.23083	5.15715	5.42474	5.54393	5.28169	5.42474	4.42827	5.24471	5.77225
SCO0755	5.95508	6.67629	7.05869	7.43114	8.47575	8.82663	8.6397	6.45396	7.30292	6.44187	6.01168	8.10786	6.38128	6.10752	6.08266	6.11719	6.68897	6.67311	6.36167	6.06779	9.02323	8.3657	9.06293	6.80312	7.61527	8.88314	7.07644	6.68987	6.7868	7.34487	7.25156	7.13505	7.28525	7.67508	7.44109	6.04762	7.79966	6.15944	7.87316	6.49581	7.11925	7.68447	7.21734	7.03279	7.72383	6.5785	6.76731	6.80707	7.79763
SCO0756	6.74246	6.88837	7.15712	7.89262	9.0871	9.67322	9.1666	6.96769	7.7157	6.96924	6.7263	8.64467	6.48239	6.61619	6.71943	7.11417	7.6033	7.12742	6.72428	7.11311	9.69455	9.51568	9.93739	7.45613	8.29085	9.72684	7.74351	7.09465	7.36825	8.2621	7.71702	7.68546	7.72483	8.02	8.03241	6.4389	8.88243	6.8166	8.57507	7.19556	8.01587	8.00376	7.76595	7.63983	8.32821	7.0385	7.02567	7.16032	8.40602
SCO0757	6.16363	6.72194	6.65462	6.41176	6.19701	5.9344	6.43356	6.52794	5.48904	6.44187	6.7263	6.14333	6.9576	6.89801	6.64703	6.55324	6.21454	6.50182	6.96965	6.9675	5.78874	6.58436	6.01458	6.6311	6.7999	6.33961	6.13669	4.70295	6.10938	6.2696	6.0611	5.74874	5.1866	5.72562	5.36191	5.77249	6.80467	5.57232	6.36792	5.75191	5.86005	6.05803	6.038	5.28335	6.08733	6.26011	6.27152	6.08949	7.15789
SCO0758	6.10441	6.50208	6.22583	4.74608	3.65645	3.75601	3.35665	4.98538	4.62311	6.11128	6.13557	4.45883	5.70651	5.56769	6.38064	6.11719	4.8537	5.11036	6.31221	6.47299	3.27217	4.26286	3.17543	5.46106	4.55872	3.71755	5.15347	3.23256	3.08986	3.68792	2.90288	3.16704	3.23835	3.38085	3.01635	4.63887	2.23724	3.3212	3.18471	2.99071	3.21199	3.80626	3.54591	3.17926	2.95633	3.4364	3.62269	3.66192	3.35665
SCO0759	6.80853	7.38811	7.26654	7.32438	7.25709	7.35731	7.56895	7.03901	6.90003	6.86249	6.92187	7.3264	7.22982	6.82506	7.0571	7.19491	7.04621	6.94942	7.14461	7.19006	7.49896	7.68576	7.60284	7.03371	7.41535	7.76807	7.05448	5.70519	5.93006	6.50789	5.90263	6.31099	6.26109	6.10441	6.4657	6.07872	6.54651	4.8907	6.30283	5.71162	6.2721	6.34625	6.12148	6.08823	6.54155	5.83527	5.88729	5.62286	6.85424
SCO0760	6.31772	5.9564	5.1646	6.3068	5.77741	5.88934	5.98662	6.67113	6.30512	6.36233	6.29719	5.44875	7.17892	6.55534	6.79522	6.77203	6.28943	6.15615	6.18285	6.24145	5.61549	6.14704	5.81506	6.48904	6.2104	6.07024	6.22626	5.89513	5.67422	6.18285	6.0611	5.72562	5.4502	5.74066	5.55505	6.58084	6.22144	5.92829	5.66598	5.86476	5.72548	5.76661	6.21622	6.0653	5.79426	6.04533	5.96842	5.78631	6.10906
SCO0761	6.36802	6.88837	6.85767	6.34003	4.22118	3.91481	4.76942	6.54178	5.59234	5.79509	6.89522	5.48933	6.81608	6.55534	6.70393	6.43618	6.40778	6.05258	6.5353	6.73907	4.13297	5.3214	4.05747	6.30715	5.69457	4.34892	6.22626	5.42444	4.82107	4.06952	4.11779	4.37934	4.97053	4.07508	4.34468	6.36812	3.9548	4.64396	3.98506	4.90062	4.92649	3.96851	4.41378	4.62843	3.7579	4.85665	4.8537	5.07005	4.01559
SCO0762	14.134	13.6306	11.8181	11.346	12.336	12.6721	12.7598	12.9958	13.121	14.5412	13.56	12.3309	11.4215	12.5008	12.6685	12.8903	12.9958	13.0361	14.3732	13.5006	12.1159	11.1931	12.3261	12.8956	13.1656	12.908	13.0009	15.1019	15.0456	15.1019	14.8166	15.1019	14.3934	14.4894	14.3732	14.4418	15.0456	14.9321	15.1804	14.8166	15.4118	14.9804	14.9321	14.6222	14.9804	15.1019	14.9804	14.9321	14.7523
SCO0763	8.65424	8.61205	8.40771	8.44169	8.63472	9.0427	9.11886	8.92437	8.68637	8.96886	8.84478	8.87769	8.52612	8.71383	8.86025	8.77975	8.94308	8.80906	9.10951	8.50881	8.517	8.75654	8.87811	8.88592	9.24619	8.81009	8.79996	9.15966	9.37697	9.56465	9.1417	9.2886	9.30893	9.44554	9.40403	9.39612	9.20806	9.60661	9.46812	9.19145	9.26818	9.58483	9.63741	9.56995	9.67214	9.417	9.42999	9.40036	8.89812
SCO0764	10.7468	10.6735	10.2007	10.2331	10.5293	10.3442	10.2725	10.2875	10.0977	10.7395	10.4273	10.4984	10.252	10.4292	10.2499	10.1646	10.3104	10.1612	10.6885	10.5774	10.447	10.5509	10.4333	10.2386	10.2506	10.1816	9.81072	10.8926	11.1813	11.1019	10.4861	11.0323	10.8862	11.0062	11.0062	10.9845	11.106	11.1413	10.9877	10.632	10.8952	10.8163	10.8772	10.8055	10.8424	11.1347	11.0416	10.998	10.6054
SCO0765	6.03034	6.40568	6.17308	6.66801	8.31804	8.65324	8.39929	6.15098	7.18224	6.07729	6.17912	7.70401	5.99609	5.97427	6.40453	6.15676	6.93259	6.63165	5.90611	6.06779	8.99636	7.96905	9.04576	7.10449	7.42237	8.72668	7.10176	6.36279	6.64562	7.17441	7.01553	7.28328	6.87387	7.36326	7.21206	5.3494	7.74158	6.15944	7.60861	6.18947	7.03755	7.62623	7.17546	6.97682	7.62184	6.38676	6.31296	6.25464	7.70733
SCO0766	6.62885	6.54734	6.59349	7.64469	8.7973	9.15966	8.76386	6.7429	7.52429	6.76382	6.64069	8.36649	6.30283	6.59592	6.46928	6.79548	7.17408	7.18152	6.48302	6.68003	9.42226	8.37109	9.42643	7.15314	7.80395	9.38421	7.21189	6.74835	7.05457	7.86457	7.26814	7.30954	7.22856	7.72933	7.63755	6.16757	8.58685	6.48104	8.15428	6.7197	7.4947	7.82904	7.72696	7.30172	8.05571	6.94942	6.74412	6.82048	8.59768
SCO0767	10.2054	10.5933	10.4065	11.0454	11.3392	11.5144	11.3009	11.1727	11.2261	10.1517	10.5389	10.8772	11.1628	11.1793	11.2134	11.1522	11.2194	11.2434	10.3023	10.6909	11.2953	11.444	11.4685	11.1473	11.2818	11.4178	11.0192	10.1675	10.3602	10.4734	10.81	10.7822	10.1777	10.3685	10.3034	10.2393	10.422	10.2679	10.3454	10.6473	10.7353	10.4646	10.2812	10.376	10.6365	10.1846	10.0971	10.2579	10.7244
SCO0768	6.68871	7.07581	7.07766	6.76448	6.26109	5.64223	6.01345	6.94942	6.58571	6.86249	7.11636	5.9647	7.29205	6.96836	7.11687	6.87654	6.79968	6.8351	6.82065	7.1264	5.65728	5.89078	5.93736	6.99324	6.37688	6.05343	7.12073	6.98029	6.46617	6.03933	6.2849	6.47315	6.05912	5.88678	5.89169	7.09921	6.26195	6.8862	5.76448	6.86998	6.77482	6.23976	6.34218	6.21045	6.03933	6.91083	6.66278	6.99567	6.59592
SCO0769	9.50264	9.31716	9.42504	9.28386	8.80733	8.71651	8.71512	9.20214	9.16135	9.4903	9.46439	8.97501	9.14413	9.08663	9.18419	8.99945	9.1366	9.15076	9.61249	9.22656	8.517	8.85359	8.2877	9.16409	9.134	8.58061	9.25273	9.73368	9.83585	9.84942	10.6954	9.78107	9.74006	9.85588	9.85939	9.88166	9.61649	9.85493	9.85537	10.5816	9.71394	9.71492	9.77984	9.91321	9.89309	9.78755	9.82456	9.87256	10.3469
SCO0770	7.66228	7.73729	7.33298	7.13296	6.3411	6.39953	6.66391	7.07321	7.06711	8.15067	7.57478	6.46268	7.0995	7.30245	7.2586	7.25276	7.18396	7.11901	7.86258	7.51621	6.29665	7.12262	6.55197	7.16462	7.07381	6.47491	7.47405	8.07183	8.13345	8.01061	7.25156	7.91848	7.86346	7.62297	7.98216	8.15699	7.57163	8.03737	7.94382	7.58939	7.86544	7.57099	7.96217	7.96296	7.6033	8.07541	8.13137	8.02014	6.98606
SCO0771	6.41749	5.8495	5.26855	5.55649	4.68482	4.82502	5.10265	5.35786	5.28876	6.38823	5.96108	5.34166	5.70651	4.99784	6.17926	5.82761	5.16682	5.20604	6.5353	5.96801	4.93274	4.29848	4.99217	5.28619	4.92587	4.81734	4.526	6.33497	6.26747	5.43524	4.95672	5.85384	5.91741	5.29425	5.83946	6.94537	4.85157	6.41837	5.57157	6.0698	5.61789	5.56357	5.64889	6.37063	5.32952	6.41096	5.88729	6.37952	4.99762
SCO0772	8.18781	7.97176	8.13465	7.1963	6.63267	6.52064	7.21113	7.20248	7.22174	8.55911	7.88715	6.98701	7.33025	7.53304	7.82228	7.70149	7.46366	7.44925	8.40528	8.10327	6.52939	6.65374	6.45038	7.62623	7.58889	6.79279	7.74351	8.95731	8.55106	8.26883	7.49896	7.94417	8.06666	8.04089	7.90023	8.07304	8.01222	8.47448	8.12581	7.91229	8.1661	8.07515	8.25131	8.13307	7.59521	8.62642	8.57354	8.53901	7.38392
SCO0773	6.71943	5.30442	4.67268	4.61714	3.51936	3.91481	4.14011	6.24071	5.82002	5.85339	5.71635	3.6083	5.91524	6.16879	6.17926	6.23976	5.8495	6.61681	6.01125	5.03284	2.90288	3.32846	3.17543	5.71162	5.07559	4.01536	5.68514	5.93834	5.8569	4.62843	5.54347	6.40692	6.30666	5.05508	5.61214	6.97856	4.41999	6.18947	4.49752	6.36722	5.72548	5.31277	5.3361	5.57157	5.20171	5.28876	5.48459	5.78631	4.22118
SCO0774	8.25108	7.44319	6.77337	7.51033	7.6102	8.3851	8.02779	8.36492	8.84911	7.79124	7.3039	6.68828	7.87316	8.11206	8.25317	8.46945	8.49494	8.84478	7.80443	7.11311	6.94011	7.35938	7.80395	8.20535	8.50541	8.37204	8.55794	7.81485	8.07878	8.36254	8.49494	9.38952	8.77975	8.43863	8.75907	9.04227	7.89722	7.93065	7.55505	8.41835	8.72013	8.41004	8.38057	8.42747	8.57354	7.81245	7.9233	8.11031	7.8139
SCO0775	8.88527	8.91827	8.70569	8.07399	7.23888	7.35731	7.5997	8.5681	8.67021	8.69194	8.62642	7.19411	8.28034	8.63813	8.53611	8.47652	8.37477	8.61801	8.85641	8.7051	6.65933	7.42585	6.42957	8.5422	8.48157	6.93114	8.56655	9.21506	9.32454	9.49795	9.52201	10.6111	10.0964	9.71788	9.70111	9.87103	8.80632	9.19027	9.07957	9.33206	10.2993	9.90681	9.62116	9.75345	9.69078	8.95052	9.0655	9.36857	8.62361
SCO0776	7.89885	8.65634	8.34299	9.00248	8.13942	8.30436	8.49561	8.22677	8.06198	8.17866	8.26063	8.34758	8.28677	8.12219	8.40147	8.47652	8.37928	8.13212	8.39839	8.47614	8.4002	8.8444	8.32136	8.44793	8.45105	8.26968	8.27889	6.57937	5.8158	6.03933	6.1466	7.0385	6.6311	6.48279	6.38756	6.41781	6.55597	5.72277	6.2573	5.79	6.76255	6.32865	6.79169	6.22447	6.46174	6.30856	5.16682	6.01064	6.26195
SCO0777	7.87018	8.18825	7.92252	8.13498	8.39136	8.28601	8.51632	8.43776	8.32783	8.01434	7.81628	7.79839	8.29221	8.11206	8.51421	8.41592	8.3851	8.4045	8.03024	8.0672	7.71231	8.92217	7.89936	8.4838	8.7361	8.34166	8.29818	8.10744	7.99923	7.94673	7.97968	8.79816	8.61467	8.21979	8.45502	8.55614	7.46983	7.7942	7.68379	7.76521	8.51892	8.38835	8.26824	8.1661	8.14251	7.77471	7.67708	7.95639	7.17852
SCO0778	6.80853	6.74544	6.59349	6.01458	5.20813	5.10774	5.59374	6.8862	6.88837	6.44187	6.76539	5.1556	6.85767	6.92585	7.31985	7.19491	6.5181	6.86235	6.74334	6.55292	4.48518	6.05803	5.05848	6.80312	6.65354	5.07005	6.81638	6.55947	6.19701	6.10413	5.98859	7.30145	6.6311	5.92768	5.75692	7.25141	5.14852	6.68922	5.07005	6.39333	6.78829	6.07651	6.3068	6.35869	5.89996	6.76201	6.55464	6.32566	5.1017
SCO0779	7.24893	8.14752	8.22734	8.38612	7.08145	6.88754	7.05841	7.90651	7.65253	7.3695	8.02063	7.33588	8.15699	7.94933	8.21761	8.18399	7.98117	7.86544	7.7968	8.17927	6.22875	7.58682	6.12155	8.17731	8.05293	6.41837	7.94221	7.62789	6.38929	5.91106	5.90263	7.66731	7.15741	6.61567	6.28943	7.34674	5.78895	6.74097	5.46185	6.636	7.57281	6.68784	6.78249	7.10729	6.60845	6.97965	6.59915	6.32566	5.41368
SCO0780	7.44434	7.77868	7.73129	7.85485	7.58527	7.66954	7.74303	7.82595	7.92678	7.53553	7.66282	7.12063	8.18924	7.79313	7.80111	7.67017	7.99654	7.9863	7.51996	7.59661	7.06788	7.87781	7.7219	7.72696	7.79054	7.9715	8.08668	7.58556	7.56725	7.46212	7.6939	8.14427	8.07922	7.76595	7.85117	7.9789	7.27415	7.69486	7.40076	7.68546	8.13307	7.7384	7.62651	7.93752	7.81711	7.45511	7.59118	7.69319	7.14398
SCO0781	8.61995	7.95156	7.57552	7.39138	6.21035	6.19075	6.28348	7.48652	7.53251	8.87835	7.70522	6.038	7.34237	7.21319	7.59197	7.77471	7.52805	7.71231	8.79816	7.69585	5.56417	6.4827	5.39067	7.66581	7.41535	6.10123	7.68427	8.60493	8.07374	7.2748	7.7517	7.60412	7.84739	7.91747	8.08889	8.36019	7.29188	7.98554	7.25359	7.74158	7.55084	7.64958	8.16949	8.17161	7.54229	8.18944	7.89819	7.68467	7.05496
SCO0782	9.33532	9.36991	9.49381	9.26279	9.09028	8.70944	8.73923	9.06721	9.20949	9.58827	9.30215	9.15648	8.8768	8.86875	9.05351	9.14598	9.09421	9.12666	9.32582	9.37637	8.4002	9.04884	8.55442	8.98312	9.22788	9.04402	9.32546	9.55566	9.42339	9.33486	9.87256	9.5735	9.38465	9.42874	9.56895	9.56665	9.22319	9.40587	9.42773	9.77323	9.529	9.35908	9.4197	9.78265	9.61531	9.47162	9.37075	9.35019	9.64868
SCO0783	8.30961	7.9866	8.00143	8.50274	8.8398	8.80683	8.52148	7.79361	8.09788	8.30987	8.02779	8.26753	8.31804	7.62562	7.53071	7.56183	7.6033	7.8513	8.49259	7.67308	8.47575	8.79092	9.19872	7.3994	8.13913	9.31501	7.92289	8.75795	8.50645	8.69939	10.6402	8.4355	8.10096	8.33816	8.27832	7.9789	9.54235	8.48462	8.64022	9.91496	8.16891	8.24791	8.24126	8.00294	8.3784	8.90519	8.45762	8.24714	10.2224
SCO0784	7.13027	7.15314	7.62562	7.52056	6.92144	6.68655	6.89661	7.59621	7.12328	6.69969	7.16061	6.76413	7.67601	7.21319	7.59197	7.77471	7.47861	7.39711	7.51033	7.28494	6.63216	7.4714	6.81816	7.55433	7.33771	6.50789	7.41943	7.05457	6.02051	6.078	6.79934	6.61691	6.64684	6.00225	6.10752	6.40029	5.8918	6.24512	6.02051	6.95887	6.55012	5.96629	5.85636	6.71546	6.11281	6.44893	6.12923	6.01064	6.04287
SCO0785	3.52158	5.12327	3.5172	5.05613	5.80917	6.26167	6.21676	5.42452	4.96383	4.82175	4.15054	5.13515	5.17156	5.23698	4.32141	5.04965	5.50593	5.15347	4.45478	5.15298	6.17815	7.26814	6.47998	5.28619	5.64556	6.43036	4.14893	5.47734	5.67422	6.18285	5.59907	5.66326	5.4502	5.51531	5.90814	5.14462	6.37092	5.1585	5.66598	5.24778	5.38091	5.72699	5.51796	5.7162	5.82907	5.61237	5.48459	5.17458	6.21999
SCO0786	6.31772	6.79279	6.35869	6.7887	5.90697	5.82542	6.08733	6.92466	6.56159	5.90783	6.66412	5.853	7.08353	6.48324	6.97208	6.85322	6.8166	6.74442	6.46118	6.39443	5.81446	6.42957	6.04244	6.89633	5.95745	6.29516	6.54178	4.8267	5.12468	5.23607	5.02833	5.2618	5.1866	5.57763	5.53181	5.89513	5.56961	4.64396	5.59132	5.05243	5.51314	5.48933	5.3361	5.47084	5.11267	4.64023	4.42827	4.45698	5.47349
SCO0787	5.59234	5.8495	6.26441	6.41176	6.83716	7.37268	6.9554	5.59314	6.26109	5.90783	5.64616	6.68828	5.84234	5.37553	5.83388	6.15676	5.8495	6.29075	5.51298	5.4852	7.72009	7.13775	7.52072	5.90476	6.47718	7.38204	6.18315	5.64556	6.08805	6.43347	6.0433	6.23002	6.03637	6.70965	6.26138	5.58456	6.57627	5.77421	6.57504	6.10391	5.96548	6.07651	6.25812	6.15238	6.50614	5.28876	5.28438	5.66523	6.43365
SCO0788	7.24893	7.45645	7.51311	6.91973	5.37378	4.99762	5.67521	6.84576	6.45038	6.98618	7.62044	6.038	7.14795	6.98118	6.86608	7.02894	6.21454	6.89032	7.38371	7.39246	4.98891	5.16614	5.05848	7.00614	6.00897	4.93412	6.95462	7.30532	6.93445	6.078	6.74128	6.71423	6.79169	5.90798	6.52232	7.45855	5.22547	6.91655	5.96951	7.04492	6.52191	6.10746	6.45605	6.98772	6.00874	7.05895	7.11636	7.05786	5.70161
SCO0789	5.59234	6.25376	6.35869	6.64193	7.36577	7.38271	7.23363	6.41982	6.65676	5.66066	5.96108	6.72218	6.42598	6.26515	6.40453	6.29172	6.26372	6.55308	6.01125	6.11719	7.63609	7.9866	7.90693	6.51012	6.91769	7.72079	6.35494	6.49755	6.38929	6.74128	6.74128	6.74896	6.32348	6.38064	6.1882	6.04762	7.07717	6.13134	6.73681	6.1612	6.52191	6.49846	6.25812	6.43036	6.5681	6.13485	6.25004	5.9757	7.28609
SCO0790	5.47433	5.78631	5.62799	5.29673	5.64667	5.8403	5.5687	5.76448	5.28876	5.66066	5.64616	5.36057	5.70651	5.66248	5.9631	5.95925	5.74696	5.26345	5.84234	4.89773	5.48083	6.23136	5.90856	5.53981	5.75102	5.85636	4.96887	5.19669	5.70322	5.5158	5.63491	5.50604	4.89773	5.35786	4.98885	5.14462	5.62639	4.76592	5.66598	4.98028	5.61789	5.74734	5.61867	5.31964	5.78529	5.08549	4.8537	4.9308	5.96548
SCO0791	7.03876	6.52273	6.17308	6.3068	6.79934	7.4827	6.69813	6.19152	5.93542	6.87962	6.39148	6.33026	6.2011	6.14163	6.00637	6.11719	6.06839	5.3214	6.6813	6.8255	6.87124	7.87781	7.52072	6.30715	6.78995	7.58032	5.79108	6.36279	6.7868	7.06109	6.60508	6.39259	6.20496	6.79671	6.14636	6.19794	7.50449	6.30788	7.06749	6.13485	6.33551	6.55534	6.63747	5.9344	6.66554	6.54945	5.88729	6.348	7.30335
SCO0792	6.03034	6.29131	6.22583	6.74409	6.43651	6.71943	6.6118	6.31144	6.17561	5.73522	5.8475	6.55217	6.463	6.44406	6.43683	6.55324	6.06839	6.6519	6.01125	5.86978	6.79671	6.16202	6.63353	6.22447	6.92654	7.13747	6.88716	5.70519	5.79	6.45907	5.76159	5.89926	5.71425	5.90798	5.9245	4.63887	6.62419	5.08338	6.18102	5.61659	5.92435	5.96629	5.96868	5.98134	6.49816	4.99834	5.78631	5.70901	6.86938
SCO0793	6.52693	6.25376	6.11492	5.8179	4.55872	4.72642	4.2206	6.19152	5.17085	6.27625	6.59268	5.11267	6.32528	6.14163	5.91878	5.91809	5.23083	5.61148	6.43242	6.44956	4.67165	5.13328	4.38503	5.7714	5.07559	4.93412	6.66543	6.39392	5.93006	5.43524	5.88004	5.59693	5.50918	4.98862	5.11267	6.46118	4.76518	6.35	5.13682	6.47444	5.35653	5.09193	5.06117	5.98134	5.30089	6.2849	6.27152	5.78631	5.20171
SCO0794	8.71228	8.63389	8.67466	8.66727	8.88481	8.71651	8.65144	8.41609	8.51363	8.51014	8.54698	8.59402	8.67071	8.49454	8.48234	8.46057	8.45817	8.5069	8.4565	8.7973	8.67728	9.15674	8.80881	8.45072	8.59137	8.95052	8.75082	9.1036	8.81461	8.77823	8.88844	8.63055	8.60857	8.96018	9.12504	8.91933	8.92103	8.60794	8.73085	8.84643	8.83571	8.91731	8.91695	8.9891	8.96323	8.85797	8.74652	8.56049	8.62361
SCO0795	6.36802	5.78631	5.95398	5.44951	4.98885	5.08134	4.89195	5.04194	5.28876	6.24461	5.96108	5.11267	5.43781	4.61349	5.56769	5.41786	4.42617	5.11036	6.62579	6.21013	5.28169	4.81478	5.22953	5.18013	4.84933	5.09088	4.87782	6.42342	6.21454	5.53847	6.0433	5.62503	6.10073	5.45165	5.66759	6.74066	5.24479	6.61826	5.28752	6.23679	5.61789	5.28785	5.61867	6.02166	5.57354	6.62726	6.33418	6.01064	5.51748
SCO0796	7.96436	7.82772	8.21877	8.12672	8.09278	8.05706	7.86515	7.73058	8.00552	7.76885	7.84987	8.01495	8.00179	7.7412	7.87726	7.85364	7.7734	7.822	7.85257	7.78038	8.21106	8.23892	8.29617	7.7594	7.9233	8.14752	7.95055	8.08933	7.83893	7.84851	8.10875	7.80185	8.12318	8.22458	8.41062	8.21822	7.88758	7.94459	7.97968	8.04806	8.08115	7.91921	8.21357	8.1661	8.17927	8.16197	7.84947	7.88758	7.79763
SCO0797	8.54185	9.20084	9.34343	10.346	10.4109	10.0733	10.0556	9.96666	10.0074	8.33367	9.38586	9.52026	10.4075	10.2303	10.1365	10.1144	9.99536	9.95647	8.50929	9.22656	9.02323	10.2654	9.79656	10.1581	10.1949	9.69288	10.0314	10.2827	10.1563	9.94851	9.67109	10.6417	10.5167	10.5293	10.4676	10.4395	9.98847	10.1503	9.91891	9.6512	10.4676	10.4912	10.4075	10.6202	10.4682	10.1088	10.1879	10.0179	9.46849
SCO0798	7.72434	7.89339	7.81751	8.57078	8.66236	8.7	8.5647	8.48104	8.57409	7.53553	7.83809	8.00465	8.65761	8.42996	8.38426	8.4309	8.43826	8.36118	7.55887	7.93898	7.72572	8.24292	8.2345	8.50091	8.55138	8.4565	8.59828	8.89997	8.99636	8.72963	8.52948	9.11736	9.1609	9.1425	9.14323	9.07957	8.59722	8.94552	8.56049	8.57354	8.89929	8.89384	9.00726	9.13105	8.94763	8.77335	8.94267	8.7688	8.3739
SCO0799	7.17977	5.12327	6.11492	5.24487	5.98544	6.31649	6.03697	5.76448	5.51954	6.17926	5.71635	5.46798	5.17156	6.10752	6.64703	6.32303	5.92889	5.84888	6.10474	5.9202	5.84433	6.32348	6.10194	6.3597	5.89634	6.59803	5.79108	7.28989	7.00058	6.47576	5.90263	5.57029	6.05912	6.59592	6.22186	6.54734	6.12554	6.58166	6.77231	6.32665	5.64455	6.39318	6.06559	5.95784	6.70666	7.15851	7.0998	6.348	6.06779
SCO0800	7.66228	7.77158	7.62562	7.53278	7.09279	6.77636	7.50339	7.65984	7.62754	7.91594	7.80822	7.11104	7.33025	7.39427	7.89919	7.95225	7.65274	7.80371	7.84576	7.66282	6.29665	6.61691	6.4095	7.66159	7.53032	7.20618	8.21337	7.81485	7.46711	7.11636	7.40661	7.1237	7.14759	7.00507	7.29055	7.38923	6.79323	7.53847	6.79299	7.45582	7.15149	7.00058	7.57051	7.22292	6.96336	7.72383	7.46032	7.58347	6.8862
SCO0801	7.75076	7.41131	7.82904	7.64469	8.45502	8.97158	8.44253	7.49362	7.76385	7.6326	7.48859	8.11654	7.36976	7.4319	7.7739	8.09762	7.67655	7.747	7.67736	7.62044	8.59344	8.68712	8.8729	8.02214	8.07995	8.84962	7.90023	7.81485	7.80863	7.87958	7.85343	7.55505	7.65933	8.01117	7.83732	7.77601	8.46406	7.69486	8.12581	7.86677	7.66282	7.79214	7.84879	7.90603	7.91487	7.6325	7.74762	7.75392	8.15723
SCO0802	8.2056	7.70889	7.40862	7.27161	7.6102	7.64288	7.36464	7.84576	7.95675	7.97302	8.02779	7.53879	7.78908	7.74762	7.89107	7.86094	8.03318	8.0115	8.05735	7.83144	7.5561	7.79313	7.61151	7.93578	7.85485	7.67903	7.80806	8.08933	8.45604	8.37765	8.85591	8.39236	8.37011	8.26968	8.37992	8.57557	7.98138	8.42996	8.36622	8.77513	8.2592	8.13212	8.29221	8.40771	8.32136	8.32386	8.38462	8.40489	8.46057
SCO0803	8.8134	9.23081	8.90343	9.10301	8.58285	8.86938	8.89848	9.13963	9.11924	8.65672	9.19086	8.78949	9.21043	9.20667	9.10024	9.02926	9.14637	9.18974	8.69412	9.29633	8.35341	8.85641	8.55442	9.18591	9.16135	8.77669	9.22735	9.52101	9.57411	9.57972	10.2708	9.69455	9.645	9.41578	9.56405	9.69029	9.30411	9.69785	9.50224	10.151	9.60534	9.52078	9.52078	9.61921	9.645	9.65407	9.69602	9.71576	10.0778
SCO0804	9.17206	9.26529	8.84643	9.26962	8.7361	8.67606	9.12325	9.36755	9.29015	9.22885	9.51249	9.01538	9.51526	9.37758	9.29779	9.30584	9.31244	9.36143	9.10578	9.51526	8.81461	9.17571	8.66869	9.26475	9.25575	9.16792	9.17159	9.85588	10.1009	10.1181	10.6111	10.0542	9.9964	10.0167	10.0137	10.1149	9.87725	10.1215	9.9478	10.5601	9.89684	9.78347	9.94658	10.046	9.95949	10.0721	10.0593	10.0039	10.3634
SCO0805	9.2185	8.98235	8.4838	8.32677	8.18753	8.60857	8.43564	8.532	8.55479	8.89963	9.18921	8.47448	8.4769	8.4127	8.47751	8.34136	8.36918	8.44681	9.04402	8.96488	8.57638	8.57485	8.55911	8.30011	8.34424	8.43677	8.08668	9.37637	9.89499	9.87986	10.3255	9.81548	9.89684	9.82946	10.1822	10.1169	9.60121	9.86882	9.95089	10.2555	9.47737	9.65215	9.97549	9.82946	9.58827	9.61998	9.73852	9.9194	9.91096
SCO0806	7.50339	7.01178	7.116	6.85928	6.68922	6.79622	6.46184	6.99324	6.83572	7.3577	7.1313	6.46268	7.07411	7.04492	7.16286	6.77203	6.8671	6.91973	7.4217	7.33327	6.35954	5.85636	6.95237	6.7887	6.66801	6.86249	7.10176	7.41108	7.53335	7.36379	7.3617	7.38965	7.21685	7.12821	7.31176	7.64731	7.40513	7.42337	6.81965	7.49189	7.54385	7.31145	7.151	7.23481	6.96336	7.489	7.49109	7.39031	7.39711
SCO0807	5.32952	3.02043	4.29848	3.31846	3.9548	3.61944	3.96851	3.76565	3.33454	4.37351	3.62269	4.11779	3.87244	4.61349	3.87268	3.35665	3.65516	3.79967	5.2603	4.60963	4.21939	2.64698	3.62269	3.76836	3.24976	3.66712	3.96217	3.23256	3.85864	3.68792	3.79932	4.22551	3.23835	3.98506	4.37727	5.00861	3.86117	4.64396	3.65645	4.53464	3.81784	3.96851	4.2331	4.06952	3.92423	3.82679	4.06834	3.94469	4.08187
SCO0808	5.95508	4.6224	5.83811	5.90468	5.92799	6.03789	5.69202	5.72044	6.15378	6.07729	5.55816	5.75242	5.79426	6.07461	5.43611	5.23072	5.01983	5.3214	5.65796	5.96801	6.52939	5.8403	6.16996	5.5687	5.64556	5.79	6.18315	5.98012	5.64813	5.48899	5.78813	6.15055	6.1178	5.92768	6.10752	6.22855	5.44024	6.32724	5.74066	5.94674	6.11673	5.79661	6.06559	5.78676	5.73377	6.35929	5.96842	6.11322	5.22547
SCO0809	4.1781	3.52347	5.35741	6.12923	6.55696	6.62089	6.24461	5.8403	5.85636	3.681	4.49267	6.27639	4.99994	5.09088	4.32141	5.04965	5.28207	5.77555	4.68123	4.60963	6.76431	5.04965	6.70206	5.38001	6.05429	6.30687	5.68514	4.92649	5.28131	5.60844	5.29073	5.62503	6.00897	5.72562	6.07461	1.48092	5.94569	4.18756	6.08949	5.1293	5.77741	5.83988	5.72533	5.76067	5.79426	4.92932	4.76592	4.86952	5.49391
SCO0810	4.60582	5.00164	5.7111	6.34003	6.45179	7.14411	6.62487	5.59314	5.7822	4.62042	4.73486	6.56898	4.39285	5.30374	5.62617	5.14355	5.74696	5.26345	5.13682	4.15579	7.25456	5.55505	6.92619	5.84694	5.97009	6.7429	6.03817	4.92649	5.42945	5.86864	5.63491	5.66326	5.82761	6.19995	5.71344	1.48092	6.15273	4.76592	6.02051	5.57157	6.03507	5.71088	5.99693	5.69081	5.99609	4.7431	4.91447	5.29786	5.81769
SCO0811	5.47433	5.78631	5.54301	6.81151	7.81933	8.05706	7.33134	5.88364	6.54451	5.23607	5.34204	7.13199	5.25881	5.83342	5.49766	5.7822	6.12592	5.98374	5.51298	5.7574	7.97176	6.98439	8.22284	6.5373	6.77033	8.02268	6.66543	5.85058	5.8158	6.52051	6.02384	6.48893	6.33689	6.82651	6.9168	5.43228	6.78605	5.57232	6.77231	6.0698	6.40588	6.68784	6.5785	6.46531	6.96336	5.83527	5.06008	6.03875	6.78704
SCO0812	6.10441	6.32303	6.59349	6.7887	6.53779	6.98414	6.7197	5.51462	6.26109	6.36233	6.39148	6.56898	5.65016	5.8615	5.9631	6.15676	5.99337	5.77555	6.55678	5.81769	7.41807	7.19339	6.81816	6.44406	6.31718	6.63874	6.636	6.31099	5.71983	5.91106	5.9647	6.10974	5.78529	6.12923	6.12307	5.71533	5.95765	6.15944	6.31054	5.86476	5.88498	6.3737	5.99693	6.18973	6.41096	6.07872	6.3804	6.16917	5.90371
SCO0813	6.89488	6.79279	7.116	7.64469	8.63922	9.14323	8.32351	6.67113	7.3779	6.84713	6.47299	8.12834	6.58001	6.16879	6.88417	6.38434	6.96924	6.94942	6.62579	6.73907	9.28386	9.02351	9.25422	7.10449	7.61527	9.16381	7.40513	6.95372	7.00862	7.38204	6.99627	7.2402	7.25276	7.8468	7.68815	6.04762	7.91787	6.636	7.68379	6.49581	7.24333	7.61307	7.22982	7.40391	7.81327	6.72218	6.83449	6.72512	7.89979
SCO0814	5.59234	5.53714	5.35741	6.50357	7.31775	8.08933	7.40391	6.00501	6.17561	6.33108	5.71635	6.25763	5.37942	5.74986	5.87659	5.82761	6.43128	6.08823	6.01125	5.81769	7.9104	8.0321	8.09751	6.3597	6.94473	8.08163	5.94674	6.45038	7.00058	7.21113	7.05595	6.88649	6.77445	7.17931	6.85784	6.07872	7.73484	6.21999	7.27976	6.51205	6.66197	6.91111	6.95887	6.70206	7.0385	6.82101	6.80243	6.60539	7.69557
SCO0815	5.88498	6.63626	6.31144	5.8179	5.71708	6.21013	6.17392	6.00501	6.04795	6.24461	6.41921	5.91343	5.9564	5.94294	6.2118	6.43618	5.68806	6.17815	6.50643	6.57877	6.35345	6.67368	6.3212	6.30715	5.97009	6.26441	6.00062	6.23097	5.99934	5.97212	5.88004	5.74874	6.18285	6.01031	6.00628	6.70619	6.01125	6.15944	6.07779	6.23679	5.90371	6.00117	5.88206	6.28522	6.18947	5.83527	6.15615	6.30283	5.74839
SCO0816	6.80853	6.98492	7.33298	7.39138	7.43954	7.69999	7.37714	7.00365	6.93558	6.74371	7.06827	7.26179	6.54451	6.92585	6.83572	6.66412	6.8166	7.04181	7.11208	7.15149	7.83414	7.7449	8.10861	6.94788	7.28494	7.69169	7.12073	6.98029	7.05457	7.14357	6.90906	6.95887	7.28525	7.20985	7.34934	6.97856	7.11291	6.91655	7.40076	6.94397	6.97682	7.22439	7.30098	7.08557	7.28525	6.82101	6.92022	6.91152	7.11842
SCO0817	6.03034	5.8495	6.22583	5.90468	5.83527	5.88934	5.83946	5.8403	4.96383	6.07729	5.34204	5.77528	6.08093	5.61148	5.78631	6.11719	5.12809	5.61148	5.65796	6.11719	5.65728	6.0807	5.9564	5.73786	5.84559	6.12749	5.79108	5.42444	5.93006	5.84638	5.24778	5.71136	5.4502	5.53994	5.62824	6.22855	5.58048	5.43729	5.69056	5.79	5.32609	5.71088	5.42474	5.90798	5.57354	5.66155	5.34225	5.78631	5.64667
SCO0818	6.4955	6.928	6.74371	6.12923	6.77445	6.94397	6.55763	6.67113	6.15378	6.69969	6.95237	6.50802	6.72789	6.52794	6.76095	6.68871	6.5181	6.43356	7.00245	6.57877	6.58762	6.90555	6.59644	6.64738	6.45295	6.80672	7.03591	6.83449	6.77409	6.66337	7.08623	6.85602	6.96811	6.56841	6.95681	7.12971	6.71703	7.01587	6.72297	7.04492	6.24145	6.62216	6.45605	6.94611	6.7754	6.54945	6.98802	6.92424	6.75307
SCO0819	7.22378	7.26019	6.99003	6.94127	7.8686	8.31322	7.87272	6.89801	7.48162	7.41807	6.93718	7.44705	6.76168	6.86938	6.90906	7.17275	7.21397	7.01231	7.40823	7.07063	8.47575	8.91827	8.61438	7.02359	7.50772	8.43677	7.38566	7.86831	7.71193	8.06015	7.807	7.64958	7.79162	7.68249	7.65028	7.61217	8.18435	7.55209	8.05939	7.52072	7.4733	7.64228	7.51996	7.78038	7.49896	7.7907	7.74762	7.62754	7.93128
SCO0820	7.98826	8.31804	8.82912	8.35778	7.63367	6.93025	7.46834	8.02099	7.86217	7.89321	8.20677	7.23103	7.9656	7.98158	8.18629	8.35806	8.1608	8.16514	8.09762	8.19464	6.22875	7.05595	6.21848	8.11542	8.02714	6.61147	8.48502	8.87327	8.49799	8.29262	8.18528	7.78693	8.20157	7.81245	7.88849	8.25085	7.28283	8.51311	7.70821	8.15558	8.03894	7.94166	8.17829	8.17597	7.7642	8.55227	8.59601	8.61942	7.58498
SCO0821	7.22378	7.28525	6.49846	6.69004	6.98549	7.23724	6.90872	7.09245	7.12328	6.91152	7.31274	7.0673	6.81608	6.73614	7.07381	6.57333	7.31243	6.99567	7.19862	7.28494	7.10449	7.23888	7.30496	6.74371	6.7999	6.95091	6.78211	6.61968	7.1357	7.11636	7.02423	6.93558	7.30457	6.66992	7.13464	7.29413	6.9222	7.28854	6.77231	7.17459	6.62289	6.89781	7.12763	7.1338	6.86938	7.10892	7.13658	7.02423	6.65933
SCO0822	6.98833	6.74544	6.11492	5.90468	6.21035	6.39953	6.26222	6.45396	6.39676	6.67866	7.102	6.31971	6.5181	6.33026	6.50614	6.21454	6.43128	6.26195	6.93611	6.79062	6.25278	6.29131	6.47998	6.25178	6.01844	6.71411	6.03817	6.67183	6.7868	6.61032	6.30715	6.16552	6.16003	6.01922	6.20496	6.81771	6.15273	6.76448	6.12981	6.47444	6.21999	6.07651	6.18143	6.32288	6.01508	6.76201	6.62537	6.79522	6.32528
SCO0823	6.77409	6.25376	6.35869	5.35261	5.24114	5.50803	5.36928	6.61671	5.85636	6.86249	6.64069	4.75932	6.05213	6.48324	6.60095	6.66412	5.87659	6.63165	6.87387	6.8255	5.66885	6.24331	5.41199	6.30715	5.75102	5.34088	6.03817	6.55947	6.46617	6.01402	5.78813	5.54421	6.08093	5.83811	6.05656	6.78919	5.59506	6.9408	5.71873	6.28236	5.99308	5.95024	6.01402	6.13038	5.4584	6.72218	6.64365	6.92424	5.56961
SCO0824	7.39019	6.59735	6.01125	6.19794	6.39953	6.99324	6.64985	7.13658	6.58571	7.18138	7.00469	6.46268	6.63874	7.07054	6.94373	6.91083	7.19745	6.90677	7.03041	6.79062	6.89827	7.46094	7.06319	6.8496	7.18269	7.08297	6.30996	6.67183	7.19957	7.36379	7.18446	6.83856	7.30457	6.96876	7.0134	7.27337	7.23242	7.53847	7.15314	6.88601	7.08907	7.16202	7.22982	7.00862	6.90045	7.35938	7.39711	7.51772	7.15071
SCO0825	7.01231	6.12162	6.06588	6.01458	7.18334	7.13658	7.35278	6.99324	6.74442	6.80312	6.52841	6.61997	6.48239	6.44406	6.92022	6.66412	6.94694	6.91973	6.83927	6.62579	7.22378	7.76885	7.33138	6.72571	7.03755	7.34375	6.35494	6.33497	6.91228	7.02279	6.57504	6.9119	6.74499	7.04135	6.85784	6.86079	7.00058	7.03001	6.98118	6.68784	6.71664	6.95305	6.69197	6.55499	6.76493	6.92285	6.75705	7.02423	6.78704
SCO0826	6.89488	6.61671	6.62351	6.50357	5.94797	6.56423	6.4172	6.65224	6.30512	6.81965	6.64069	6.21848	6.71036	6.59592	6.68778	6.66412	6.62089	6.96529	7.07032	6.71703	6.79671	6.19723	6.35999	6.92917	6.49305	6.08805	6.30996	6.33497	6.79522	6.22875	6.02384	6.2924	6.69004	6.50048	6.78099	6.80623	5.96775	6.83716	6.36792	6.41615	5.79626	5.92799	6.50268	6.32288	6.11281	6.67629	6.52064	6.66297	5.71922
SCO0827	6.56072	6.74544	6.17308	5.17499	4.64633	4.05155	4.2206	5.42452	4.77474	6.69969	6.82048	4.64023	6.17354	6.0433	5.83388	5.73492	5.45922	5.3214	6.28674	6.98414	4.13297	5.13328	4.17039	5.38001	4.96518	4.45222	5.62799	6.68987	5.08338	5.35327	4.64452	5.1153	5.42603	5.34166	5.07856	6.36812	5.13027	5.88934	4.7455	5.1293	5.56856	5.26855	5.42474	5.04019	4.62311	6.23176	6.06032	6.03875	4.71497
SCO0828	6.16363	6.25376	6.11492	6.7887	7.87457	8.21477	7.85031	6.85959	6.99597	6.33108	6.05258	7.40391	6.9168	6.61619	6.66992	6.79548	7.1127	7.04181	6.46118	6.42487	8.13752	8.0321	8.50977	6.74371	7.56085	8.36649	6.85322	6.28835	6.69856	6.80853	6.71586	6.95887	6.82939	7.01284	7.13464	6.54734	7.41902	6.677	7.44519	6.55534	7.04621	7.05987	7.07054	7.24801	7.25027	6.71036	6.33418	6.70619	7.27634
SCO0829	5.12689	5.53714	6.06588	6.09885	6.86426	7.22799	6.70705	5.72044	5.93542	5.73522	5.55816	6.29312	5.75191	5.7111	5.35984	6.06998	5.9031	5.74054	5.35653	5.7029	6.91737	6.82119	7.57341	6.22447	6.45295	6.76382	5.89426	5.75337	5.90783	6.35494	5.81488	6.03034	5.9651	6.1715	6.10752	6.07872	6.67183	5.92829	6.50302	5.71162	6.05577	6.3084	6.01402	6.11058	6.52709	5.71106	6.10823	6.03875	7.15789
SCO0830	4.89195	5.2298	5.54301	5.39255	6.48584	6.74246	6.55217	5.46725	5.6739	4.62042	5.08549	6.02234	5.17156	5.37553	5.62617	5.3494	6.26372	5.91326	4.68123	4.41999	6.45295	6.93025	6.96231	5.46106	5.97009	7.08297	5.49743	5.42444	5.64813	6.22875	6.02384	6.27056	5.59234	6.26711	5.90814	4.63887	6.6813	4.99217	6.26711	4.98028	6.21999	6.07651	5.90783	5.66517	6.10158	5.28876	4.98885	5.78631	7.07286
SCO0831	5.12689	5.45388	4.9493	6.19794	6.68003	6.58291	6.44855	6.31144	6.10158	5.33393	5.08549	6.038	6.42598	6.22144	6.2118	6.59498	5.8495	6.20044	4.68123	5.81769	6.77321	6.50586	7.00365	6.30715	6.33026	6.463	6.30996	5.47734	5.23778	5.17227	5.37942	5.50604	5.59234	5.68223	5.72548	5.24873	6.16191	4.8907	5.91878	5.83124	5.38091	5.72699	5.88206	5.95784	5.62259	4.7431	5.06008	5.12492	6.05912
SCO0832	5.59234	6.00178	5.77421	6.47299	7.23071	7.46624	7.18334	6.8862	6.69579	4.62042	5.78317	6.18674	6.799	6.57411	6.76095	7.09698	6.85226	6.99567	5.72165	5.03284	6.93246	7.37197	7.41108	6.97617	7.10921	7.11146	6.50235	5.64556	5.8569	6.36522	5.88004	6.18014	5.73492	6.36279	6.03577	5.00861	6.48016	5.1585	6.385	5.86476	6.24145	6.25862	5.99693	5.7162	6.13038	5.46725	5.96842	5.45005	6.41342
SCO0833	6.59803	6.79279	7.0385	7.25515	6.81151	6.96731	6.94611	7.51708	6.99597	6.00178	6.50235	5.70448	7.52365	7.56547	7.74853	7.62922	7.27557	7.57873	6.57907	6.52794	6.01594	6.97748	6.56459	7.49189	7.58889	6.85707	7.55055	6.53705	6.26747	6.21246	6.15944	6.10974	5.78529	6.12923	6.00628	6.4827	6.40322	6.05898	5.98991	6.01402	6.1612	6.27056	5.96868	5.73663	6.10158	6.2849	6.22447	5.94569	6.14552
SCO0834	6.45937	7.7033	8.66836	9.57972	9.04309	8.36892	8.42	8.46745	8.53823	6.55763	7.66282	7.0673	9.15674	9.41508	9.39353	9.63293	8.74434	8.8134	6.33551	7.57163	5.9564	9.3382	7.98117	9.45141	9.05637	7.69656	9.25806	7.91361	6.75672	5.91106	6.19745	7.61953	7.07462	6.25268	6.53884	7.40452	5.55505	6.90616	5.46185	6.59194	7.54385	7.05987	6.92071	7.28116	6.39493	7.27296	7.33622	7.16032	5.68422
SCO0835	6.59803	6.00178	5.54301	5.64044	6.18285	6.15688	6.12077	5.04194	5.28876	6.60477	5.96108	5.77528	5.43781	6.10752	5.49766	5.66885	5.65016	5.47127	6.57907	5.4852	5.57871	6.15485	6.34864	4.45705	5.88101	6.52439	5.84559	5.89513	6.50268	6.55534	6.38823	6.67725	6.55947	6.28615	6.17507	7.08672	6.50357	6.32724	6.2573	6.28236	6.71664	6.49846	7.10692	6.52191	6.50614	6.13485	6.50235	6.25464	6.41342
SCO0836	7.73692	7.55384	7.28154	6.91973	7.08145	7.32742	6.8862	6.89801	6.54451	7.98781	7.52735	7.57957	7.0995	6.67425	6.97208	7.14057	6.8671	6.8496	8.44367	7.31965	7.09567	6.98893	7.43896	6.96596	6.96811	7.09762	6.7263	7.66112	7.42585	7.48963	6.92071	7.86486	7.92397	7.86322	8.01705	8.09686	6.94127	7.47482	7.23038	7.37226	7.57991	7.8002	7.80516	8.09901	7.59521	7.47625	7.37291	7.33298	6.79299
SCO0837	0.621121	0.047054	0.047054	0.047054	1.2909	1.06328	1.42595	1.0417	1.72093	0.0566562	0.0926386	1.61561	0.728172	2.22576	0.829877	0.047054	0.730325	1.02013	0.047054	1.13918	1.06328	1.11294	1.33572	0.831504	0.949209	2.05306	1.65124	0.0593996	2.24871	2.99071	3.00353	2.41711	1.93975	3.07923	2.3519	1.48092	3.74463	2.93864	2.90909	2.49891	2.67322	2.90167	3.27021	2.59288	3.60418	2.49891	2.44009	0.0738029	4.32323
SCO0838	8.06928	8.29661	8.08348	7.51033	6.49639	5.98896	6.57695	7.89387	7.70222	8.21046	8.33495	7.4641	7.95563	8.15723	7.92053	8.13544	7.74871	7.88183	8.11502	8.28645	6.32326	6.45854	5.69355	8.06798	7.77226	6.33961	7.96936	9.30328	9.42069	9.20035	9.18706	8.75781	8.6571	8.81461	8.67093	8.87047	9.28901	9.54722	9.43391	9.25688	9.09129	9.10107	9.30919	8.86108	8.94763	9.63136	9.6336	9.41437	9.20949
SCO0839	6.4955	6.03697	6.11492	7.51033	8.31804	8.70944	8.4525	6.57584	6.99597	6.38823	6.32912	7.61565	6.69034	6.37688	6.30133	6.23976	7.1237	6.93505	6.66278	6.47299	8.58285	8.7003	9.13904	6.94788	7.70685	8.85641	6.9129	6.39392	7.11519	7.89321	7.42413	7.10385	6.91342	7.51239	7.48543	6.28251	8.56879	6.41837	7.76351	6.77888	7.17977	7.72513	7.73655	7.09698	7.49896	6.86895	6.73411	6.74412	8.17632
SCO0840	7.80542	7.57824	7.59701	7.03755	6.30581	6.40847	6.44855	7.42585	7.39084	7.84987	7.9463	6.50802	7.35364	7.3145	7.57341	7.62922	7.31243	7.31081	7.67736	7.68467	5.9564	6.19723	6.00062	7.38653	7.05687	6.33961	7.26771	7.68815	7.58968	7.1264	7.84275	7.22556	7.26164	7.05895	7.15741	7.73484	6.50357	7.75076	6.72297	7.95675	7.17198	6.84983	7.25239	7.44757	6.96336	7.72783	7.51548	7.46276	7.23888
SCO0841	6.41749	6.72194	5.95398	6.91973	7.76792	8.42409	7.79619	6.69187	6.63006	6.27625	6.68597	7.47358	6.44598	6.16879	6.77694	6.61826	7.08468	6.77673	6.62579	6.55292	7.9459	8.19004	8.57354	6.92917	7.50325	8.83084	6.46236	6.39392	6.86317	7.32994	7.02423	7.25096	6.71703	7.23178	7.0134	6.4389	7.90407	6.58166	7.54858	6.47444	6.98893	7.55209	7.3301	6.79062	7.26695	6.86895	6.70343	6.4378	7.91961
SCO0842	4.89195	5.37953	5.06911	5.17499	7.00895	7.16004	6.90872	5.94723	5.59234	5.11291	4.49267	6.38434	4.99994	5.23698	4.91268	5.54082	5.99337	5.95045	4.68123	5.86978	6.55817	7.29318	7.33138	5.87488	6.61495	7.4656	5.43611	4.46131	6.23049	7.0768	6.3411	6.39259	5.94569	6.5307	5.94346	5.00861	7.48695	5.67884	6.76041	6.01402	6.38671	6.53754	6.01402	5.66517	6.52709	6.15922	5.96842	5.94569	7.68467
SCO0843	5.71088	5.00164	5.45249	4.83119	4.90062	5.16891	4.79827	4.52665	4.02887	6.03738	5.71635	4.55872	4.79511	4.91432	5.2883	4.85266	3.7634	4.48976	5.7839	5.03284	5.14852	3.90144	5.03914	3.681	5.05993	5.06008	5.29425	5.19669	5.12468	4.76379	4.80663	4.37934	4.67065	4.77474	4.91663	5.24873	4.91193	4.76592	4.8884	4.17846	4.79511	4.72604	5.02226	4.89112	4.67065	5.08549	5.28438	4.32242	4.82256
SCO0844	6.62885	6.40568	6.59349	5.35261	4.6224	4.27235	4.05609	5.46725	4.67065	6.44187	6.47299	4.75932	5.25881	5.30374	6.08266	5.3494	4.61714	4.81614	6.48302	6.39443	4.65681	5.56417	4.83839	4.61082	4.84933	4.52948	5.29425	6.01508	5.61867	4.53204	4.80663	4.52002	4.81982	4.80169	4.55872	5.43228	4.48976	5.6301	4.8884	5.48218	4.83146	4.53185	4.52406	4.71248	4.76123	5.66155	4.53185	5.45005	4.66811
SCO0845	4.60582	1.0417	4.67268	4.83119	4.05413	4.27235	4.01536	4.61872	3.87268	4.62042	4.73486	4.03534	4.89742	4.8267	3.62106	4.17156	3.865	4.7403	3.75071	4.7403	4.21939	4.1781	4.35445	3.28863	3.33111	3.86225	3.75661	3.79932	3.94215	3.68792	4.015	4.1891	4.07873	4.25245	3.80967	4.63887	4.37987	3.65516	3.83315	4.17846	3.96679	4.05824	3.34873	3.87786	4.16295	3.4364	3.62269	3.27191	4.08187
SCO0846	8.87728	8.80683	8.57901	8.10657	7.89979	7.83893	8.35692	8.63277	8.60125	8.77427	8.83791	8.26063	8.48631	8.44401	8.58359	8.65424	8.58359	8.62925	8.9113	8.8403	7.97176	7.96296	7.78175	8.73717	8.50541	7.92422	8.46558	8.55738	8.80683	8.80142	8.96405	8.38057	8.52452	8.58891	8.79861	8.78918	8.52912	8.8376	8.7051	8.92381	8.46511	8.31721	8.66727	8.64022	8.61035	8.79147	8.82051	8.85013	8.72928
SCO0847	7.57281	7.7033	7.84004	7.36976	6.35683	5.97074	5.9308	7.42585	7.13703	7.3383	7.62044	6.44128	7.65326	7.44057	7.68143	7.65722	7.38811	7.50606	7.58868	7.34595	5.42186	6.42201	5.65339	7.51108	7.33142	5.91326	7.72416	7.67225	7.47395	6.7276	7.7517	7.26193	6.77445	6.25268	6.9168	7.45855	6.33108	7.49317	6.47396	7.94549	7.33379	6.28866	7.0208	7.21086	6.74371	7.60861	7.55151	7.55661	6.81608
SCO0848	7.72434	7.75463	7.19375	7.17763	6.74097	7.63116	7.39138	7.74513	7.73588	8.15829	7.76455	7.07613	7.44145	7.6939	7.6625	7.69259	7.47041	7.6625	7.89262	7.89321	7.27249	7.13775	7.48576	7.57517	7.57341	7.48609	7.66805	8.43801	8.58359	8.57745	8.54185	8.06666	7.99212	8.12281	8.16891	8.33279	8.30484	8.6639	8.37477	8.56278	8.26493	8.21106	8.38585	8.26614	8.43577	8.77335	8.68106	8.64946	8.9538
SCO0849	5.32952	4.06834	4.49902	4.297	5.5687	5.57354	5.72562	4.52665	4.42863	4.06875	5.08549	4.61082	3.87244	4.71633	4.64509	3.03185	4.8537	4.81614	4.14731	3.33111	5.56417	6.21454	6.02477	4.07508	5.10098	5.85636	4.87782	5.0293	6.08805	5.91106	5.61659	5.16682	5.38091	5.66326	5.36191	5.81488	6.21246	5.72277	5.78895	5.24778	5.42436	5.36075	5.3361	5.07308	5.73377	5.42474	5.53651	5.29786	5.95383
SCO0850	5.88498	6.0807	5.89831	5.39255	4.98885	5.10774	5.10265	6.15098	5.71261	6.21454	6.3619	4.93504	6.50182	6.28866	6.40453	6.23976	5.95826	6.29075	6.28674	6.30189	5.24859	5.04965	4.86883	5.64548	5.34608	5.19204	6.39318	6.47356	6.12749	5.53847	6.50048	5.66326	5.9651	5.71162	5.6476	6.70619	5.11224	6.41837	5.15581	6.99672	5.96548	5.57732	5.71095	6.13038	5.59132	5.79	6.45089	6.37952	5.87152
SCO0851	8.30961	8.17011	7.89936	8.06798	8.12219	8.34257	8.53943	8.70237	8.59841	8.4475	8.36355	7.90996	8.92922	8.71651	8.51855	8.80372	8.62429	8.5728	8.50541	8.08635	7.68379	8.36118	7.76537	8.64782	8.85013	8.26968	8.45871	8.82712	9.8023	9.68076	10.1135	9.66816	9.41341	9.62875	9.4722	9.39612	9.47503	9.86882	9.7586	9.97976	9.45937	9.53817	9.86987	9.38465	9.7683	9.65616	9.91744	9.94047	10.1311
SCO0852	8.66141	8.62206	8.64748	8.30803	7.91817	7.76506	7.92372	8.78	8.65471	8.79314	8.77915	8.37653	9.01511	8.90903	8.76386	8.85253	8.75795	8.73188	8.81849	8.7	7.7387	7.72116	7.05545	8.72668	8.77427	7.57438	8.66761	9.01618	9.78755	9.70936	9.89557	9.75158	9.43221	9.51851	9.41147	9.42919	9.46495	9.96459	9.63741	10.0203	9.57097	9.5061	9.62899	9.55172	9.71628	9.6001	9.88397	9.89796	9.72559
SCO0853	5.95508	5.72349	3.5172	3.31846	3.681	3.81689	4.2206	4.75686	4.28578	6.30666	5.08549	4.20929	4.39285	5.30374	4.64509	5.04965	4.42617	4.60963	5.90611	5.37953	4.35151	5.24061	4.09381	4.80663	4.05155	3.67963	4.4025	6.15238	5.61867	4.7292	4.71883	4.68726	4.97053	4.82838	4.64452	5.97009	4.60184	6.21999	4.7455	5.75191	4.6217	4.8537	5.19204	4.75769	5.09452	6.41096	6.17856	5.78631	5.03914
SCO0854	8.46021	7.67308	7.76491	8.35778	9.39612	9.54682	8.97417	7.34979	7.81286	8.44036	7.29444	8.59828	7.78908	7.21319	6.92022	7.21426	7.62789	7.50606	8.26123	7.52693	9.70888	9.21506	10.0302	7.56423	8.20605	9.62899	7.52478	9.12325	8.89474	8.94267	9.518	8.48967	8.52803	8.92381	8.75613	8.21424	9.84335	8.65282	9.11465	8.91089	8.48018	8.6397	8.54782	8.42362	8.99945	9.26691	8.63996	8.39675	9.48524
SCO0855	7.93943	8.00107	8.02958	7.41433	6.26109	6.09885	6.10427	7.20248	7.05395	8.09235	7.71465	7.11104	7.21848	7.16286	7.10385	7.29636	6.96924	7.23338	7.87588	8.0321	6.35345	6.37952	6.01458	7.116	6.77033	5.99525	7.21189	8.11262	7.67736	7.2748	7.7739	6.8196	7.13703	6.908	7.26019	7.73484	6.67183	7.63032	6.99092	7.80327	6.98893	6.50888	7.07054	7.4398	6.66554	7.75427	7.56678	7.60511	6.72916
SCO0856	5.88498	5.45388	5.45249	6.53318	7.60259	7.78908	6.96731	5.46725	6.04795	6.03738	4.92483	7.08439	5.09796	5.23698	4.91268	5.60288	6.04762	5.95045	6.14749	5.37953	7.56678	6.70686	7.92954	5.93574	6.72916	7.71465	6.35494	6.01508	6.08805	6.7276	5.83527	6.16552	6.30666	6.46903	6.35939	5.81488	6.55597	5.36952	6.43415	5.61659	6.2721	6.22312	6.34218	6.30512	6.68828	5.61237	5.34225	6.14333	6.62487
SCO0857	8.93294	9.23941	9.00305	9.08663	8.92103	8.79689	9.15156	9.16996	9.24128	9.30584	9.16354	8.76497	9.05891	9.16354	9.16548	9.34893	9.0871	9.28958	9.00082	9.15966	8.00552	8.90519	8.69623	9.2635	9.34612	8.78619	9.38525	9.18466	9.16792	9.22041	9.30643	9.11171	8.93495	9.08569	9.22041	9.33008	8.92702	9.23081	9.09526	9.24619	9.16486	9.16381	9.22595	9.39263	9.20949	9.25688	9.34643	9.28719	9.22656
SCO0858	9.19349	9.34436	9.29519	8.76386	7.7013	6.76041	7.30335	8.42628	8.26093	9.44844	9.0824	8.74599	8.71651	8.51994	8.45213	8.50317	8.17204	8.33209	9.16996	9.38525	7.18173	7.35071	6.2924	8.36396	8.02714	6.26441	8.52876	10.2407	9.91891	9.66674	9.93104	9.56465	9.30489	9.27798	9.34514	9.43924	9.96606	9.81132	9.5375	9.90024	9.71972	9.26818	9.20168	9.44266	9.30978	10.1669	9.82008	9.68076	9.76338
SCO0859	4.89195	3.52347	4.49902	4.6737	5.20813	5.67844	5.13345	4.44618	4.62311	3.04275	4.73486	5.83452	3.67652	4.91432	3.87268	3.69181	4.72949	4.30047	1.77731	4.7403	5.63123	5.3886	5.34364	4.1868	4.92587	5.64961	4.65681	4.32633	4.76942	4.93412	4.64452	5.05152	4.77382	4.50743	4.8537	1.48092	4.89121	4.18756	4.81462	4.98028	4.83146	4.80122	5.02226	4.92821	5.09452	4.64023	4.53185	3.78444	5.08444
SCO0860	6.26537	6.65745	7.116	7.78693	9.03277	9.33297	8.70183	6.89801	7.75365	6.38823	6.47299	8.48566	6.77381	6.88582	6.97208	6.89735	7.18396	6.96529	6.76153	6.68003	9.43719	9.50868	9.81283	7.2762	8.1725	9.39871	7.40513	6.33497	7.10133	7.67765	7.31017	7.4767	7.51996	7.87561	7.87818	6.4827	8.39286	6.48104	8.05939	6.7197	7.48238	7.74733	7.58758	7.32789	8.14725	6.50084	6.81101	6.91152	8.23135
SCO0861	3.52158	1.0417	4.82379	3.86417	3.56237	4.23571	3.66192	3.62106	3.87268	3.04275	0.0926386	3.79383	2.38689	4.17519	3.21474	3.35665	3.20514	3.19984	4.68123	3.33111	4.13297	3.78444	3.49694	3.681	3.87786	3.78169	3.96217	3.79932	3.59068	4.06952	3.55352	3.7579	3.57663	4.05669	3.86534	4.85266	3.80967	3.84489	3.75981	3.70359	3.88195	3.85126	3.87527	3.35738	3.03026	4.03534	1.92225	4.192	3.67652
SCO0862	6.10441	5.37953	5.45249	5.8179	6.23322	6.16584	6.43356	5.8403	6.23136	5.90783	5.78317	6.18674	5.79426	6.14163	6.08266	4.85266	5.61214	5.56513	5.7839	6.11719	6.50302	6.97111	6.55197	5.80637	5.77182	6.60436	5.62799	6.33497	5.93006	5.78874	5.81488	5.59693	5.66374	5.72562	6.16179	5.85384	6.49305	5.8179	6.06206	5.18193	5.51314	5.76661	5.77741	5.85359	5.59132	6.07872	5.16682	5.91524	5.85621
SCO0863	7.06197	6.79279	7.15712	7.55798	7.84987	7.95305	7.84124	6.81816	7.09762	7.23724	6.7263	7.94755	7.19957	6.92585	6.94373	6.81793	6.8351	6.97856	6.88678	6.79062	8.50777	8.14189	8.44333	7.14057	7.26654	8.26166	6.88716	6.79062	6.72789	7.01411	6.77337	7.00245	6.98202	7.4058	7.51033	6.94537	7.50449	6.636	6.96945	6.49581	7.10921	6.96819	7.07054	7.05448	7.33655	6.59915	6.66278	6.77337	7.04764
SCO0864	0.621121	4.8827	4.49902	4.98885	5.39178	5.8569	5.46925	4.75686	4.71304	3.681	3.62269	4.89803	4.54096	3.6975	3.87268	4.33005	5.12809	5.51531	4.14731	4.15579	5.91122	6.35415	6.0832	4.85877	5.51673	6.07024	4.65681	4.46131	5.28131	5.43524	5.29073	5.1866	5.0438	4.96383	5.16479	1.48092	5.66555	4.50755	5.50389	4.42827	5.23083	5.36075	5.23515	4.92821	5.05243	4.85665	4.19954	4.32242	5.71136
SCO0865	8.49693	8.11773	7.24893	7.36976	7.05457	7.25096	7.0768	7.25515	7.05395	8.70569	8.24058	7.72543	7.02057	7.09044	7.26961	7.12792	7.07462	7.209	8.38426	8.06052	7.50702	7.10729	7.43896	7.30198	7.07381	6.98618	7.43257	8.12374	7.89486	7.80092	7.24545	7.37291	7.34801	7.55925	7.7942	7.72327	7.40513	7.98554	7.72383	6.94397	7.59245	7.54346	7.76595	7.73305	7.39008	7.87726	8.04136	7.86069	6.61251
SCO0866	4.60582	4.73925	5.95398	5.35261	5.65864	5.70901	5.61234	4.91193	5.21776	5.11291	4.92483	5.44875	5.33195	4.8267	3.62106	5.14355	4.55269	4.99689	5.13682	5.03284	6.00874	4.98845	5.98662	5.34305	5.11224	5.591	5.43611	4.70295	4.82107	5.1343	4.88766	4.68726	5.11426	5.15445	5.02033	4.32242	5.26262	3.3212	5.13682	5.24778	5.03009	4.9877	4.89112	5.07308	5.17417	4.27896	4.6224	4.7292	5.26345
SCO0867	6.65815	6.98492	7.53879	7.34837	6.77445	6.55012	6.93369	6.79017	6.96656	6.72171	7.102	6.73472	6.98202	6.98118	6.99672	6.87654	6.96023	6.87457	6.76153	7.15149	6.72218	6.50235	6.77083	7.19786	6.5627	6.60436	6.95462	6.49755	6.19701	6.03933	5.85563	6.10974	6.36509	5.89667	6.32296	6.35217	5.73492	6.35	5.74066	5.86476	5.88498	5.61789	5.59052	6.22447	6.13038	6.23176	6.29516	6.25464	5.59935
SCO0868	6.59803	6.77174	6.59349	5.8179	4.85405	5.08134	5.07227	5.46725	5.82002	6.91152	6.70619	5.59163	6.5181	6.30848	6.38064	6.11719	5.71679	5.7059	7.08353	6.85557	5.35984	4.51894	4.94378	5.80637	5.31964	4.72949	5.56729	6.33497	6.33418	5.5158	6.45437	5.74874	5.4502	5.57763	5.71344	6.8862	5.19204	6.76448	5.61193	7.09634	5.99308	5.34146	5.72533	5.98134	5.17417	6.1074	6.50235	6.77337	5.56961
SCO0869	7.01231	6.65745	6.65462	5.50604	3.70685	4.85964	4.82039	5.91343	5.56236	6.78509	6.76539	4.99784	6.14552	6.16879	5.9631	6.15676	5.16682	5.95045	6.83927	6.47299	4.82502	4.79212	4.71968	5.24114	5.2346	4.45222	6.03817	6.55947	6.33418	5.32952	6.15944	5.78813	5.57157	5.22421	5.62824	6.86079	4.92649	6.86677	4.86386	6.96965	5.35653	5.04019	5.75102	6.0653	5.20171	6.04533	6.55464	6.55499	5.39137
SCO0870	8.36735	7.83829	7.64101	5.72084	4.97842	5.08134	5.11579	7.25515	6.65676	8.18435	7.70522	5.93252	6.65636	7.3145	7.33142	7.151	6.68897	6.94942	8.07848	7.94417	5.68203	5.71824	4.86883	6.80312	6.22493	4.56113	6.93505	6.91152	6.85322	6.35494	6.45437	6.45937	7.13703	6.07461	6.8996	7.34674	5.39067	7.19411	6.34218	7.08468	6.20044	6.03817	6.32528	6.59204	5.85621	7.32461	7.22716	7.33298	5.07005
SCO0871	9.94	9.49138	9.56465	8.65003	8.81941	8.58975	8.88406	8.54592	8.57409	10.0759	9.46439	9.38262	8.32783	8.57985	8.62361	8.83399	8.53417	8.45105	9.93372	9.6266	9.60753	9.24218	9.0852	8.83039	8.81792	8.636	8.59828	9.17384	9.24375	9.13199	8.60668	8.9706	9.08617	9.07054	9.20855	9.04576	9.12238	9.21506	9.24619	8.58841	8.90411	8.88844	8.8729	9.02967	8.94763	9.22841	9.20168	9.18974	8.28913
SCO0872	11.1727	11.2134	11.1337	10.2637	10.0118	9.725	9.9194	9.48569	9.59366	11.4475	11.0043	10.6335	9.55761	9.84451	9.67214	9.79342	9.46357	9.31896	11.2245	11.2934	10.736	10.0473	9.82389	9.7761	9.67812	9.64163	9.77493	10.8416	10.3435	10.2427	9.75123	9.85248	9.79201	9.80545	9.85449	9.83585	10.7667	10.3169	10.4163	9.62268	9.91593	9.85692	9.86464	9.82573	9.93521	10.6265	10.3602	10.24	9.61998
SCO0873	4.60582	5.37953	4.49902	4.08266	3.9548	4.37521	4.18221	3.35233	3.67477	4.37351	5.78317	4.33501	4.39285	3.98229	3.21474	4.85266	4.55269	4.48976	5.35653	4.89773	4.45691	4.48983	4.45478	3.76836	4.12523	4.17795	4.4025	3.79932	4.65681	4.47917	4.61714	4.26902	4.42082	4.11894	4.21939	5.3494	4.28436	4.35213	4.29294	4.30047	4.14493	4.41615	4.62338	4.599	3.98229	4.53165	3.90144	4.55977	4.41849
SCO0874	6.59803	6.95602	6.59349	6.01458	5.88678	6.19075	6.01345	6.77445	6.54451	6.14823	6.82048	5.79123	6.54451	6.73614	6.52887	6.59498	6.66874	6.70463	6.50643	6.98414	6.04287	4.44005	5.71162	6.6311	6.25004	5.74909	6.42762	6.39392	6.06476	5.39218	6.1466	5.85384	6.2222	5.56581	6.1882	6.4827	5.19204	6.21999	5.48603	6.59194	5.92435	5.64699	5.9564	5.73663	5.82907	6.30856	6.15615	6.06559	5.20171
SCO0875	5.59234	5.9564	5.26855	4.37987	4.55872	4.39285	4.60912	5.04194	4.84154	4.98183	5.8475	4.45883	4.89742	5.23698	5.11579	4.60912	4.72949	4.39151	5.51298	5.15298	4.36809	3.6083	4.49902	4.85877	4.26902	4.6123	5.23515	4.60582	4.39179	4.24442	4.8537	4.4627	4.81982	4.35213	4.46924	5.64851	4.51894	5.29757	3.75981	4.90062	4.65091	4.53185	3.75661	4.75769	4.64396	4.53165	4.68566	4.65681	4.68763
SCO0876	0.621121	0.047054	0.861079	0.829877	1.92482	3.12986	2.0135	2.03633	2.29766	3.681	2.45843	1.75266	0.728172	1.508	0.829877	0.796862	1.66469	2.95919	1.77731	2.50459	3.12986	2.0222	2.29766	3.54713	2.62383	2.05306	3.22733	2.29569	1.89674	2.21314	2.38529	2.20053	3.23835	3.16249	2.92698	1.48092	2.41359	0.130712	3.32846	1.75889	3.70359	3.06479	3.27021	3.27191	2.8719	3.19984	2.44009	2.41006	2.0135
SCO0877	10.5167	10.786	10.0971	10.6235	10.7605	10.9712	10.9322	10.5687	10.5167	10.7728	10.6429	10.7446	10.5623	10.5264	10.5264	10.6073	10.6309	10.6436	10.6019	10.8538	11.082	11.2004	11.1718	10.6077	10.7522	11.1403	10.6541	10.5886	10.6019	10.7728	10.141	10.5425	10.2356	10.3754	10.1888	10.1623	10.8673	10.5199	10.5073	9.96606	10.4253	10.4815	10.3396	10.2088	10.5047	10.7629	10.5782	10.4555	10.4789
SCO0878	8.39929	8.78024	8.68018	8.31804	7.68427	7.7798	7.78583	8.02099	8.34166	8.67227	8.67021	8.29153	8.36492	8.2824	8.23972	8.25188	8.2205	8.25948	8.52664	8.70904	7.89536	7.86981	7.58889	8.18924	8.05293	7.80863	8.41528	8.312	8.03096	7.81005	7.79372	7.89221	7.63515	7.72303	7.48543	7.8002	7.54346	7.90572	7.58297	7.72453	7.80371	7.55209	7.46212	7.95787	7.66829	8.07541	7.9863	7.89262	7.35011
SCO0879	7.62044	7.45645	7.116	6.71852	6.31296	6.43242	6.18883	6.96769	6.45038	7.62052	7.31274	6.83572	6.81608	6.70572	6.86608	6.77203	6.59858	6.94942	7.35938	7.4714	6.4955	6.35415	6.22626	6.83572	6.6263	6.17507	6.7263	7.27205	7.00862	6.62946	6.50048	6.74896	6.95387	6.07461	6.4657	6.81771	6.53672	7.04707	6.29213	7.04492	6.57661	6.59784	6.37406	6.70206	6.28251	7.14675	7.00058	7.13841	5.95383
SCO0880	4.89195	4.8827	4.67268	4.297	4.96061	5.46725	5.36928	4.2013	4.02887	4.82175	4.92483	5.11267	4.22177	1.508	3.87268	4.60912	4.91193	4.39151	5.13682	4.7403	5.24859	5.04965	5.59132	4.28295	4.76123	5.28774	4.526	4.46131	4.76942	4.80839	4.67451	4.96842	4.81982	4.73618	4.88976	4.32242	5.02033	4.35213	5.0293	4.17846	4.26902	4.69398	4.2331	4.71248	4.91591	4.85665	4.53185	4.07508	5.12602
SCO0881	7.75076	8.91827	9.0142	8.97891	8.35835	8.40732	8.42	8.82267	9.18311	7.62052	8.99734	9.04924	9.30033	8.98453	8.69309	8.64055	8.77975	8.9379	8.15558	8.8587	8.4132	8.83454	8.5002	8.55515	8.49615	8.59096	8.95958	8.12991	7.79458	7.48238	8.87586	8.25879	7.74853	7.65873	7.96179	7.95523	7.08499	7.80806	7.46153	8.71837	7.96376	7.8002	7.59701	7.94549	7.7642	7.83414	8.00883	7.69319	8.27655
SCO0882	0.621121	5.37953	3.5172	4.37987	4.53204	4.80002	4.41414	4.07508	4.02887	4.06875	5.44024	4.45883	3.67652	3.98229	4.79129	4.17156	3.33368	4.39151	3.09538	5.63491	4.79559	4.96842	4.89301	4.45705	4.0722	4.89158	4.4025	3.79932	3.77438	4.58114	4.39006	4.26902	3.67827	4.35213	4.12523	1.48092	4.51894	4.8907	4.42827	3.52672	4.07022	4.72604	3.64926	3.87786	4.18558	3.4364	3.34555	3.52155	4.71497
SCO0883	7.72434	8.2592	7.7517	7.86767	7.46983	7.67787	8.24194	8.09192	8.11787	8.25188	8.30872	7.57957	8.32783	8.33279	8.32136	8.44926	8.07326	8.19697	7.90023	8.44793	7.16202	7.75506	7.58889	8.24163	8.18528	7.5266	8.16673	9.15648	8.93462	8.96886	8.13212	8.59137	8.73188	8.78128	8.61995	8.74475	8.96766	9.04184	9.03574	8.08279	8.82013	8.92838	8.84402	8.63664	8.85692	9.10973	9.08119	9.04184	8.22516
SCO0884	8.54185	8.44401	7.99104	8.04837	8.66236	8.86938	8.58561	8.63922	8.76231	8.18924	8.3502	8.15117	8.7	8.31663	8.29005	8.32469	8.54782	8.59194	8.42082	8.37079	8.09952	8.3059	8.6506	8.32271	8.39949	8.89446	8.24328	8.06759	8.54316	8.48422	8.39909	8.54285	8.69685	8.55183	8.69361	8.63694	8.48462	8.36431	8.55183	8.4132	8.42082	8.55289	8.5814	8.60221	8.47839	8.29851	8.30185	8.35735	8.39909
SCO0885	10.0068	11.7382	10.0984	10.0448	9.69737	9.19349	9.88554	10.1254	10.4364	10.2268	11.4153	9.62209	10.1714	10.0433	9.77377	9.95647	9.98721	10.279	10.4227	11.6627	8.6718	9.76581	9.07957	9.8962	10.0486	10.2393	10.8992	9.11394	8.84757	8.86754	8.13388	9.32319	8.83084	8.75907	8.88243	9.19145	8.84864	9.0229	8.78202	8.36019	9.39309	8.88374	9.02351	9.01762	8.63331	9.40352	8.93038	9.03574	7.34459
SCO0886	7.81711	7.38811	6.77337	7.07411	7.59294	7.78908	7.63417	7.73058	7.82325	7.80822	7.71465	7.25172	7.75099	7.64371	7.59197	7.68016	7.7734	7.7384	7.77657	7.44925	7.13626	7.89221	8.15971	7.62623	7.88183	7.87615	7.31925	7.48576	8.06821	8.08115	8.60221	7.93044	7.56678	7.90603	7.48543	7.80822	7.92289	7.96905	7.79124	8.37204	8.06821	7.75392	7.96217	7.64551	7.94246	7.92678	7.89171	7.93619	8.312
SCO0887	6.45937	7.45645	5.83811	5.67884	5.86476	6.03789	6.32865	7.39877	7.57639	6.89595	7.75566	5.86794	7.33025	7.35873	6.79522	7.31632	7.26623	7.46592	6.55678	7.39246	5.59132	6.16202	6.11058	6.72571	6.53609	6.39333	7.60004	6.70911	6.72789	6.40195	7.26081	6.74896	6.18285	6.45038	5.94346	6.74066	6.40322	7.08062	6.45605	7.47659	6.8305	6.52377	7.01231	6.53754	6.67629	7.11687	6.90872	7.12562	6.70705
SCO0888	11.3501	12.8369	10.282	10.4	10.1714	10.3183	10.82	11.8151	12.5506	11.2574	12.7289	10.1284	10.7848	10.8111	10.6035	10.6285	11.3182	11.8181	11.1608	12.9298	9.60423	9.92378	10.2133	10.6309	10.9435	12.1253	12.4921	9.48799	9.41653	9.31776	9.3639	9.00419	9.0894	9.23799	9.40036	9.50185	9.73619	9.35818	9.54554	9.40228	8.8248	8.93294	9.16867	9.09964	8.64782	9.68076	9.41932	9.56895	9.09875
SCO0889	7.22378	7.52478	7.19375	7.32438	7.42712	7.38271	7.25359	7.83336	7.63664	7.44181	7.68447	7.20873	7.66019	7.58221	7.7739	7.78412	7.85675	7.79162	7.53002	7.82268	7.30568	8.00855	7.3391	7.88499	7.83707	7.49805	7.82821	7.2586	7.54385	7.29801	8.12485	7.37291	7.53463	7.36792	7.51953	7.81828	7.19339	7.69486	7.75076	8.22964	7.57281	7.55209	7.62651	7.73305	7.48963	7.6325	7.68196	7.54134	8.11502
SCO0890	4.1781	4.45691	4.67268	3.86417	4.91447	5.35462	5.28043	3.35233	4.1891	4.62042	3.62269	4.80169	3.87244	3.30105	3.62106	4.33005	4.33501	4.60963	4.68123	4.41999	5.03137	4.61216	5.49391	4.1868	4.92587	5.40955	3.22733	4.01559	5.1907	5.43524	4.7585	4.83764	4.55754	5.11065	4.67289	5.00861	5.69355	4.50755	5.53588	4.42827	5.35653	5.48933	5.26529	4.62843	5.28169	5.16214	4.98885	5.49589	6.06779
SCO0891	5.88498	5.8495	5.06911	5.44951	5.80917	6.02601	5.98662	5.72044	5.85636	6.27625	5.55816	5.73492	6.35454	6.10752	6.00637	6.35594	6.01889	6.22875	6.06206	6.30189	5.34246	6.0095	5.9564	6.00501	6.1153	6.20044	6.0868	6.47356	6.66759	6.86537	6.93192	6.31099	5.91741	6.73152	5.95826	6.75255	7.11291	6.84639	6.94788	7.12195	6.67439	6.68784	6.80417	6.37063	6.34864	6.94942	7.01091	6.8837	7.3577
SCO0892	5.79592	5.66592	5.35741	6.09885	5.90697	6.11492	5.73961	5.79705	6.10158	5.59052	5.44024	5.36057	5.88431	5.56769	6.14994	5.54082	5.33341	6.22875	5.65796	5.7574	6.33961	6.83428	6.13557	5.64548	5.92717	5.81769	5.94674	5.70519	5.64813	5.24939	5.37942	5.83522	5.66374	5.59132	5.83946	5.77249	5.48899	5.50688	5.66598	6.0698	5.48836	5.57732	5.88206	5.78676	5.88678	5.23778	6.00796	5.91524	5.35675
SCO0893	4.60582	6.15554	6.01125	6.41176	7.45942	7.66954	7.33134	5.97139	6.23136	4.37351	4.73486	6.97617	5.09796	5.45005	5.83388	5.60288	6.159	5.84888	5.43999	4.89773	8.04837	8.31873	7.92101	5.93574	6.71852	7.94038	6.35494	6.078	6.26747	6.61032	6.65815	5.97718	6.16003	6.5307	6.40215	5.43228	7.05595	5.29757	6.81965	5.79	6.33551	6.86317	6.21622	6.0433	6.49816	5.90783	6.10823	6.01064	7.20189
SCO0894	5.71088	5.66592	5.26855	6.53318	7.21947	7.46624	7.18334	5.64223	6.10158	5.41868	4.49267	6.6428	5.25881	4.99784	5.49766	5.7822	5.74696	5.84888	5.35653	4.15579	7.73031	7.85364	7.67708	6.06422	6.78995	7.63562	6.22626	5.53308	6.02051	6.54013	5.90263	6.37519	5.87152	6.12923	6.23995	4.85266	7.14	4.64396	6.23716	5.66231	6.30581	6.53754	6.12148	5.9344	6.48584	5.35653	5.43352	5.62286	7.30335
SCO0895	5.59234	5.78631	6.06588	6.71852	7.03371	7.04542	7.00058	6.03577	6.07383	5.23607	5.55816	6.80593	5.9564	5.56769	5.11579	6.26515	5.81769	5.80272	5.7839	5.15298	7.27249	7.07216	7.18138	6.28173	6.65354	7.06109	6.50235	5.75337	5.59163	5.93006	6.24461	6.27056	6.28615	5.81769	6.43365	5.43228	6.50357	5.6301	6.12981	5.98595	5.66466	6.23976	5.99693	5.85359	6.52709	5.61237	5.62799	5.9757	6.07836
SCO0896	5.47433	4.73925	5.26855	5.11647	5.12327	5.24487	5.05123	5.51462	5.17085	5.50646	5.9042	5.37953	5.99609	5.15715	5.56769	5.60288	5.42973	4.67289	6.06206	5.4852	5.00164	5.02245	5.30374	5.24114	4.96518	5.1036	5.36075	4.46131	4.49752	4.42349	4.11779	4.55813	4.8579	4.25245	4.71163	5.14462	4.96229	3.84489	4.61202	4.30047	5.08071	5.04019	4.52406	4.37351	4.98891	3.19984	3.90144	4.192	5.07005
SCO0897	6.36802	7.21792	7.15712	6.96769	5.46872	5.44577	5.67521	6.57584	5.56236	6.86249	7.102	5.57157	6.5181	6.67425	6.70393	6.77203	6.18883	5.88729	6.74334	7.11311	5.69322	5.73786	5.45367	6.70393	5.94443	5.48083	6.81638	5.35575	5.08338	5.20709	5.02833	4.99217	4.55754	5.08008	4.88976	5.64851	5.44024	4.76592	4.99885	5.3593	5.32609	5.04019	5.26529	4.85775	5.17417	5.61237	5.28438	5.49589	5.6174
SCO0898	7.34328	7.22856	6.53188	6.76448	7.66282	8.15148	7.81095	7.34595	7.17352	7.3383	7.37197	7.18145	7.36379	7.41418	7.14078	7.35731	7.29897	7.24386	7.27878	7.33327	6.94011	7.61467	8.15428	7.24734	7.88183	8.4565	6.69333	7.85143	8.42362	8.61183	8.41221	8.17011	7.58073	8.02	7.73223	7.74158	8.90277	8.37342	8.47104	8.45974	8.29435	8.3514	8.1849	7.91884	8.3514	8.55642	8.55106	8.43046	9.35691
SCO0899	5.32952	5.12327	4.49902	4.74608	6.37063	6.35415	6.13498	5.22547	5.21776	5.11291	5.08549	5.93252	5.09796	5.79	5.21049	4.9483	5.45922	5.56513	5.35653	5.27576	6.06588	6.40029	6.82601	5.11291	6.13146	6.58084	5.06117	5.35575	5.45912	5.96108	5.71162	6.04485	5.47509	6.1715	5.83946	5.3494	6.45404	5.88934	6.19486	5.51845	6.05577	5.90783	5.85636	5.64548	6.2662	5.42474	4.31733	5.29786	6.15615
SCO0900	6.45937	6.47954	5.95398	6.7887	7.53335	8.15723	7.55963	6.49639	6.52064	6.76382	6.61423	7.3264	6.38128	6.14163	6.08266	6.11719	6.93259	6.5181	6.43242	6.55292	7.85485	9.02351	8.62672	6.28173	7.06497	8.26968	6.7263	7.05457	6.80653	7.59118	7.116	6.71423	6.96811	7.16637	7.04492	6.50701	8.14984	6.66433	7.1853	6.23679	7.0576	7.18334	6.87124	6.99947	7.19688	6.89661	6.66278	6.80707	7.67308
SCO0901	8.92575	8.78024	8.46229	8.18009	7.98554	7.52693	7.81095	8.21282	8.20511	9.09421	8.54091	7.86299	8.21814	8.17288	8.15148	8.29579	8.1608	8.36794	8.82173	8.63996	7.01622	7.53976	6.9937	8.1725	8.39949	7.60141	8.34326	8.5535	8.26914	8.32317	7.6829	8.11432	8.21357	7.99572	7.93013	8.08055	8.26852	8.37342	7.93709	7.79361	8.30695	8.00376	8.01587	7.97954	7.93578	8.61129	8.54316	8.32386	7.98366
SCO0902	10.6489	10.0214	9.96329	9.43188	9.01511	7.69999	7.81095	8.61311	8.38316	10.6096	9.92613	9.23038	9.24173	8.99945	8.71698	8.79928	8.64662	8.57985	10.5687	9.89684	8.25577	8.72928	7.36347	8.69788	8.5284	6.79968	8.44793	8.61889	8.65144	8.24225	8.33516	8.13544	7.95127	7.72933	7.85117	8.36396	8.44333	8.56567	7.91594	8.46406	7.79619	7.64228	7.85424	8.04502	7.6625	8.88374	8.517	8.46604	7.48723
SCO0903	0.621121	3.79383	4.29848	2.46395	3.31371	3.65983	3.79809	3.35233	3.57979	1.77073	3.62269	3.6083	3.00353	3.30105	1.77731	2.44009	3.20514	2.59288	1.77731	1.13918	3.79686	2.64698	3.6975	0.831504	3.33111	3.76565	3.75661	3.79932	3.08986	3.56237	2.68754	3.79402	3.57663	3.66192	3.7579	4.63887	3.52152	3.84489	3.6975	2.99071	3.96679	4.08836	3.81451	4.06952	3.79051	3.66192	4.06834	3.09339	3.51298
SCO0904	5.59234	5.2298	5.62799	5.35261	4.6224	4.49827	4.39123	4.33935	4.1891	4.62042	5.64616	4.61082	4.99994	4.91432	5.21049	4.85266	4.25409	5.05333	4.45478	5.7574	4.72519	5.17626	4.64703	4.7355	4.72642	4.63887	5.06117	5.11954	5.16032	4.6949	4.32141	4.68726	4.81982	4.82838	4.81928	5.93252	4.87093	5.29757	4.45807	4.90062	4.32141	4.53185	4.41378	4.71248	4.62311	5.16214	4.8537	4.9308	4.87093
SCO0905	5.71088	5.37953	4.82379	4.37987	4.18831	4.82502	4.94167	4.33935	4.02887	5.90783	5.08549	4.75932	4.67055	4.61349	4.32141	4.60912	4.07022	4.7403	5.58413	5.7574	4.70543	5.04965	4.6949	4.61082	4.49543	4.95099	5.15347	5.70519	5.28131	5.24939	4.91447	4.83764	5.15492	4.98862	4.00445	6.10967	4.91193	5.72277	4.72292	4.72566	4.48976	4.61202	4.62338	4.67065	4.79403	5.83527	5.34225	5.12492	4.99762
SCO0906	7.69529	7.7274	7.79711	7.75121	6.1439	6.48827	6.55763	7.97522	7.7157	7.53553	7.62922	6.44128	8.08933	7.65647	7.7739	7.72872	7.61217	7.72453	7.55887	7.72634	6.22165	6.68897	5.92859	7.602	7.34979	6.02466	7.75549	7.47395	7.14398	6.5304	7.3	7.28328	7.36825	6.83572	7.15741	7.57575	6.42689	7.46816	6.26711	7.36218	7.15984	6.76095	6.74128	7.1759	6.55389	7.52478	7.28937	7.24965	5.90371
SCO0907	6.80853	6.69813	6.31144	6.83648	6.57877	6.85066	6.9222	7.10232	7.08186	7.14028	6.91056	6.02234	7.504	7.15385	7.17821	7.05687	7.23459	7.50606	7.12971	6.88499	6.35954	7.22982	6.98631	6.83572	6.78995	6.93114	6.97592	7.32908	7.57256	7.15765	7.72872	7.52263	7.2762	7.35638	7.13464	7.49636	7.45987	7.5904	7.03591	7.72453	7.37133	6.92155	7.3695	7.26857	7.12527	7.7387	7.50225	7.60038	7.44268
SCO0908	8.88285	8.89308	8.37928	8.57078	7.84987	7.17093	7.4947	8.27493	8.11787	8.9489	8.80477	8.55289	8.532	8.2669	8.23528	8.2447	8.12886	8.3269	8.9113	8.78524	6.91737	7.6434	6.9168	8.20535	8.13913	7.53136	8.50439	8.64748	8.65801	8.50623	8.79314	8.59402	8.64055	8.34082	8.7479	8.9288	8.29503	8.71228	8.27277	8.74966	8.52148	8.27194	8.74208	8.70569	8.532	8.64748	8.81906	8.60709	8.28277
SCO0909	8.59166	8.54592	8.43046	8.82214	7.4947	7.36516	7.51708	7.51033	7.90114	8.98264	8.37342	7.93044	8.51242	7.81223	7.58297	7.72872	7.59425	7.70366	8.71603	8.24617	7.89536	7.80642	7.39427	7.85031	7.59565	7.68506	8.04658	9.60483	8.92702	8.54943	9.44753	8.17011	8.40697	8.5002	8.4002	8.48157	9.17206	8.88989	8.41221	9.01365	8.26753	8.21106	8.30919	8.1812	8.18753	9.62851	9.0142	8.67606	9.07724
SCO0910	8.35101	8.14189	8.1518	9.11356	9.11696	9.36143	9.07843	9.24375	9.30215	8.04837	8.11402	8.2056	9.4355	9.37075	9.19929	9.20084	9.47316	9.4355	8.16232	8.07878	7.72009	9.1404	9.20855	9.13591	9.41748	9.325	9.09299	8.03843	8.16547	7.97052	7.95182	9.12566	8.65889	8.47751	8.35806	8.38426	8.34712	8.24163	7.87316	7.96506	8.75147	8.6883	8.69041	8.3502	8.49668	8.05435	8.01781	7.91747	7.89486
SCO0911	8.08115	7.70889	7.44642	8.68448	9.1298	9.44926	9.17897	9.16609	9.21506	7.66648	7.537	7.59328	9.39065	8.99945	8.93429	8.98163	9.2635	9.21591	7.71497	7.7449	8.09952	8.86524	9.07354	8.99903	9.07667	9.22498	9.04662	7.51548	7.58968	7.62823	7.66954	8.75781	8.64714	8.30352	8.31374	8.2032	7.64551	7.59661	7.46983	7.36218	8.29435	8.50357	8.36467	8.32114	8.21357	7.36825	7.57324	7.44642	7.63466
SCO0912	7.17977	7.01178	6.17308	7.61936	7.11687	7.4827	7.29222	8.15971	7.82325	7.00507	6.91056	5.67358	8.36492	8.00376	8.07922	7.92252	8.24598	8.05364	7.00245	6.9675	6.02656	6.74442	6.82601	7.81245	8.13913	6.96693	8.08668	6.59933	6.98802	6.80853	6.70463	7.93044	7.64403	7.41371	7.10272	7.49636	6.6036	7.1136	6.14612	6.85707	7.48238	7.45928	7.53052	6.9679	7.14411	6.85161	6.96827	6.95007	6.95199
SCO0913	8.25717	7.93422	7.89936	8.86834	8.72668	9.13246	9.10535	9.01392	8.93727	7.76455	7.97982	8.02673	9.46439	9.14528	8.95052	8.98163	9.16486	9.14323	8.05735	8.01884	7.7387	8.81792	8.69165	8.91933	9.12281	9.0269	8.91933	7.73031	7.78316	7.51688	7.68725	9.01266	8.62532	8.07515	8.24934	8.29304	7.50449	7.91027	7.33138	7.54632	8.46511	8.4458	8.17227	8.36431	8.01184	7.602	7.775	7.74813	7.22439
SCO0914	6.41749	6.03697	6.06588	6.3068	6.3411	7.07644	6.55217	6.12155	6.32528	6.5334	5.78317	6.41001	5.48933	5.97427	5.68398	5.91809	5.74696	6.01458	6.57907	6.21013	7.31689	6.2721	6.9937	6.22447	6.30283	6.67277	6.26537	5.93834	6.06476	5.81712	5.63491	6.06338	6.41749	6.1715	6.8682	5.85384	6.26195	5.96548	6.2104	5.42973	6.42388	6.45374	6.72512	6.30512	6.44874	6.18285	5.88729	5.82495	5.83935
SCO0915	5.32952	5.45388	4.0722	5.11647	4.55872	4.18558	4.33501	5.56174	5.00102	4.82175	5.78317	4.31447	5.79426	5.51314	5.78631	6.55324	5.28207	4.88049	5.90611	6.01741	4.30818	5.07005	4.20786	5.11291	4.76123	4.04011	5.23515	6.17534	5.61867	5.20709	5.78813	5.47734	5.62207	5.08008	5.61214	6.70619	4.55872	6.36812	4.56113	6.41615	5.46481	5.48933	5.51796	5.80842	5.12982	6.43192	6.08473	5.91524	4.98028
SCO0916	7.34328	7.14057	6.799	7.27161	6.32348	6.09885	6.22939	7.21624	7.13703	7.52478	7.03734	5.71708	7.53071	6.9408	7.28494	7.30532	7.04621	7.24386	7.31176	7.03197	6.1288	6.25862	5.98662	7.0151	6.47718	6.29516	7.16004	7.43615	7.26596	6.70619	7.02423	7.0208	6.93354	6.73152	7.17028	7.52584	6.42689	7.16078	6.41921	6.96965	6.81048	6.55534	7.00245	7.05448	6.5681	7.15851	7.13658	7.02423	6.27532
SCO0917	6.62885	8.87769	7.59701	7.77539	8.17161	8.44498	8.33628	8.17161	8.59841	7.03668	8.80477	7.1451	8.04267	8.14529	7.85822	7.83732	7.90225	8.20468	6.93611	8.70904	7.47203	7.91088	8.0126	7.91177	8.30484	8.63331	8.65303	7.3391	7.55198	7.52679	7.49896	7.1991	6.91342	7.49149	7.40003	7.49636	7.66581	7.31346	7.23038	7.03467	7.39008	7.28557	7.43651	7.24801	7.17736	7.58073	7.39711	7.34328	7.49189
SCO0918	8.59166	9.1298	8.88876	8.57864	9.58208	9.73619	9.47355	8.4874	8.73975	8.73832	8.97114	9.35735	8.36492	8.40732	8.4921	8.69361	8.49161	8.64714	8.64714	9.19773	9.75158	8.88131	9.79272	8.68142	9.00305	9.73852	8.74308	8.26093	8.55937	8.91089	7.96936	8.55766	8.70183	9.00094	8.97253	8.82806	9.00305	8.59815	9.06101	7.52832	8.56879	8.9059	8.91271	8.91089	9.08035	8.42196	8.68106	8.61438	8.51158
SCO0919	6.52693	7.30496	7.35117	11.6244	10.5146	10.447	10.3754	10.2029	10.223	6.24461	7.20514	6.05577	11.7877	10.8634	10.8619	10.8077	10.7552	10.6335	6.62579	7.23459	5.8691	11.6627	10.4716	10.7598	10.6358	10.3791	10.5939	7.23459	6.40607	6.21246	11.6433	11.2595	11.0876	10.7014	10.342	10.4095	6.48016	6.74097	6.51999	11.0856	11.2867	11.0999	11.0249	10.7816	10.7253	6.73472	6.78995	6.98368	11.464
SCO0920	5.12689	5.8495	1.99201	8.59015	7.05457	7.06558	7.50339	8.00943	8.0126	3.04275	5.44024	5.24487	9.51389	8.46351	8.22169	8.22872	8.5168	8.35692	4.45478	4.60963	4.44142	7.55384	6.51702	8.10178	8.04267	7.26596	8.14089	5.64556	5.70322	6.26074	9.64559	9.31604	8.93495	8.62101	8.36735	8.48813	6.49305	5.85339	5.8147	9.40753	9.21645	9.15302	9.04456	8.57607	8.79147	6.20964	6.27152	5.85477	10.035
SCO0921	5.95508	6.94299	6.35869	9.93447	9.22885	8.93006	8.81009	9.31501	9.17715	5.41868	7.03734	5.51145	10.6547	9.68283	9.70936	9.52568	9.74138	9.68027	6.43242	6.79062	6.42854	10.0111	8.88202	9.3206	9.49381	8.59815	8.87835	6.9408	6.79522	6.75025	10.9051	10.3104	9.91635	9.42396	9.0427	9.1214	6.77673	6.77636	6.48827	10.4292	9.83159	9.71291	9.5061	9.25688	9.14637	6.77673	6.80243	6.72512	10.575
SCO0922	9.18871	11.1337	10.8432	8.04837	8.29221	9.29519	9.34563	9.67057	9.61192	9.02844	11.0574	10.6137	8.15699	9.00591	9.56265	9.39555	9.20528	9.08355	10.3615	11.0372	10.5969	7.37197	8.16547	9.57047	9.52965	8.86025	9.48569	10.9947	10.6115	10.6708	8.07567	9.40718	10.2555	10.2927	10.2036	10.4344	10.8467	10.8787	10.5767	8.63664	9.60985	10.0809	10.2412	10.0691	10.0366	10.7217	10.762	10.7302	7.97052
SCO0923	10.3673	12.2896	12.1616	9.48064	10.1548	11.0185	11.0087	10.9966	11.1031	10.2202	12.25	11.9452	9.37134	10.184	10.8653	10.6001	10.5344	10.4344	11.7406	12.2101	11.9392	9.48977	10.3375	10.9614	10.8525	10.7874	10.8494	12.1322	11.8914	11.9297	9.18419	10.9751	11.5772	11.5859	11.5082	11.6758	11.9927	12.0474	11.8368	9.6898	10.9051	11.434	11.5301	11.3849	11.3849	11.8418	11.9606	11.9175	9.30643
SCO0924	8.93944	11.1679	10.9826	7.82325	8.41754	8.91411	9.09489	9.50224	9.57515	9.12238	11.0754	10.5504	8.17632	8.88481	9.50126	9.51643	9.1511	8.98864	10.4227	11.1287	10.5264	7.00539	7.61565	9.6017	9.38147	8.29005	9.33206	10.9537	10.6812	10.6664	7.70977	9.58541	10.1002	10.1859	10.1556	10.2746	10.8084	10.9455	10.5879	8.57354	9.61192	9.9761	9.95647	9.95996	9.9985	10.7629	10.8722	10.7429	7.31513
SCO0925	6.62885	6.90906	6.62351	6.55763	6.85322	6.85767	6.7197	6.63399	6.54451	6.87962	6.61423	6.5373	6.48239	6.16879	6.52887	6.66412	6.74774	6.50182	6.93611	7.0151	6.99597	7.16095	7.42699	6.5373	6.74416	7.23621	6.57569	7.04045	6.93445	7.09799	6.63058	6.73614	6.48302	6.85353	6.79522	6.87422	7.03668	6.8862	6.81101	6.636	6.57661	6.73747	6.63747	6.88187	6.7754	6.82101	6.93354	7.11062	6.84576
SCO0926	6.45937	6.43347	6.39122	5.67884	7.02423	6.908	6.50357	6.12155	6.32528	6.46749	6.41921	5.93252	5.9564	6.50442	6.23995	6.06998	6.31054	6.32166	6.70289	6.30189	6.92525	7.16095	7.27675	6.5373	6.50672	7.22439	5.89426	7.30532	7.2399	7.24893	7.0077	7.30954	7.2958	6.82651	7.14499	7.16746	7.16735	7.16078	6.78249	7.05813	7.08907	7.01134	7.30098	6.90719	6.46174	7.08585	7.22716	7.07613	6.66543
SCO0927	8.21979	8.55183	8.35835	8.47614	7.90996	7.89624	8.40953	8.66517	8.36467	8.4081	8.3829	7.90023	8.52612	8.76931	8.65282	8.77975	8.6428	8.45105	8.33279	8.55937	7.02536	7.95475	7.4714	8.63389	8.96488	7.81286	8.64714	8.81181	8.86256	8.91933	8.98264	8.73566	8.63518	8.92964	8.54009	8.61818	9.07891	9.26233	9.21225	9.29063	9.28138	9.25214	9.25936	8.69788	9.26962	9.35187	9.33206	9.23187	9.41653
SCO0928	11.6201	11.6496	11.2401	11.8009	11.9327	12.0563	11.9524	11.9024	11.8666	11.7156	11.7023	11.5729	12.0106	11.8861	11.8641	11.8462	11.8941	11.9766	11.6351	11.588	11.7427	12.253	12.1478	11.9656	12.0341	12.0594	11.8151	11.5556	11.5793	11.5962	11.6164	12.0304	11.6733	11.6244	11.5556	11.6286	11.6517	11.5039	11.5418	11.4964	11.9498	11.7253	11.7156	11.7473	11.8151	11.6562	11.4662	11.5301	11.4876
SCO0929	10.8722	10.8192	10.5418	10.7944	10.7083	10.5578	10.5961	10.8383	10.8163	10.8992	10.8847	10.5437	10.8555	10.8482	10.7698	10.8847	10.7944	10.7838	10.8432	10.839	10.3797	10.9231	10.7598	10.8128	10.96	10.6772	10.8063	10.6096	10.5146	10.5229	10.6223	11.1832	10.6844	10.4426	10.4059	10.5316	10.5234	10.5811	10.4903	10.6637	10.9731	10.7236	10.5239	10.824	10.7417	10.7141	10.4507	10.4669	10.3863
SCO0930	6.77409	6.32303	5.54301	5.90468	6.54806	6.46551	6.51573	7.59621	8.28143	6.6428	6.32912	6.29312	6.67475	7.41418	7.61489	7.88183	7.80092	8.61801	7.38371	6.35939	5.93252	6.38613	6.52887	7.50275	7.2292	7.35364	8.3514	6.11492	5.7714	6.3316	5.88004	6.25613	6.51959	6.82651	6.53884	7.30362	6.22144	6.53318	5.77702	5.90783	6.70443	6.63651	6.87124	6.98772	6.9168	6.1074	5.93834	6.22939	6.40215
SCO0931	4.89195	5.53714	5.95398	5.05613	4.71078	4.62522	4.71248	5.04194	4.67065	5.11291	5.71635	5.20507	5.9564	5.74986	5.02245	5.23072	4.8537	4.19954	4.14731	5.37953	4.70543	4.41378	4.91193	4.45705	4.89742	4.98538	4.28578	4.60582	4.85782	4.80839	4.56119	4.14254	3.67827	4.50743	4.27565	4.32242	5.39067	4.35213	4.22551	4.30047	4.18619	4.2395	4.60304	3.75071	4.54628	3.19984	2.89587	4.55977	5.87152
SCO0932	6.03034	7.39829	8.59641	8.07399	6.45179	6.30283	6.25496	7.46834	6.94729	6.14823	7.41623	7.7815	8.51242	7.7412	7.37858	7.09698	7.50006	7.07989	6.18285	7.62044	7.36326	6.45057	6.35999	7.08062	6.08266	6.12749	6.81638	5.75337	4.31733	5.1343	4.9909	5.35614	5.42603	5.26345	5.45228	5.50993	5.20813	4.76592	5.53588	5.71162	5.38091	5.28785	5.29554	5.64548	5.30089	5.08549	5.37953	4.80839	4.93227
SCO0933	5.59234	6.52273	6.92619	6.66801	5.74734	5.82542	5.69202	5.97139	5.28876	4.82175	6.3619	6.46268	7.02057	6.46437	6.23995	5.73492	5.45922	5.84888	5.2603	6.71703	6.06588	5.87659	5.80384	5.64548	5.51673	5.94569	5.62799	5.93834	5.33195	5.29815	5.83527	4.91519	5.23858	5.45165	4.64452	5.97009	5.90468	5.50688	5.77702	5.66231	4.89038	5.24778	4.93554	5.73663	5.20171	5.83527	6.08473	5.74002	5.66231
SCO0934	5.71088	4.73925	5.06911	5.8179	5.86476	6.03789	5.83946	5.72044	5.71261	5.79509	5.64616	5.30827	5.9564	5.90143	5.87659	5.91809	5.01983	5.65864	5.90611	5.03284	5.53588	5.76555	6.14749	5.67755	5.24906	6.15944	5.94674	5.58617	5.28131	5.66078	5.71162	5.50604	5.62207	6.08823	5.66759	6.10967	5.71708	4.99217	5.66598	5.75191	5.38091	5.72699	5.64889	5.51556	5.57354	5.46725	5.43352	5.29786	5.59935
SCO0935	6.59803	7.08885	6.74371	6.64193	6.81151	6.11492	6.64985	7.10232	6.799	6.89595	7.16061	6.35098	7.15965	6.96836	7.15206	6.96336	6.85226	7.02862	6.91737	7.1264	6.51573	7.03362	6.4169	7.31925	6.84419	6.4961	6.93505	7.41902	7.489	7.41627	7.28661	7.0208	7.24801	6.93689	7.02359	7.62856	6.8862	7.58556	6.91429	7.69953	7.01427	6.96819	6.69197	7.11774	6.48584	7.4827	7.65142	7.61919	6.80467
SCO0936	4.89195	4.27235	4.9493	5.17499	5.27817	5.48962	5.3214	4.33935	4.8907	5.11291	4.92483	5.28087	4.22177	4.31036	3.87268	4.17156	4.67246	4.48976	4.14731	4.41999	5.3048	5.02245	5.49391	4.96653	4.62522	5.50688	5.06117	3.79932	4.16631	5.15298	5.17752	4.26902	4.29294	5.11065	4.27565	1.48092	5.14852	3.65516	5.11322	4.63454	4.89038	4.91302	4.80169	4.62843	5.00861	5.16214	4.6224	4.45698	5.39137
SCO0937	9.04743	9.36991	9.35908	9.16246	8.08668	7.02769	8.13972	8.34758	8.4909	9.07097	9.03886	9.04456	8.97891	8.64688	8.57938	8.70944	8.43479	8.64714	9.00455	9.29287	7.72009	8.0321	7.08672	8.69788	8.48631	7.81286	9.09987	9.1298	8.63634	8.47806	9.04111	8.66122	8.52452	8.51311	8.46653	8.69223	8.36396	8.88481	8.41867	8.99296	8.77745	8.60668	8.58794	8.71467	8.63331	9.0269	8.90484	8.76193	8.91622
SCO0938	9.54722	9.7444	9.97549	9.41653	9.29174	9.10535	8.98288	8.94384	8.82013	9.66674	9.57411	9.87685	9.2886	9.01016	8.94599	8.97417	8.85591	8.80683	9.41437	9.68924	9.78755	9.62082	9.19464	9.03574	8.98402	8.75382	8.91515	9.38203	9.20361	9.05718	9.35082	9.35407	9.19711	9.10753	9.31073	9.28604	9.16135	9.25463	9.23557	9.21358	9.22463	9.13547	9.04619	9.25273	9.23123	9.3206	9.20361	9.22181	9.0644
SCO0939	6.65815	6.69813	6.01125	6.12923	6.48584	6.66337	6.42543	6.54178	6.54451	6.5334	6.44874	6.67368	6.25278	6.07461	6.14994	5.95925	6.26372	6.20044	6.5353	6.57877	6.79671	6.70686	6.74128	6.5373	5.84559	6.90719	6.35494	6.70911	7.15929	6.8197	7.116	6.92382	7.38784	7.02894	7.22248	7.4346	6.64365	7.31346	6.81965	7.1313	6.74664	6.91111	7.36059	7.30172	7.04707	7.01284	7.15668	7.40758	6.31475
SCO0940	6.10441	5.53714	5.1646	4.90753	5.13328	5.3805	5.10265	5.64223	5.00102	5.90783	6.05258	5.62929	4.89742	5.30374	5.35984	5.28741	5.33341	4.88049	6.01125	5.63491	5.60049	5.57029	5.60134	4.91147	5.10098	5.52477	5.79108	5.75337	4.76942	5.24939	5.81488	5.43228	5.50918	5.28113	5.77225	6.26039	5.36928	5.92829	5.23488	5.83124	5.42436	5.13682	5.45061	5.83342	5.55836	5.66155	5.71088	5.49589	5.15539
SCO0941	4.1781	4.73925	5.35741	6.09885	7.05457	7.09465	7.50339	5.26262	5.99322	4.06875	4.49267	6.50802	5.33195	5.09088	5.62617	5.66885	5.7839	5.80272	4.68123	5.03284	7.22378	7.67601	7.82486	5.46106	6.39739	7.67903	5.79108	4.92649	5.99934	6.44598	6.17856	6.15055	5.91741	6.12923	6.57584	4.32242	6.86594	5.67884	6.45605	5.18193	5.86005	6.22312	6.06559	5.98134	5.99609	4.99834	5.23072	5.66523	6.86938
SCO0942	5.32952	5.61193	5.77421	4.53724	5.2552	5.14247	4.81462	4.84853	5.00102	5.50646	5.44024	5.17417	5.54301	5.30374	5.56769	5.04965	4.61714	4.7403	5.35653	4.41999	4.89932	5.04965	5.28922	4.85877	4.92587	5.45346	4.65681	6.15238	5.53994	5.59243	5.51222	5.28752	4.67065	5.13311	4.9586	5.71533	5.95765	5.29757	5.51531	4.82379	5.08071	5.61789	5.38071	4.85775	5.25881	5.71106	5.85238	4.9308	6.05912
SCO0943	9.95843	10.8634	10.9911	11.2845	10.8896	10.6149	10.7816	10.8538	10.9792	9.93183	10.5774	10.9255	11.2261	10.8794	10.8227	10.8751	10.8186	10.9877	9.8174	10.798	10.5293	11.3442	10.5445	10.9322	10.7944	10.8546	11.1952	10.2456	10.0624	9.98639	9.66006	10.0751	9.78825	9.7683	9.6696	9.73246	9.79861	10.0916	9.66622	9.37555	10.0517	9.82621	9.63956	9.78429	9.80172	10.0046	10.008	9.88554	9.22656
SCO0944	7.88758	8.75907	9.07284	8.73275	7.93259	7.07644	7.75855	8.59303	8.59511	7.94549	8.62642	8.07138	8.8097	8.62672	8.44631	8.52803	8.59137	8.66198	7.86916	8.72668	6.79671	8.17011	6.65971	8.45706	8.29085	7.05139	8.65889	8.26093	8.17064	7.76097	7.61847	8.06666	7.82325	7.41371	7.27772	7.93664	7.21655	8.22377	7.19688	7.62685	7.9764	7.40758	7.59701	7.63983	7.29522	8.37653	8.20752	8.3269	7.07286
SCO0945	6.59803	6.81257	6.62351	6.98701	7.14057	7.16004	7.37714	7.40901	7.7459	6.69969	7.11636	6.86024	7.57763	7.3852	7.54033	7.50352	7.52805	7.67655	6.64193	7.03197	6.59915	7.57703	7.21151	7.35684	7.37373	7.05496	7.63032	6.86998	7.1095	6.79786	7.47958	7.3383	7.36825	7.15682	7.22248	7.13916	6.8862	7.19411	6.91429	7.4237	7.32414	6.78249	6.83716	7.37096	6.99072	7.01284	6.98802	6.97452	7.04173
SCO0946	7.44434	7.64621	7.65232	8.15238	8.97457	9.32319	8.77513	7.87588	8.39949	7.3577	7.32498	8.50482	7.46592	7.44757	7.74225	7.90965	7.99038	8.02099	7.57075	7.57991	9.11554	8.97546	9.46045	8.07096	8.32885	9.3276	8.14872	8.16812	7.98867	8.19697	8.03396	7.80822	7.91149	8.34354	8.24934	7.83809	8.36396	7.96412	8.34196	7.73381	8.02852	8.20704	8.2056	8.1812	8.42379	7.87726	7.85576	7.90407	8.26642
SCO0947	5.88498	6.15554	6.53188	7.11311	7.92502	7.95305	7.51108	6.36178	6.92071	5.66066	4.92483	7.26179	5.37942	5.97427	6.17926	6.21454	6.68897	6.41096	5.84234	4.7403	8.32594	7.93824	8.46911	6.68523	7.0098	8.34493	6.69333	5.89513	5.88678	6.2846	6.3597	6.63445	6.35506	6.76153	6.56178	5.24873	6.86594	5.50688	6.79299	6.04138	6.38671	6.82173	6.18143	6.48324	6.95125	6.00991	5.53651	6.03875	6.75307
SCO0948	6.80853	6.72194	7.35117	7.97982	9.20214	9.31938	9.11611	7.46834	7.76385	6.8351	6.64069	8.50482	7.27249	7.19886	7.58297	7.54889	7.86916	7.45855	6.95403	6.73907	9.43719	8.6397	9.69078	7.69259	8.18066	9.60244	7.74351	6.57937	7.05457	7.91088	7.47958	7.80822	7.53463	7.85625	7.87082	6.62419	8.30011	6.59933	8.03486	6.95887	7.83414	8.15067	7.68929	7.62387	8.13254	6.59915	6.90872	6.89781	8.39136
SCO0949	4.60582	5.2298	5.77421	6.09885	6.89257	6.85767	6.79299	5.22547	5.96108	4.82175	3.62269	6.87713	4.89742	4.99784	5.02245	5.54082	5.71679	5.7059	4.68123	4.60963	7.1963	6.02166	7.3391	5.34305	6.22493	7.32694	5.84559	5.42444	5.61867	6.01402	5.9647	6.03034	5.66374	6.08823	6.22186	1.48092	6.44525	4.8907	5.98991	5.05243	6.14276	5.83988	6.06559	6.00666	6.2662	4.99834	5.16682	5.54006	6.62487
SCO0950	3.52158	5.30442	5.45249	5.77131	6.37063	6.26167	6.25496	5.46725	5.85636	5.23607	4.92483	6.38434	5.17156	4.99784	5.78631	5.3494	5.9031	5.11036	5.13682	4.60963	7.09567	6.16202	6.81816	5.73786	5.92717	6.15944	5.84559	4.01559	5.33195	5.71708	5.11954	5.45101	5.42603	5.45165	5.5687	3.82042	5.95765	4.18756	6.07779	5.18193	5.82761	5.7839	5.64889	5.83342	5.64925	4.92932	5.43352	5.29786	6.15615
SCO0951	3.52158	5.2298	4.82379	6.16202	6.19701	6.69427	6.22939	5.11032	5.13133	3.681	4.92483	6.33026	5.09796	4.17519	5.21049	5.3494	5.7839	5.3214	4.85775	3.79967	6.68539	5.87659	6.66992	5.73786	5.75102	6.40182	5.89426	4.8267	5.33195	5.64241	5.46166	5.22998	5.57157	5.47509	5.72548	4.32242	5.88101	5.36952	5.77702	4.72566	5.38091	5.48933	5.47585	5.7162	5.71162	4.03534	4.76592	4.86952	5.81769
SCO0952	4.89195	4.6224	5.89831	6.47299	6.37063	6.6036	6.43356	5.8403	6.23136	5.73522	5.08549	6.33026	5.33195	5.30374	5.02245	5.47585	6.09492	5.98374	5.2603	5.15298	7.07741	5.18497	6.96231	6.15922	6.01844	6.79279	5.73776	5.75337	5.64813	5.64241	5.41199	6.01094	6.26109	5.79426	6.16179	5.00861	5.93574	4.99217	6.18102	5.42973	5.96548	5.96629	5.93558	5.88153	6.03933	5.66155	5.06008	5.94569	5.70161
SCO0953	7.39019	7.08885	6.74371	6.7887	7.25709	7.69443	7.71029	6.75889	6.61053	7.29475	7.14499	7.35364	7.11636	6.48324	6.62351	6.72864	6.8351	6.47617	7.45582	6.85557	7.76807	7.55384	7.81095	6.99324	7.17238	7.96133	6.26537	7.01771	7.28024	7.40629	7.02423	6.67725	6.99422	7.07011	7.34934	7.19651	7.4794	7.30335	7.0592	6.89781	6.66197	6.99052	7.24108	6.98772	6.88038	7.15851	7.0998	7.12562	7.165
SCO0954	7.87018	9.04662	9.47781	8.96838	8.25685	7.63116	7.85031	9.01392	8.67021	7.90365	9.24552	9.58827	9.29111	8.76734	8.70569	8.56655	8.84757	8.71383	7.80443	9.09808	8.88876	8.14189	6.98047	8.42196	8.60751	7.41627	8.72338	8.57985	9.44215	8.94599	9.35407	8.57485	8.65374	8.43564	8.18904	8.42619	8.45817	9.1882	8.84911	9.5055	8.7486	8.3514	8.07819	8.34257	7.8853	8.86875	9.26425	9.00643	9.01762
SCO0955	7.70758	8.8398	9.51079	8.89183	7.7013	6.42442	7.08773	8.6718	8.36467	7.70096	8.94857	9.33643	9.23432	8.68071	8.57485	8.49387	8.60668	8.4081	7.68615	9.08757	8.16447	7.40901	5.96894	8.14984	8.18864	6.50235	8.18435	8.7282	9.41282	8.91933	9.11696	8.64467	8.44401	8.11286	7.83732	8.43987	7.81711	9.2431	8.72622	9.51975	8.57557	8.20204	8.19521	8.05488	7.40452	8.90794	9.17384	8.96886	8.86108
SCO0956	0.621121	2.12818	3.5172	8.98235	7.10656	6.49799	6.96731	8.14911	8.14361	0.0566562	4.73486	3.51298	9.30452	8.91731	8.39136	8.5814	8.55738	8.19697	3.09538	1.13918	2.38529	7.60352	5.92859	8.33516	8.24328	6.21999	8.10178	3.79932	4.22835	4.61216	8.91658	8.8444	8.1661	8.32594	7.71433	8.1934	4.69013	4.50755	4.05747	9.89162	9.6336	9.31815	9.29633	8.35806	9.21548	5.28876	4.76592	3.78444	10.512
SCO0957	9.96867	9.56109	9.44799	9.20902	9.48799	9.57472	9.58483	9.57047	9.53586	10.0599	9.63787	9.73068	9.1366	9.46605	9.46221	9.627	9.55172	9.64962	10.0785	9.67632	9.71534	9.48385	9.58483	9.44435	9.59207	9.62899	9.42396	9.25504	9.55172	9.61249	10.063	10.0144	9.83108	9.79201	9.90089	9.83345	9.65616	9.60851	9.77015	10.035	9.78429	9.8072	9.80475	9.9199	9.95949	9.37033	9.417	9.66421	10.0466
SCO0958	7.89885	6.0807	5.1646	7.13296	7.38653	7.96602	7.92372	8.34424	8.11031	7.8777	6.70619	5.70448	7.64159	8.02816	7.90814	8.02958	8.32664	8.14251	7.95267	6.52794	6.41662	7.45439	7.66228	8.02991	8.36649	8.20605	7.87397	7.18408	8.07878	8.44793	10.2619	9.33486	8.66122	8.65374	8.4002	8.73085	8.53578	8.27323	8.55642	10.5223	9.31896	9.15815	9.01365	8.93207	9.13844	8.02746	8.1812	8.58245	10.5664
SCO0959	6.21974	6.0807	6.77337	7.55798	8.18753	8.9013	8.39929	6.54178	6.94729	6.17926	5.55816	8.03241	6.40322	6.07461	6.43683	6.48881	7.09245	6.6519	6.48302	6.35939	9.18156	7.60352	9.12746	6.83572	7.53775	8.65634	7.24893	6.72864	6.47954	6.94942	6.50048	7.15461	7.06082	7.39169	7.48543	6.28251	7.43431	6.10959	7.44519	6.76382	7.2335	7.57099	7.3383	7.21086	7.70047	6.35929	6.25004	6.57504	7.42448
SCO0960	6.56072	6.40568	6.94729	7.44626	8.60958	9.0524	8.41426	6.47356	7.57639	6.17926	6.39148	8.39236	6.65636	6.16879	6.46928	6.83449	7.04621	6.74442	6.28674	6.26772	9.49275	7.9866	9.4197	7.19786	7.69099	8.98807	7.40513	6.61968	6.77409	7.19593	7.10656	7.36262	7.36146	7.36792	7.65028	5.00861	7.74158	6.18947	7.76948	6.51205	7.19006	7.68447	7.58758	7.1338	7.94715	6.53406	6.73411	6.4378	7.51729
SCO0961	6.98833	7.29522	7.79711	8.07399	7.79458	7.97968	7.64621	7.56085	7.52429	7.02006	7.03734	7.4641	7.80745	7.58221	7.82228	7.76595	7.85675	7.51621	6.98606	7.30817	7.56678	7.78175	7.79648	7.75365	7.64101	7.49805	7.87397	6.53705	6.02051	6.32326	6.63058	7.10385	6.53258	6.77253	6.70686	6.46118	6.50357	6.46118	6.41921	6.88601	7.01427	6.96819	6.87124	7.16462	6.72988	6.5785	6.33418	6.62512	6.56339
SCO0962	6.91564	7.41131	7.42571	7.82325	7.98554	7.91594	7.87272	7.39169	7.70789	7.22634	7.20514	7.53879	7.49585	7.37373	7.49488	7.60038	7.54509	7.54033	7.0151	7.20873	7.63609	7.25239	7.92101	7.39342	7.8139	8.03427	7.63032	7.69837	7.58968	7.39829	7.79372	7.39829	7.12601	7.26989	7.37752	7.46624	7.58414	7.226	7.23038	7.63562	7.53463	7.1416	7.35244	7.64551	7.32079	7.489	7.32849	7.35026	7.51033
SCO0963	4.89195	5.00164	1.99201	5.11647	5.64667	5.97074	6.02489	4.91193	5.41585	4.06875	3.62269	5.53308	5.17156	5.23698	4.64509	4.85266	4.91193	5.26345	4.45478	5.27576	5.37421	5.97895	6.02477	5.28619	5.39887	6.01402	5.06117	3.23256	5.95045	6.19723	5.9647	5.71136	5.42603	5.94723	5.61214	5.71533	6.36098	5.67884	6.29213	5.48218	6.05577	6.00117	6.18143	5.47084	5.91165	5.90783	5.71088	5.9757	7.07286
SCO0964	4.89195	4.45691	2.93019	3.73196	4.93504	5.18193	5.00102	4.44618	4.02887	1.77073	0.0926386	4.82838	4.89742	4.99784	4.13769	3.69181	4.25409	4.19954	3.75071	4.15579	5.17816	5.49336	5.43481	4.67065	4.0722	5.19204	4.28578	4.92649	4.60912	5.07005	4.7585	4.52002	5.26437	4.50743	4.81928	4.63887	4.91193	4.18756	4.81462	4.17846	4.70295	4.53185	4.7455	4.00302	4.81804	4.41414	2.89587	3.66192	4.99762
SCO0965	5.59234	5.9564	5.26855	5.93942	5.92799	5.72699	5.5687	5.64223	5.41585	5.90783	5.55816	5.57157	5.48933	5.79	6.1178	5.82761	5.54524	5.95045	6.06206	5.4852	5.85894	6.18529	6.13557	6.03697	5.45933	5.96951	5.73776	6.31099	5.53994	5.47171	5.76159	5.35614	5.47509	5.45165	5.55505	5.93252	5.67844	5.57232	5.74066	5.51845	5.1677	5.7839	5.68034	5.37953	5.84329	5.71106	5.90783	5.45005	5.77225
SCO0966	5.12689	5.61193	6.31144	6.27056	6.22186	6.69427	6.44855	5.59314	6.39676	5.79509	6.13557	6.70705	6.10987	6.00938	5.49766	5.87424	5.7839	6.17815	6.14749	5.7029	6.56682	5.90798	6.70911	6.22447	6.1153	6.7887	6.22626	6.11492	5.8569	6.10413	5.9647	6.01094	6.1178	5.9631	5.75692	5.97009	5.95765	5.88934	6.06206	5.66231	5.74959	5.92799	5.96868	6.15238	5.95398	6.00991	5.06008	5.39399	5.85621
SCO0967	6.89488	7.02423	6.77337	6.19794	5.86476	5.74874	5.75821	5.51462	5.56236	7.34872	7.02057	5.75242	6.5181	6.76382	6.17926	6.53188	6.04762	6.08823	6.96965	6.91769	5.61549	6.0095	5.74156	5.87488	5.56769	5.79	6.30996	7.01771	6.8305	5.97212	6.58362	6.25613	5.66374	5.61103	5.98662	6.50701	5.83124	6.68922	5.61193	6.77888	5.82761	5.42815	5.99693	5.78676	5.69068	6.94942	6.71516	6.25464	5.7858
SCO0968	5.95508	5.53714	3.80626	5.64044	5.39178	5.70901	5.70901	5.88364	5.37202	5.85339	5.44024	5.51145	6.17354	5.74986	5.68398	5.73492	5.45922	4.88049	5.72165	6.11719	5.50389	5.91401	5.82731	5.24114	5.17227	6.03124	5.94674	5.70519	5.51298	5.67884	5.78813	5.7714	5.42603	5.39399	5.28113	6.01458	5.66555	5.8179	5.30461	5.61659	5.53994	5.54006	5.23515	5.42186	5.20171	5.56779	5.71088	5.17458	5.56961
SCO0969	5.12689	5.2298	5.62799	5.50604	5.31964	5.11835	5.24556	5.8403	5.85636	5.50646	5.34204	5.17417	5.79426	5.74986	6.2118	6.11719	5.50593	5.65864	5.35653	5.56513	5.28169	4.02595	5.09796	5.14505	5.2346	5.04965	6.00062	4.8267	4.49752	4.66365	5.14811	5.1153	5.64455	5.34166	5.04836	5.77249	4.8267	5.92829	5.11322	5.66231	5.42436	4.94589	5.57029	5.28335	5.07005	5.16214	5.48459	5.89133	4.90995
SCO0970	5.79592	6.21569	6.5613	6.27056	5.18193	5.36057	5.5687	6.57584	6.45038	6.00178	5.78317	5.23094	6.76168	6.67425	6.68778	6.70965	5.61214	6.50182	6.18285	6.01741	5.88101	6.79477	5.47084	6.25178	5.8569	5.46978	6.60508	6.11492	6.02051	5.29815	5.78813	5.72562	5.87152	5.72562	5.83946	6.84713	5.19204	6.4389	5.43228	6.73152	6.01319	5.48933	5.68034	6.00666	5.51145	6.5785	6.33418	5.78631	5.28289
SCO0971	9.4552	9.64018	9.51485	9.63649	9.80288	9.75345	9.84206	9.82181	9.92553	9.57047	9.48524	9.57801	9.65822	9.70448	9.91891	10.0011	9.84892	10.0074	9.64235	9.75158	9.34831	9.62619	9.43391	9.88397	10.0242	9.78898	10.1016	9.78686	9.58153	9.41748	10.2127	9.37192	9.43483	9.46717	9.59681	9.6652	9.4212	9.53976	9.34436	10.0733	9.46357	9.417	9.67871	9.68076	9.62899	9.62209	9.53976	9.45588	9.91096
SCO0972	6.77409	6.81257	6.8284	6.34003	5.68806	5.43168	5.43439	6.52794	6.20496	6.67866	6.78829	4.89803	6.83362	6.73614	6.84983	6.79548	6.3597	6.76201	6.72428	6.6428	5.20604	5.27017	4.99217	6.4169	6.1153	5.48626	6.66543	6.61968	5.96775	5.64241	6.90906	5.33801	6.03637	5.37685	5.94346	6.80623	5.30276	6.39392	4.98862	7.07252	5.38091	5.36075	5.54776	6.02166	5.48962	6.44893	6.12923	5.89133	5.71922
SCO0973	10.0191	10.9911	11.2059	12.2081	12.7249	13.2605	13.0665	12.7152	12.7685	10.0498	10.8872	11.0999	12.3045	12.461	12.8698	12.828	12.6857	12.8236	10.7501	10.7056	11.4278	12.5369	12.4276	13.0433	13.0665	12.7637	12.8144	11.5255	11.5105	11.3198	10.8779	11.3927	11.523	11.6496	11.3801	11.3579	11.248	11.4796	11.1041	10.9398	11.523	11.7023	11.7227	11.7115	11.7176	11.7738	11.4786	11.289	10.8398
SCO0974	9.38036	8.84643	8.80063	9.25069	9.55052	9.44926	9.34217	9.40753	9.24848	9.43437	8.80906	8.76193	9.48209	9.65175	9.43358	9.54858	9.50126	9.38203	9.33744	8.7	8.64139	9.64235	9.52965	9.38147	9.69832	8.93603	9.02886	9.04964	9.10951	9.1588	8.98505	9.75815	9.84942	9.74686	9.43325	9.51526	9.21225	9.02429	9.07467	9.09875	9.60802	9.61082	9.56586	9.48432	9.38952	9.29519	9.21167	9.14718	8.85329
SCO0975	10.6346	10.308	10.4065	10.7446	10.6618	10.6513	10.5146	10.738	10.6618	10.3428	10.2527	10.3478	10.9623	10.9102	10.7134	10.6346	10.7168	10.716	10.5767	10.4662	10.4344	10.9085	10.7108	10.5759	10.716	10.5857	10.5939	10.3152	10.4741	10.4947	10.2022	11.065	10.9255	10.8881	10.7025	10.7612	10.5649	10.5679	10.4789	10.3134	10.8024	10.8092	10.7168	10.7329	10.8333	10.5389	10.5679	10.5499	10.1059
SCO0976	8.63694	8.517	8.19004	8.05845	8.0672	8.39985	8.44253	8.74626	8.60626	8.77975	8.56699	8.11654	8.69623	8.72013	8.51855	8.79928	8.67674	8.81738	9.50067	8.64611	7.64551	8.42138	8.04536	8.79522	8.86834	8.10657	8.55794	9.14888	9.70062	9.72951	9.52522	9.86825	9.79754	9.99974	9.85939	9.85077	9.40228	9.92899	9.79402	9.4969	9.86987	9.88454	10.0785	9.76957	10.0185	9.75123	9.97199	9.99288	9.73123
SCO0977	9.16792	9.07228	9.25806	8.62532	7.92502	7.21782	7.64101	8.64139	8.57409	8.82519	8.66727	8.66564	8.39286	8.58685	8.5647	8.78668	8.48813	8.75147	9.86939	9.16246	7.50702	7.89673	6.37121	8.74475	8.41463	7.37314	8.86834	9.19223	9.2493	9.14798	8.92381	9.36084	9.3276	9.42874	9.59291	9.76051	8.42882	9.38724	8.96534	8.77036	9.20528	9.11986	9.27401	9.58208	9.42537	9.15674	9.23432	9.33297	8.31663
SCO0978	8.97891	8.79996	9.07996	8.08601	7.27296	7.02769	7.65984	8.49494	8.61076	8.74748	8.85169	8.36649	8.12716	8.46843	8.4921	8.68071	8.35447	8.63389	9.97253	9.04456	7.13626	7.63755	6.62512	8.58061	8.38857	7.02464	8.66761	8.92922	9.01717	8.89101	8.18528	9.40914	9.29893	9.38203	9.50224	9.68536	8.16232	9.25463	8.80396	8.42996	9.3382	9.00094	9.40753	9.5438	9.45141	8.98987	9.25169	9.22181	7.38392
SCO0979	5.32952	3.52347	4.82379	2.92267	3.61591	3.47753	3.31846	1.65124	1.93975	5.50646	2.45843	3.8722	3.87244	1.508	3.62106	3.03185	3.7634	3.19984	3.09538	4.15579	3.22733	3.5751	3.95928	3.03185	2.90288	3.71755	2.22576	4.46131	3.59068	3.21044	3.36635	3.67827	3.97753	3.86417	3.7579	4.85266	3.60804	3.84489	3.83315	4.30047	3.07923	3.64823	3.64926	3.65983	2.90288	4.53165	3.34555	3.94469	3.51298
SCO0980	6.10441	5.8495	4.9493	4.53724	4.97842	4.95268	5.11579	5.16479	4.28578	6.55763	6.22084	4.82838	4.67055	4.45698	5.35984	5.23072	3.865	5.11036	6.21911	5.9202	4.39151	4.26286	4.99217	4.67065	4.5273	5.12956	5.36075	5.64556	5.42945	5.27476	4.9909	4.37934	4.55754	4.62701	5.07856	6.01458	5.03693	5.72277	4.81462	5.1293	4.85782	4.55977	5.42474	4.71248	4.56083	5.61237	5.48459	5.54006	4.85775
SCO0981	7.92982	7.78556	7.77747	7.87759	7.91817	8.1661	8.05871	7.45274	8.03396	7.68128	7.54858	7.99104	7.14795	7.35873	7.53071	7.49636	7.55198	7.46592	7.68615	7.65232	8.28019	7.23888	8.36314	7.42799	7.79737	8.39286	7.83893	7.84403	7.61489	7.60004	7.471	7.7127	7.70437	7.88951	8.05507	7.87018	7.81711	7.54582	7.87892	7.50772	7.51318	7.98509	7.53052	7.99901	8.02436	7.50126	7.58703	7.59245	7.61168
SCO0982	5.79592	6.03697	6.35869	6.44128	6.66948	7.00469	6.89661	5.68034	6.35098	6.03738	5.78317	6.55217	5.59935	5.66248	5.83388	5.60288	5.28207	5.77555	6.06206	5.9202	7.15629	6.15485	7.2586	6.10981	5.8569	6.68979	6.26537	5.85058	5.3805	5.71708	6.0611	5.87783	6.18285	6.36279	6.4172	5.81488	6.35415	5.67884	6.2104	5.90783	5.77741	6.12392	6.038	6.0433	6.42201	6.00991	5.81769	6.20257	5.91199
SCO0983	4.89195	5.45388	6.01125	6.83648	7.74468	7.81245	7.66891	6.2902	6.50048	5.59052	5.55816	7.19411	5.43781	5.51314	5.87659	5.41786	6.5181	6.05258	5.35653	5.15298	8.4192	7.49236	8.18009	6.48904	6.87802	7.92026	6.22626	5.85058	5.7714	6.41017	6.32455	6.58882	6.4657	6.45038	6.59618	5.00861	6.87387	5.8179	6.8862	5.79	6.40588	6.84983	6.32528	6.26372	6.94176	5.75014	6.17856	5.91524	6.93689
SCO0984	0.621121	4.8827	5.06911	4.90753	6.04561	6.24461	5.83946	5.22547	5.13133	4.62042	5.23017	5.81488	5.09796	5.23698	4.91268	4.71798	5.08236	5.26345	3.75071	4.60963	5.89736	5.58013	6.12155	5.01835	5.58878	5.96585	5.43611	4.70295	5.51298	5.78874	4.9909	5.33801	5.4502	5.62617	5.37953	4.63887	5.84084	5.08338	5.94207	5.61659	5.53994	5.45005	5.42474	5.25124	5.86944	5.08549	5.34225	4.80839	5.73624
SCO0985	9.69029	8.96766	8.70569	8.20801	8.7361	9.04924	8.65144	7.24768	7.69319	9.48799	9.22984	9.08426	7.53847	7.39427	7.15206	7.23459	7.42706	7.29831	9.7016	8.58359	9.59493	8.3657	9.40683	7.4733	8.01061	9.2834	7.49109	8.28019	8.34977	8.49668	7.96436	7.96836	7.3779	7.9399	7.91961	7.08672	8.99329	7.9764	8.51954	7.79361	8.03241	7.8461	7.79711	7.82595	8.08211	8.46093	8.28879	8.04267	8.15238
SCO0986	7.54682	6.90906	6.74371	6.44128	6.19701	6.3619	6.90872	6.63399	6.37121	7.80822	6.89522	6.23322	6.69034	6.85161	6.64703	6.66412	6.65334	6.79299	7.55887	7.00058	6.4827	6.47177	6.61681	6.75889	6.06934	6.37481	6.78211	7.54582	7.35638	6.55534	6.43484	7.16202	7.33379	6.97617	7.37752	7.38392	6.74544	7.42337	6.90555	6.81793	6.84613	7.05987	7.01231	7.25709	7.00165	7.37561	7.38271	7.40758	6.01889
SCO0987	4.89195	5.2298	5.7111	6.50357	7.16361	7.4319	7.00058	5.64223	6.30512	4.62042	4.73486	6.68828	5.48933	5.09088	5.2883	5.47585	5.68806	5.88729	5.2603	4.60963	7.30568	6.57504	7.66228	5.64548	6.53609	7.27878	5.84559	5.89513	5.61867	6.078	5.9647	6.21911	6.40195	6.61567	6.40215	4.85266	6.72711	5.08338	6.81965	5.61659	6.40588	6.63651	6.41342	6.0433	6.92619	5.16214	6.00796	5.17458	6.8862
SCO0988	5.12689	4.73925	3.80626	5.24487	6.1439	6.03789	5.98662	4.61872	4.84154	4.62042	4.15054	5.34166	4.22177	4.99784	4.91268	4.9483	5.3886	4.9473	5.35653	5.15298	5.91122	5.61439	6.25144	5.34305	5.73715	6.50789	4.28578	4.32633	5.93006	5.96108	5.59907	5.5213	5.50918	5.47509	5.24846	5.24873	6.5871	6.91655	6.80365	7.40758	5.77741	5.72699	5.72533	5.31964	5.84329	5.8736	5.48459	5.66523	6.56339
SCO0989	9.10973	8.90735	8.92255	7.52056	6.3411	5.62799	6.21676	7.13658	6.93558	8.97891	8.5724	7.53879	7.3779	7.28823	7.23038	7.25276	6.73061	7.10091	8.92217	8.58359	6.33961	6.75738	5.82731	7.30198	6.90762	5.64961	7.44476	8.80783	8.27861	7.82228	7.70167	7.72434	7.52832	7.11877	6.8682	7.62122	7.81223	8.10966	7.53879	7.77719	7.90365	7.19786	7.1853	6.99947	6.66554	8.41867	8.32783	8.30872	6.57787
SCO0990	10.1769	9.944	9.65731	9.36301	9.52201	9.10535	9.36817	9.34389	9.3752	10.0984	9.73014	9.25769	9.12094	9.41282	9.29287	9.19086	9.14637	9.45656	9.89959	9.6863	8.82842	9.08195	8.69165	9.30411	9.36817	8.83084	9.37555	9.57259	9.52476	9.34302	9.12048	9.524	9.4543	9.4087	9.32274	9.28218	9.1965	9.20667	8.93944	8.98	9.55722	9.31391	9.34643	9.40176	9.3007	9.49381	9.31244	9.15713	8.58443
SCO0991	11.4611	11.3097	10.9322	10.3748	10.0074	9.56943	9.87893	9.30695	9.23123	11.6244	11.0416	10.3885	9.58483	9.75669	9.39731	9.53976	9.35229	9.35302	11.3351	10.6184	10.0549	9.86882	9.57739	9.64235	9.57472	9.34475	9.8072	10.8847	10.9329	10.7944	9.71628	10.2476	9.71933	9.53256	9.23838	9.32582	10.3863	10.0797	10.2412	9.96606	10.628	9.83345	9.59102	9.33058	9.22656	10.9022	10.8704	10.5811	9.37697
SCO0992	8.98357	8.43987	8.20511	7.51033	6.78746	7.04542	6.59933	6.87124	7.22174	8.50001	8.77915	7.7815	7.83707	7.60412	7.21848	7.0426	6.66874	7.04181	8.93338	7.83144	7.26536	7.02769	6.73152	7.43954	6.74416	6.04795	7.12073	7.54582	8.29661	7.95169	7.47958	7.61084	6.93354	6.12923	6.6406	6.67037	6.26195	7.51426	7.33138	7.95675	7.93128	6.52377	6.27639	6.72845	6.18947	7.89624	8.23685	8.01222	6.31475
SCO0993	9.84451	9.51696	9.134	8.50274	8.2671	8.28601	8.10845	7.67308	7.68467	9.7418	9.66223	9.16409	8.23638	8.15723	7.78749	7.67017	7.56045	7.80371	9.95015	8.7051	8.98357	8.70459	8.34874	8.16197	7.89844	8.03989	7.80806	8.58245	9.36944	9.26279	8.31493	8.53578	7.80443	7.44642	7.54801	7.50639	8.03792	8.26753	8.58394	8.63664	8.82842	8.01117	7.67207	7.74409	7.52903	8.9198	9.29425	9.15713	7.79124
SCO0994	8.68968	8.50601	8.17227	7.80806	8.18753	8.14594	7.67959	6.87124	7.40362	8.80881	8.70944	8.45175	7.3779	7.26814	7.07381	6.99092	7.03279	6.94942	8.70969	7.81327	8.62959	8.32496	8.23014	7.30986	7.33142	8.41463	7.10176	7.72351	8.53513	8.25085	7.51239	7.75812	7.33379	7.02894	6.74429	6.59789	7.43431	7.46816	7.84947	7.72453	8.08115	7.25359	6.95887	7.09698	7.14411	7.85143	8.30436	8.05871	7.43785
SCO0995	9.28769	9.00455	8.54185	7.75121	6.76313	6.40847	6.29312	7.06055	6.96656	9.06936	9.1588	8.42299	7.87316	7.94417	7.63392	7.40924	7.02057	7.10091	9.43981	8.1518	7.53589	7.23888	6.74664	7.55433	6.96811	5.88101	7.05448	8.01587	8.58866	8.10889	7.58347	7.69557	7.32438	6.43731	6.69117	6.91152	6.54651	7.83926	7.56423	8.26824	8.15723	6.92155	6.69197	7.04181	6.52709	8.34029	8.64662	8.42482	6.66543
SCO0996	10.6385	9.92724	9.91271	9.37758	9.00082	8.19541	8.18904	8.32985	8.1365	10.528	10.1268	9.79754	9.36453	9.18871	8.88908	8.66902	8.30352	8.10966	10.5848	9.6266	9.39353	9.40403	8.44881	9.02137	8.74136	7.42448	8.3514	9.42226	9.96666	9.84685	9.04456	9.44554	9.06889	8.57199	8.62318	8.53006	9.12238	9.57972	9.44215	9.4245	9.52125	8.82051	8.52093	8.58491	8.37171	9.8564	9.99164	9.95647	8.4355
SCO0997	9.54032	9.03277	9.11736	8.2359	8.22964	8.28034	7.9656	7.35684	7.67308	9.3135	9.12616	9.11356	8.45287	8.18864	7.95305	7.47227	7.55198	7.61467	9.4974	8.63191	8.91731	7.9277	8.33457	8.24965	7.89321	7.87987	7.33425	8.35062	8.87898	8.73832	8.08635	8.44367	8.0579	7.85625	7.78638	7.80516	7.91053	8.5724	8.55183	8.3146	8.51584	7.8461	7.72696	7.71827	7.44268	8.64348	8.82759	8.71603	7.77691
SCO0998	8.43801	7.82772	8.19004	7.11311	6.52913	6.37406	6.26222	6.70965	6.52064	8.23817	8.00943	7.34595	7.12821	7.13164	6.93213	6.66412	6.47533	6.26195	8.39839	7.76696	6.87124	6.3597	6.50672	6.75889	6.57787	6.20767	6.54178	7.30532	7.60352	7.31274	6.99627	7.11417	6.93354	6.72377	6.79522	6.94537	6.17429	7.39711	6.96121	7.50025	7.14357	6.62216	6.77321	6.68324	6.13038	7.53193	7.62754	7.47861	5.96548
SCO0999	12.0976	12.0142	11.4537	9.84451	10.2762	11.1327	12.1597	12.9027	14.221	11.2222	12.04	11.2068	10.0074	10.4457	11.3737	12.0255	12.4697	13.2901	12.2928	12.0729	10.7147	9.8161	9.77663	11.5193	12.3537	13.9436	14.1047	11.2042	11.9409	11.6733	10.6624	10.329	10.6104	10.4122	10.4529	10.6624	12.9851	13.2833	13.3711	13.4007	12.7938	11.011	10.3847	10.6265	10.5336	11.3521	11.8861	11.6659	10.8322
SCO1000	10.1022	10.1681	10.282	9.39263	9.11696	8.43776	9.01065	9.25769	9.04184	10.1859	10.2224	9.85939	9.40683	9.56335	9.24552	9.42919	9.14637	9.23941	10.5616	10.355	9.59947	9.81936	8.51818	9.48923	9.22656	8.4565	9.48005	9.89959	9.64398	9.65332	9.31391	9.73123	9.67509	9.57259	9.43616	9.7234	9.61921	9.83277	9.58713	9.35355	9.76403	9.44266	9.46398	9.60483	9.52101	9.85745	9.69356	9.8174	9.04924
SCO1001	4.89195	4.73925	4.29848	4.61714	4.67065	5.01932	4.7355	4.75686	4.62311	4.06875	4.73486	4.36964	4.0722	2.22576	4.32141	4.33005	4.48976	4.60963	4.45478	3.79967	4.91439	4.05669	4.98675	4.53165	4.0722	5.24778	4.28578	2.86342	4.4535	4.61216	4.52508	4.07417	4.55754	4.50743	4.41378	4.63887	4.71633	3.3212	4.14011	4.30047	4.83146	4.08836	4.55977	4.599	4.91591	4.03534	4.19954	4.32242	4.48854
SCO1002	6.68871	7.58724	6.68359	5.05613	4.18831	4.49827	4.71248	6.03577	5.37202	6.74371	7.83809	5.28968	5.91524	5.56769	6.23995	6.53188	5.12809	6.08823	6.83927	7.63318	4.73486	4.53774	4.38503	5.5687	5.17227	4.42984	4.96887	6.79062	6.45019	5.96108	5.63491	5.83522	6.28615	5.47509	6.33289	6.98772	5.26262	7.27928	6.06206	6.43618	5.05704	5.57732	5.88206	6.53754	5.25881	6.77673	6.74412	6.82048	4.71497
SCO1003	8.68219	8.89308	8.72054	7.97982	7.07126	6.64738	7.52528	7.99817	8.02268	8.8313	8.77915	7.93044	7.84275	7.80745	7.92053	8.08376	7.87615	8.16514	8.49259	9.03081	6.73356	7.11468	6.78919	7.94715	7.89321	7.28315	8.27194	8.57507	8.14911	7.75365	7.83037	7.58144	7.50525	7.3978	7.57957	8.0902	7.27415	7.96905	7.75623	7.85601	7.82672	7.58032	7.73655	7.89262	7.62946	8.41426	7.97052	7.88758	6.81608
SCO1004	7.46032	7.14057	7.28154	7.03755	6.30581	6.55713	6.17392	6.7429	7.01553	7.32849	7.29444	6.52693	7.11636	6.88582	6.99672	7.11417	6.96023	7.01231	7.23701	7.19006	6.67075	5.85058	6.35999	6.96596	6.39739	6.34736	6.9129	7.55582	7.6419	7.21113	7.0662	7.51548	7.59593	7.34713	7.14499	7.40452	6.55597	7.61405	6.93661	7.38717	7.3518	7.1237	7.10692	7.53278	6.70666	7.43348	7.43431	7.32194	6.3468
SCO1005	0.621121	0.047054	0.047054	0.047054	0.047054	0.047054	0.047054	0.047054	0.047054	0.0566562	0.0926386	0.047054	0.047054	0.047054	0.047054	0.047054	0.047054	0.047054	0.047054	0.047054	0.047054	0.047054	0.047054	0.047054	0.047054	0.047054	0.047054	0.0593996	0.047054	0.047054	0.047054	0.047054	0.047054	0.0860646	0.0893516	1.48092	0.0799337	0.130712	0.047054	0.0738029	0.047054	0.0621431	0.0972133	0.0926386	0.0566562	0.0926386	0.047054	0.0738029	0.0860646
SCO1006	0.621121	1.0417	3.5172	1.99201	2.49783	2.08841	2.24871	0.613983	3.07221	0.0566562	3.62269	1.39581	0.047054	0.047054	0.829877	1.73588	1.66469	2.07469	3.09538	3.33111	2.0219	3.48511	1.92466	0.373743	1.43464	1.92482	2.22576	2.29569	3.34237	2.64287	2.68754	3.03185	2.41006	2.82033	2.65889	3.82042	2.68754	0.130712	2.90909	3.26405	3.21199	3.06479	2.90288	3.0685	3.10642	3.19984	1.06328	3.09339	2.94868
[truncated: 6,914 more rows]
[truncated: 5 more columns]
